# Supplementary material for: Global predictions for the risk of establishment of Pierce’s disease of grapevines
Source: Commun Biol. 2022 Dec 20;5:1389. doi: 10.1038/s42003-022-04358-w (PMC9768138; doi:10.1038/s42003-022-04358-w)
Supplement: Supplementary file 4 — Supplementary Data 1 [file 42003_2022_4358_MOESM4_ESM.xlsx]

## Sheet: Dataset S1. MGDD
Dataset 1. Results of the inoculation assays on European grapevine varieties with two isolates of Xylella fastidiosa subsp. fastidiosa (ST1) carried out in Mallorca between 2018 and 2020.
Subject	Cv/rootstock	Cultivar	Rootstock	Severity	Time	Isolate	Year	Colour	Incidence	MGDD	census	Type
id1	GorgollassaR-110	Gorgollassa	R-110	29	16week	XYL 2055/17	First	Red	1	1104.2	1	Scion-rootstock
id1	GorgollassaR-110	Gorgollassa	R-110	21	14week	XYL 2055/17	First	Red	1	982.2	1	Scion-rootstock
id1	GorgollassaR-110	Gorgollassa	R-110	18	12week	XYL 2055/17	First	Red	1	851.7	1	Scion-rootstock
id1	GorgollassaR-110	Gorgollassa	R-110	4	10week	XYL 2055/17	First	Red	1	724.2	0	Scion-rootstock
id1	GorgollassaR-110	Gorgollassa	R-110	1	8week	XYL 2055/17	First	Red	1	590.3	0	Scion-rootstock
id2	GorgollassaR-110	Gorgollassa	R-110	21	16week	XYL 2055/17	First	Red	1	1104.2	1	Scion-rootstock
id2	GorgollassaR-110	Gorgollassa	R-110	21	14week	XYL 2055/17	First	Red	1	982.2	1	Scion-rootstock
id2	GorgollassaR-110	Gorgollassa	R-110	18	12week	XYL 2055/17	First	Red	1	851.7	1	Scion-rootstock
id2	GorgollassaR-110	Gorgollassa	R-110	6	10week	XYL 2055/17	First	Red	1	724.2	1	Scion-rootstock
id2	GorgollassaR-110	Gorgollassa	R-110	1	8week	XYL 2055/17	First	Red	1	590.3	0	Scion-rootstock
id3	GorgollassaR-110	Gorgollassa	R-110	13	16week	XYL 2055/17	First	Red	1	1104.2	1	Scion-rootstock
id3	GorgollassaR-110	Gorgollassa	R-110	10	14week	XYL 2055/17	First	Red	1	982.2	1	Scion-rootstock
id3	GorgollassaR-110	Gorgollassa	R-110	9	12week	XYL 2055/17	First	Red	1	851.7	1	Scion-rootstock
id3	GorgollassaR-110	Gorgollassa	R-110	0	8week	XYL 2055/17	First	Red	0	590.3	0	Scion-rootstock
id3	GorgollassaR-110	Gorgollassa	R-110	0	10week	XYL 2055/17	First	Red	0	724.2	0	Scion-rootstock
id4	GorgollassaR-110	Gorgollassa	R-110	20	16week	XYL 2055/17	First	Red	1	1104.2	1	Scion-rootstock
id4	GorgollassaR-110	Gorgollassa	R-110	20	14week	XYL 2055/17	First	Red	1	982.2	1	Scion-rootstock
id4	GorgollassaR-110	Gorgollassa	R-110	20	12week	XYL 2055/17	First	Red	1	851.7	1	Scion-rootstock
id4	GorgollassaR-110	Gorgollassa	R-110	8	10week	XYL 2055/17	First	Red	1	724.2	1	Scion-rootstock
id4	GorgollassaR-110	Gorgollassa	R-110	2	8week	XYL 2055/17	First	Red	1	590.3	0	Scion-rootstock
id5	GorgollassaR-110	Gorgollassa	R-110	18	16week	XYL 2055/17	First	Red	1	1104.2	1	Scion-rootstock
id5	GorgollassaR-110	Gorgollassa	R-110	18	14week	XYL 2055/17	First	Red	1	982.2	1	Scion-rootstock
id5	GorgollassaR-110	Gorgollassa	R-110	9	12week	XYL 2055/17	First	Red	1	851.7	1	Scion-rootstock
id5	GorgollassaR-110	Gorgollassa	R-110	1	10week	XYL 2055/17	First	Red	1	724.2	0	Scion-rootstock
id5	GorgollassaR-110	Gorgollassa	R-110	0	8week	XYL 2055/17	First	Red	0	590.3	0	Scion-rootstock
id6	GorgollassaR-110	Gorgollassa	R-110	34	16week	XYL 2055/17	First	Red	1	1104.2	1	Scion-rootstock
id6	GorgollassaR-110	Gorgollassa	R-110	26	14week	XYL 2055/17	First	Red	1	982.2	1	Scion-rootstock
id6	GorgollassaR-110	Gorgollassa	R-110	15	12week	XYL 2055/17	First	Red	1	851.7	1	Scion-rootstock
id6	GorgollassaR-110	Gorgollassa	R-110	4	10week	XYL 2055/17	First	Red	1	724.2	0	Scion-rootstock
id6	GorgollassaR-110	Gorgollassa	R-110	2	8week	XYL 2055/17	First	Red	1	590.3	0	Scion-rootstock
id7	GorgollassaR-110	Gorgollassa	R-110	37	16week	XYL 2055/17	First	Red	1	1104.2	1	Scion-rootstock
id7	GorgollassaR-110	Gorgollassa	R-110	23	14week	XYL 2055/17	First	Red	1	982.2	1	Scion-rootstock
id7	GorgollassaR-110	Gorgollassa	R-110	15	12week	XYL 2055/17	First	Red	1	851.7	1	Scion-rootstock
id7	GorgollassaR-110	Gorgollassa	R-110	5	10week	XYL 2055/17	First	Red	1	724.2	1	Scion-rootstock
id7	GorgollassaR-110	Gorgollassa	R-110	5	8week	XYL 2055/17	First	Red	1	590.3	1	Scion-rootstock
id8	MandóR-110	Mandó	R-110	2	16week	XYL 2055/17	First	Red	1	1104.2	0	Scion-rootstock
id8	MandóR-110	Mandó	R-110	2	14week	XYL 2055/17	First	Red	1	982.2	0	Scion-rootstock
id8	MandóR-110	Mandó	R-110	2	12week	XYL 2055/17	First	Red	1	851.7	0	Scion-rootstock
id8	MandóR-110	Mandó	R-110	0	8week	XYL 2055/17	First	Red	0	590.3	0	Scion-rootstock
id8	MandóR-110	Mandó	R-110	0	10week	XYL 2055/17	First	Red	0	724.2	0	Scion-rootstock
id9	MandóR-110	Mandó	R-110	11	16week	XYL 2055/17	First	Red	1	1104.2	1	Scion-rootstock
id9	MandóR-110	Mandó	R-110	9	14week	XYL 2055/17	First	Red	1	982.2	1	Scion-rootstock
id9	MandóR-110	Mandó	R-110	6	12week	XYL 2055/17	First	Red	1	851.7	1	Scion-rootstock
id9	MandóR-110	Mandó	R-110	4	10week	XYL 2055/17	First	Red	1	724.2	0	Scion-rootstock
id9	MandóR-110	Mandó	R-110	2	8week	XYL 2055/17	First	Red	1	590.3	0	Scion-rootstock
id10	MandóR-110	Mandó	R-110	14	16week	XYL 2055/17	First	Red	1	1104.2	1	Scion-rootstock
id10	MandóR-110	Mandó	R-110	7	14week	XYL 2055/17	First	Red	1	982.2	1	Scion-rootstock
id10	MandóR-110	Mandó	R-110	7	12week	XYL 2055/17	First	Red	1	851.7	1	Scion-rootstock
id10	MandóR-110	Mandó	R-110	3	10week	XYL 2055/17	First	Red	1	724.2	0	Scion-rootstock
id10	MandóR-110	Mandó	R-110	2	8week	XYL 2055/17	First	Red	1	590.3	0	Scion-rootstock
id11	MandóR-110	Mandó	R-110	13	16week	XYL 2055/17	First	Red	1	1104.2	1	Scion-rootstock
id11	MandóR-110	Mandó	R-110	11	14week	XYL 2055/17	First	Red	1	982.2	1	Scion-rootstock
id11	MandóR-110	Mandó	R-110	5	12week	XYL 2055/17	First	Red	1	851.7	1	Scion-rootstock
id11	MandóR-110	Mandó	R-110	2	10week	XYL 2055/17	First	Red	1	724.2	0	Scion-rootstock
id11	MandóR-110	Mandó	R-110	1	8week	XYL 2055/17	First	Red	1	590.3	0	Scion-rootstock
id12	MandóR-110	Mandó	R-110	14	16week	XYL 2055/17	First	Red	1	1104.2	1	Scion-rootstock
id12	MandóR-110	Mandó	R-110	7	14week	XYL 2055/17	First	Red	1	982.2	1	Scion-rootstock
id12	MandóR-110	Mandó	R-110	7	12week	XYL 2055/17	First	Red	1	851.7	1	Scion-rootstock
id12	MandóR-110	Mandó	R-110	1	10week	XYL 2055/17	First	Red	1	724.2	0	Scion-rootstock
id12	MandóR-110	Mandó	R-110	0	8week	XYL 2055/17	First	Red	0	590.3	0	Scion-rootstock
id13	MandóR-110	Mandó	R-110	11	16week	XYL 2055/17	First	Red	1	1104.2	1	Scion-rootstock
id13	MandóR-110	Mandó	R-110	7	14week	XYL 2055/17	First	Red	1	982.2	1	Scion-rootstock
id13	MandóR-110	Mandó	R-110	5	12week	XYL 2055/17	First	Red	1	851.7	1	Scion-rootstock
id13	MandóR-110	Mandó	R-110	1	10week	XYL 2055/17	First	Red	1	724.2	0	Scion-rootstock
id13	MandóR-110	Mandó	R-110	1	8week	XYL 2055/17	First	Red	1	590.3	0	Scion-rootstock
id14	MandóR-110	Mandó	R-110	11	16week	XYL 2055/17	First	Red	1	1104.2	1	Scion-rootstock
id14	MandóR-110	Mandó	R-110	10	14week	XYL 2055/17	First	Red	1	982.2	1	Scion-rootstock
id14	MandóR-110	Mandó	R-110	8	12week	XYL 2055/17	First	Red	1	851.7	1	Scion-rootstock
id14	MandóR-110	Mandó	R-110	4	10week	XYL 2055/17	First	Red	1	724.2	0	Scion-rootstock
id14	MandóR-110	Mandó	R-110	2	8week	XYL 2055/17	First	Red	1	590.3	0	Scion-rootstock
id15	MandóR-110	Mandó	R-110	11	16week	XYL 2055/17	First	Red	1	1104.2	1	Scion-rootstock
id15	MandóR-110	Mandó	R-110	7	14week	XYL 2055/17	First	Red	1	982.2	1	Scion-rootstock
id15	MandóR-110	Mandó	R-110	5	12week	XYL 2055/17	First	Red	1	851.7	1	Scion-rootstock
id15	MandóR-110	Mandó	R-110	2	10week	XYL 2055/17	First	Red	1	724.2	0	Scion-rootstock
id15	MandóR-110	Mandó	R-110	2	8week	XYL 2055/17	First	Red	1	590.3	0	Scion-rootstock
id16	MandóR-110	Mandó	R-110	12	16week	XYL 2055/17	First	Red	1	1104.2	1	Scion-rootstock
id16	MandóR-110	Mandó	R-110	6	14week	XYL 2055/17	First	Red	1	982.2	1	Scion-rootstock
id16	MandóR-110	Mandó	R-110	5	12week	XYL 2055/17	First	Red	1	851.7	1	Scion-rootstock
id16	MandóR-110	Mandó	R-110	0	8week	XYL 2055/17	First	Red	0	590.3	0	Scion-rootstock
id16	MandóR-110	Mandó	R-110	0	10week	XYL 2055/17	First	Red	0	724.2	0	Scion-rootstock
id17	Prensal 161/49	Prensal	161/49	15	16week	XYL 2055/17	First	White	1	1104.2	1	Scion-rootstock
id17	Prensal 161/49	Prensal	161/49	7	14week	XYL 2055/17	First	White	1	982.2	1	Scion-rootstock
id17	Prensal 161/49	Prensal	161/49	2	12week	XYL 2055/17	First	White	1	851.7	0	Scion-rootstock
id17	Prensal 161/49	Prensal	161/49	1	10week	XYL 2055/17	First	White	1	724.2	0	Scion-rootstock
id17	Prensal 161/49	Prensal	161/49	1	8week	XYL 2055/17	First	White	1	590.3	0	Scion-rootstock
id18	Prensal 161/49	Prensal	161/49	13	16week	XYL 2055/17	First	White	1	1104.2	1	Scion-rootstock
id18	Prensal 161/49	Prensal	161/49	4	14week	XYL 2055/17	First	White	1	982.2	0	Scion-rootstock
id18	Prensal 161/49	Prensal	161/49	4	12week	XYL 2055/17	First	White	1	851.7	0	Scion-rootstock
id18	Prensal 161/49	Prensal	161/49	3	10week	XYL 2055/17	First	White	1	724.2	0	Scion-rootstock
id18	Prensal 161/49	Prensal	161/49	0	8week	XYL 2055/17	First	White	0	590.3	0	Scion-rootstock
id19	Prensal 161/49	Prensal	161/49	21	16week	XYL 2055/17	First	White	1	1104.2	1	Scion-rootstock
id19	Prensal 161/49	Prensal	161/49	10	14week	XYL 2055/17	First	White	1	982.2	1	Scion-rootstock
id19	Prensal 161/49	Prensal	161/49	6	12week	XYL 2055/17	First	White	1	851.7	1	Scion-rootstock
id19	Prensal 161/49	Prensal	161/49	0	8week	XYL 2055/17	First	White	0	590.3	0	Scion-rootstock
id19	Prensal 161/49	Prensal	161/49	0	10week	XYL 2055/17	First	White	0	724.2	0	Scion-rootstock
id20	Prensal 161/49	Prensal	161/49	12	16week	XYL 2055/17	First	White	1	1104.2	1	Scion-rootstock
id20	Prensal 161/49	Prensal	161/49	9	14week	XYL 2055/17	First	White	1	982.2	1	Scion-rootstock
id20	Prensal 161/49	Prensal	161/49	7	12week	XYL 2055/17	First	White	1	851.7	1	Scion-rootstock
id20	Prensal 161/49	Prensal	161/49	4	10week	XYL 2055/17	First	White	1	724.2	0	Scion-rootstock
id20	Prensal 161/49	Prensal	161/49	2	8week	XYL 2055/17	First	White	1	590.3	0	Scion-rootstock
id21	Prensal 161/49	Prensal	161/49	17	16week	XYL 2055/17	First	White	1	1104.2	1	Scion-rootstock
id21	Prensal 161/49	Prensal	161/49	8	14week	XYL 2055/17	First	White	1	982.2	1	Scion-rootstock
id21	Prensal 161/49	Prensal	161/49	7	12week	XYL 2055/17	First	White	1	851.7	1	Scion-rootstock
id21	Prensal 161/49	Prensal	161/49	2	10week	XYL 2055/17	First	White	1	724.2	0	Scion-rootstock
id21	Prensal 161/49	Prensal	161/49	1	8week	XYL 2055/17	First	White	1	590.3	0	Scion-rootstock
id22	Prensal 161/49	Prensal	161/49	7	16week	XYL 2055/17	First	White	1	1104.2	1	Scion-rootstock
id22	Prensal 161/49	Prensal	161/49	6	14week	XYL 2055/17	First	White	1	982.2	1	Scion-rootstock
id22	Prensal 161/49	Prensal	161/49	6	12week	XYL 2055/17	First	White	1	851.7	1	Scion-rootstock
id22	Prensal 161/49	Prensal	161/49	3	10week	XYL 2055/17	First	White	1	724.2	0	Scion-rootstock
id22	Prensal 161/49	Prensal	161/49	1	8week	XYL 2055/17	First	White	1	590.3	0	Scion-rootstock
id23	Prensal 161/49	Prensal	161/49	19	16week	XYL 2055/17	First	White	1	1104.2	1	Scion-rootstock
id23	Prensal 161/49	Prensal	161/49	11	14week	XYL 2055/17	First	White	1	982.2	1	Scion-rootstock
id23	Prensal 161/49	Prensal	161/49	10	12week	XYL 2055/17	First	White	1	851.7	1	Scion-rootstock
id23	Prensal 161/49	Prensal	161/49	3	10week	XYL 2055/17	First	White	1	724.2	0	Scion-rootstock
id23	Prensal 161/49	Prensal	161/49	0	8week	XYL 2055/17	First	White	0	590.3	0	Scion-rootstock
id24	Prensal 161/49	Prensal	161/49	22	16week	XYL 2055/17	First	White	1	1104.2	1	Scion-rootstock
id24	Prensal 161/49	Prensal	161/49	8	14week	XYL 2055/17	First	White	1	982.2	1	Scion-rootstock
id24	Prensal 161/49	Prensal	161/49	7	12week	XYL 2055/17	First	White	1	851.7	1	Scion-rootstock
id24	Prensal 161/49	Prensal	161/49	1	10week	XYL 2055/17	First	White	1	724.2	0	Scion-rootstock
id24	Prensal 161/49	Prensal	161/49	0	8week	XYL 2055/17	First	White	0	590.3	0	Scion-rootstock
id25	Prensal R-110	Prensal	R-110	12	16week	XYL 2055/17	First	White	1	1104.2	1	Scion-rootstock
id25	Prensal R-110	Prensal	R-110	5	14week	XYL 2055/17	First	White	1	982.2	1	Scion-rootstock
id25	Prensal R-110	Prensal	R-110	5	12week	XYL 2055/17	First	White	1	851.7	1	Scion-rootstock
id25	Prensal R-110	Prensal	R-110	0	8week	XYL 2055/17	First	White	0	590.3	0	Scion-rootstock
id25	Prensal R-110	Prensal	R-110	0	10week	XYL 2055/17	First	White	0	724.2	0	Scion-rootstock
id26	Prensal R-110	Prensal	R-110	5	16week	XYL 2055/17	First	White	1	1104.2	1	Scion-rootstock
id26	Prensal R-110	Prensal	R-110	4	14week	XYL 2055/17	First	White	1	982.2	0	Scion-rootstock
id26	Prensal R-110	Prensal	R-110	4	12week	XYL 2055/17	First	White	1	851.7	0	Scion-rootstock
id26	Prensal R-110	Prensal	R-110	0	8week	XYL 2055/17	First	White	0	590.3	0	Scion-rootstock
id26	Prensal R-110	Prensal	R-110	0	10week	XYL 2055/17	First	White	0	724.2	0	Scion-rootstock
id27	Prensal R-110	Prensal	R-110	14	16week	XYL 2055/17	First	White	1	1104.2	1	Scion-rootstock
id27	Prensal R-110	Prensal	R-110	10	14week	XYL 2055/17	First	White	1	982.2	1	Scion-rootstock
id27	Prensal R-110	Prensal	R-110	10	12week	XYL 2055/17	First	White	1	851.7	1	Scion-rootstock
id27	Prensal R-110	Prensal	R-110	4	10week	XYL 2055/17	First	White	1	724.2	0	Scion-rootstock
id27	Prensal R-110	Prensal	R-110	1	8week	XYL 2055/17	First	White	1	590.3	0	Scion-rootstock
id28	Prensal R-110	Prensal	R-110	0	8week	XYL 2055/17	First	White	0	590.3	0	Scion-rootstock
id28	Prensal R-110	Prensal	R-110	0	10week	XYL 2055/17	First	White	0	724.2	0	Scion-rootstock
id28	Prensal R-110	Prensal	R-110	0	12week	XYL 2055/17	First	White	0	851.7	0	Scion-rootstock
id28	Prensal R-110	Prensal	R-110	0	14week	XYL 2055/17	First	White	0	982.2	0	Scion-rootstock
id28	Prensal R-110	Prensal	R-110	0	16week	XYL 2055/17	First	White	0	1104.2	0	Scion-rootstock
id29	Prensal R-110	Prensal	R-110	4	16week	XYL 2055/17	First	White	1	1104.2	0	Scion-rootstock
id29	Prensal R-110	Prensal	R-110	4	14week	XYL 2055/17	First	White	1	982.2	0	Scion-rootstock
id29	Prensal R-110	Prensal	R-110	4	12week	XYL 2055/17	First	White	1	851.7	0	Scion-rootstock
id29	Prensal R-110	Prensal	R-110	0	8week	XYL 2055/17	First	White	0	590.3	0	Scion-rootstock
id29	Prensal R-110	Prensal	R-110	0	10week	XYL 2055/17	First	White	0	724.2	0	Scion-rootstock
id30	Prensal R-110	Prensal	R-110	0	8week	XYL 2055/17	First	White	0	590.3	0	Scion-rootstock
id30	Prensal R-110	Prensal	R-110	0	10week	XYL 2055/17	First	White	0	724.2	0	Scion-rootstock
id30	Prensal R-110	Prensal	R-110	0	12week	XYL 2055/17	First	White	0	851.7	0	Scion-rootstock
id30	Prensal R-110	Prensal	R-110	0	14week	XYL 2055/17	First	White	0	982.2	0	Scion-rootstock
id30	Prensal R-110	Prensal	R-110	0	16week	XYL 2055/17	First	White	0	1104.2	0	Scion-rootstock
id31	Prensal R-110	Prensal	R-110	0	8week	XYL 2055/17	First	White	0	590.3	0	Scion-rootstock
id31	Prensal R-110	Prensal	R-110	0	10week	XYL 2055/17	First	White	0	724.2	0	Scion-rootstock
id31	Prensal R-110	Prensal	R-110	0	12week	XYL 2055/17	First	White	0	851.7	0	Scion-rootstock
id31	Prensal R-110	Prensal	R-110	0	14week	XYL 2055/17	First	White	0	982.2	0	Scion-rootstock
id31	Prensal R-110	Prensal	R-110	0	16week	XYL 2055/17	First	White	0	1104.2	0	Scion-rootstock
id32	Prensal R-110	Prensal	R-110	8	16week	XYL 2055/17	First	White	1	1104.2	1	Scion-rootstock
id32	Prensal R-110	Prensal	R-110	1	14week	XYL 2055/17	First	White	1	982.2	0	Scion-rootstock
id32	Prensal R-110	Prensal	R-110	1	12week	XYL 2055/17	First	White	1	851.7	0	Scion-rootstock
id32	Prensal R-110	Prensal	R-110	0	8week	XYL 2055/17	First	White	0	590.3	0	Scion-rootstock
id32	Prensal R-110	Prensal	R-110	0	10week	XYL 2055/17	First	White	0	724.2	0	Scion-rootstock
id33	ArgamussaR-110	Argamussa	R-110	0	8week	XYL 2055/17	First	White	0	590.3	0	Scion-rootstock
id33	ArgamussaR-110	Argamussa	R-110	0	10week	XYL 2055/17	First	White	0	724.2	0	Scion-rootstock
id33	ArgamussaR-110	Argamussa	R-110	0	12week	XYL 2055/17	First	White	0	851.7	0	Scion-rootstock
id33	ArgamussaR-110	Argamussa	R-110	0	14week	XYL 2055/17	First	White	0	982.2	0	Scion-rootstock
id33	ArgamussaR-110	Argamussa	R-110	0	16week	XYL 2055/17	First	White	0	1104.2	0	Scion-rootstock
id34	ArgamussaR-110	Argamussa	R-110	3	16week	XYL 2055/17	First	White	1	1104.2	0	Scion-rootstock
id34	ArgamussaR-110	Argamussa	R-110	3	14week	XYL 2055/17	First	White	1	982.2	0	Scion-rootstock
id34	ArgamussaR-110	Argamussa	R-110	3	12week	XYL 2055/17	First	White	1	851.7	0	Scion-rootstock
id34	ArgamussaR-110	Argamussa	R-110	0	8week	XYL 2055/17	First	White	0	590.3	0	Scion-rootstock
id34	ArgamussaR-110	Argamussa	R-110	0	10week	XYL 2055/17	First	White	0	724.2	0	Scion-rootstock
id35	ArgamussaR-110	Argamussa	R-110	3	16week	XYL 2055/17	First	White	1	1104.2	0	Scion-rootstock
id35	ArgamussaR-110	Argamussa	R-110	0	8week	XYL 2055/17	First	White	0	590.3	0	Scion-rootstock
id35	ArgamussaR-110	Argamussa	R-110	0	10week	XYL 2055/17	First	White	0	724.2	0	Scion-rootstock
id35	ArgamussaR-110	Argamussa	R-110	0	12week	XYL 2055/17	First	White	0	851.7	0	Scion-rootstock
id35	ArgamussaR-110	Argamussa	R-110	0	14week	XYL 2055/17	First	White	0	982.2	0	Scion-rootstock
id36	ArgamussaR-110	Argamussa	R-110	0	8week	XYL 2055/17	First	White	0	590.3	0	Scion-rootstock
id36	ArgamussaR-110	Argamussa	R-110	0	10week	XYL 2055/17	First	White	0	724.2	0	Scion-rootstock
id36	ArgamussaR-110	Argamussa	R-110	0	12week	XYL 2055/17	First	White	0	851.7	0	Scion-rootstock
id36	ArgamussaR-110	Argamussa	R-110	0	14week	XYL 2055/17	First	White	0	982.2	0	Scion-rootstock
id36	ArgamussaR-110	Argamussa	R-110	0	16week	XYL 2055/17	First	White	0	1104.2	0	Scion-rootstock
id37	ArgamussaR-110	Argamussa	R-110	0	8week	XYL 2055/17	First	White	0	590.3	0	Scion-rootstock
id37	ArgamussaR-110	Argamussa	R-110	0	10week	XYL 2055/17	First	White	0	724.2	0	Scion-rootstock
id37	ArgamussaR-110	Argamussa	R-110	0	12week	XYL 2055/17	First	White	0	851.7	0	Scion-rootstock
id37	ArgamussaR-110	Argamussa	R-110	0	14week	XYL 2055/17	First	White	0	982.2	0	Scion-rootstock
id37	ArgamussaR-110	Argamussa	R-110	0	16week	XYL 2055/17	First	White	0	1104.2	0	Scion-rootstock
id38	ArgamussaR-110	Argamussa	R-110	0	8week	XYL 2055/17	First	White	0	590.3	0	Scion-rootstock
id38	ArgamussaR-110	Argamussa	R-110	0	10week	XYL 2055/17	First	White	0	724.2	0	Scion-rootstock
id38	ArgamussaR-110	Argamussa	R-110	0	12week	XYL 2055/17	First	White	0	851.7	0	Scion-rootstock
id38	ArgamussaR-110	Argamussa	R-110	0	14week	XYL 2055/17	First	White	0	982.2	0	Scion-rootstock
id38	ArgamussaR-110	Argamussa	R-110	0	16week	XYL 2055/17	First	White	0	1104.2	0	Scion-rootstock
id39	ArgamussaR-110	Argamussa	R-110	8	16week	XYL 2055/17	First	White	1	1104.2	1	Scion-rootstock
id39	ArgamussaR-110	Argamussa	R-110	3	14week	XYL 2055/17	First	White	1	982.2	0	Scion-rootstock
id39	ArgamussaR-110	Argamussa	R-110	3	12week	XYL 2055/17	First	White	1	851.7	0	Scion-rootstock
id39	ArgamussaR-110	Argamussa	R-110	1	10week	XYL 2055/17	First	White	1	724.2	0	Scion-rootstock
id39	ArgamussaR-110	Argamussa	R-110	0	8week	XYL 2055/17	First	White	0	590.3	0	Scion-rootstock
id40	ArgamussaR-110	Argamussa	R-110	12	16week	XYL 2055/17	First	White	1	1104.2	1	Scion-rootstock
id40	ArgamussaR-110	Argamussa	R-110	2	14week	XYL 2055/17	First	White	1	982.2	0	Scion-rootstock
id40	ArgamussaR-110	Argamussa	R-110	1	12week	XYL 2055/17	First	White	1	851.7	0	Scion-rootstock
id40	ArgamussaR-110	Argamussa	R-110	0	8week	XYL 2055/17	First	White	0	590.3	0	Scion-rootstock
id40	ArgamussaR-110	Argamussa	R-110	0	10week	XYL 2055/17	First	White	0	724.2	0	Scion-rootstock
id41	Giró ros161/49	Giró ros	161/49	3	16week	XYL 2055/17	First	White	1	1104.2	0	Scion-rootstock
id41	Giró ros161/49	Giró ros	161/49	3	14week	XYL 2055/17	First	White	1	982.2	0	Scion-rootstock
id41	Giró ros161/49	Giró ros	161/49	3	12week	XYL 2055/17	First	White	1	851.7	0	Scion-rootstock
id41	Giró ros161/49	Giró ros	161/49	0	8week	XYL 2055/17	First	White	0	590.3	0	Scion-rootstock
id41	Giró ros161/49	Giró ros	161/49	0	10week	XYL 2055/17	First	White	0	724.2	0	Scion-rootstock
id42	Giró ros161/49	Giró ros	161/49	20	16week	XYL 2055/17	First	White	1	1104.2	1	Scion-rootstock
id42	Giró ros161/49	Giró ros	161/49	12	14week	XYL 2055/17	First	White	1	982.2	1	Scion-rootstock
id42	Giró ros161/49	Giró ros	161/49	5	12week	XYL 2055/17	First	White	1	851.7	1	Scion-rootstock
id42	Giró ros161/49	Giró ros	161/49	0	8week	XYL 2055/17	First	White	0	590.3	0	Scion-rootstock
id42	Giró ros161/49	Giró ros	161/49	0	10week	XYL 2055/17	First	White	0	724.2	0	Scion-rootstock
id43	Giró ros161/49	Giró ros	161/49	0	8week	XYL 2055/17	First	White	0	590.3	0	Scion-rootstock
id43	Giró ros161/49	Giró ros	161/49	0	10week	XYL 2055/17	First	White	0	724.2	0	Scion-rootstock
id43	Giró ros161/49	Giró ros	161/49	0	12week	XYL 2055/17	First	White	0	851.7	0	Scion-rootstock
id43	Giró ros161/49	Giró ros	161/49	0	14week	XYL 2055/17	First	White	0	982.2	0	Scion-rootstock
id43	Giró ros161/49	Giró ros	161/49	0	16week	XYL 2055/17	First	White	0	1104.2	0	Scion-rootstock
id44	Giró ros161/49	Giró ros	161/49	11	16week	XYL 2055/17	First	White	1	1104.2	1	Scion-rootstock
id44	Giró ros161/49	Giró ros	161/49	5	14week	XYL 2055/17	First	White	1	982.2	1	Scion-rootstock
id44	Giró ros161/49	Giró ros	161/49	1	12week	XYL 2055/17	First	White	1	851.7	0	Scion-rootstock
id44	Giró ros161/49	Giró ros	161/49	1	10week	XYL 2055/17	First	White	1	724.2	0	Scion-rootstock
id44	Giró ros161/49	Giró ros	161/49	1	8week	XYL 2055/17	First	White	1	590.3	0	Scion-rootstock
id45	Giró ros161/49	Giró ros	161/49	0	8week	XYL 2055/17	First	White	0	590.3	0	Scion-rootstock
id45	Giró ros161/49	Giró ros	161/49	0	10week	XYL 2055/17	First	White	0	724.2	0	Scion-rootstock
id45	Giró ros161/49	Giró ros	161/49	0	12week	XYL 2055/17	First	White	0	851.7	0	Scion-rootstock
id45	Giró ros161/49	Giró ros	161/49	0	14week	XYL 2055/17	First	White	0	982.2	0	Scion-rootstock
id45	Giró ros161/49	Giró ros	161/49	0	16week	XYL 2055/17	First	White	0	1104.2	0	Scion-rootstock
id46	Giró ros161/49	Giró ros	161/49	9	16week	XYL 2055/17	First	White	1	1104.2	1	Scion-rootstock
id46	Giró ros161/49	Giró ros	161/49	0	8week	XYL 2055/17	First	White	0	590.3	0	Scion-rootstock
id46	Giró ros161/49	Giró ros	161/49	0	10week	XYL 2055/17	First	White	0	724.2	0	Scion-rootstock
id46	Giró ros161/49	Giró ros	161/49	0	12week	XYL 2055/17	First	White	0	851.7	0	Scion-rootstock
id46	Giró ros161/49	Giró ros	161/49	0	14week	XYL 2055/17	First	White	0	982.2	0	Scion-rootstock
id47	Giró ros161/49	Giró ros	161/49	0	8week	XYL 2055/17	First	White	0	590.3	0	Scion-rootstock
id47	Giró ros161/49	Giró ros	161/49	0	10week	XYL 2055/17	First	White	0	724.2	0	Scion-rootstock
id47	Giró ros161/49	Giró ros	161/49	0	12week	XYL 2055/17	First	White	0	851.7	0	Scion-rootstock
id47	Giró ros161/49	Giró ros	161/49	0	14week	XYL 2055/17	First	White	0	982.2	0	Scion-rootstock
id47	Giró ros161/49	Giró ros	161/49	0	16week	XYL 2055/17	First	White	0	1104.2	0	Scion-rootstock
id48	Giró rosR-110	Giró ros	R-110	0	8week	XYL 2055/17	First	White	0	590.3	0	Scion-rootstock
id48	Giró rosR-110	Giró ros	R-110	0	10week	XYL 2055/17	First	White	0	724.2	0	Scion-rootstock
id48	Giró rosR-110	Giró ros	R-110	0	12week	XYL 2055/17	First	White	0	851.7	0	Scion-rootstock
id48	Giró rosR-110	Giró ros	R-110	0	14week	XYL 2055/17	First	White	0	982.2	0	Scion-rootstock
id48	Giró rosR-110	Giró ros	R-110	0	16week	XYL 2055/17	First	White	0	1104.2	0	Scion-rootstock
id49	Giró rosR-110	Giró ros	R-110	2	16week	XYL 2055/17	First	White	1	1104.2	0	Scion-rootstock
id49	Giró rosR-110	Giró ros	R-110	2	14week	XYL 2055/17	First	White	1	982.2	0	Scion-rootstock
id49	Giró rosR-110	Giró ros	R-110	2	12week	XYL 2055/17	First	White	1	851.7	0	Scion-rootstock
id49	Giró rosR-110	Giró ros	R-110	1	10week	XYL 2055/17	First	White	1	724.2	0	Scion-rootstock
id49	Giró rosR-110	Giró ros	R-110	0	8week	XYL 2055/17	First	White	0	590.3	0	Scion-rootstock
id50	Giró rosR-110	Giró ros	R-110	0	8week	XYL 2055/17	First	White	0	590.3	0	Scion-rootstock
id50	Giró rosR-110	Giró ros	R-110	0	10week	XYL 2055/17	First	White	0	724.2	0	Scion-rootstock
id50	Giró rosR-110	Giró ros	R-110	0	12week	XYL 2055/17	First	White	0	851.7	0	Scion-rootstock
id50	Giró rosR-110	Giró ros	R-110	0	14week	XYL 2055/17	First	White	0	982.2	0	Scion-rootstock
id50	Giró rosR-110	Giró ros	R-110	0	16week	XYL 2055/17	First	White	0	1104.2	0	Scion-rootstock
id51	Giró rosR-110	Giró ros	R-110	0	8week	XYL 2055/17	First	White	0	590.3	0	Scion-rootstock
id51	Giró rosR-110	Giró ros	R-110	0	10week	XYL 2055/17	First	White	0	724.2	0	Scion-rootstock
id51	Giró rosR-110	Giró ros	R-110	0	12week	XYL 2055/17	First	White	0	851.7	0	Scion-rootstock
id51	Giró rosR-110	Giró ros	R-110	0	14week	XYL 2055/17	First	White	0	982.2	0	Scion-rootstock
id51	Giró rosR-110	Giró ros	R-110	0	16week	XYL 2055/17	First	White	0	1104.2	0	Scion-rootstock
id52	Giró rosR-110	Giró ros	R-110	3	16week	XYL 2055/17	First	White	1	1104.2	0	Scion-rootstock
id52	Giró rosR-110	Giró ros	R-110	1	14week	XYL 2055/17	First	White	1	982.2	0	Scion-rootstock
id52	Giró rosR-110	Giró ros	R-110	1	12week	XYL 2055/17	First	White	1	851.7	0	Scion-rootstock
id52	Giró rosR-110	Giró ros	R-110	0	8week	XYL 2055/17	First	White	0	590.3	0	Scion-rootstock
id52	Giró rosR-110	Giró ros	R-110	0	10week	XYL 2055/17	First	White	0	724.2	0	Scion-rootstock
id53	Giró rosR-110	Giró ros	R-110	0	8week	XYL 2055/17	First	White	0	590.3	0	Scion-rootstock
id53	Giró rosR-110	Giró ros	R-110	0	10week	XYL 2055/17	First	White	0	724.2	0	Scion-rootstock
id53	Giró rosR-110	Giró ros	R-110	0	12week	XYL 2055/17	First	White	0	851.7	0	Scion-rootstock
id53	Giró rosR-110	Giró ros	R-110	0	14week	XYL 2055/17	First	White	0	982.2	0	Scion-rootstock
id53	Giró rosR-110	Giró ros	R-110	0	16week	XYL 2055/17	First	White	0	1104.2	0	Scion-rootstock
id54	Giró rosR-110	Giró ros	R-110	0	8week	XYL 2055/17	First	White	0	590.3	0	Scion-rootstock
id54	Giró rosR-110	Giró ros	R-110	0	10week	XYL 2055/17	First	White	0	724.2	0	Scion-rootstock
id54	Giró rosR-110	Giró ros	R-110	0	12week	XYL 2055/17	First	White	0	851.7	0	Scion-rootstock
id54	Giró rosR-110	Giró ros	R-110	0	14week	XYL 2055/17	First	White	0	982.2	0	Scion-rootstock
id54	Giró rosR-110	Giró ros	R-110	0	16week	XYL 2055/17	First	White	0	1104.2	0	Scion-rootstock
id55	Giró rosR-110	Giró ros	R-110	0	8week	XYL 2055/17	First	White	0	590.3	0	Scion-rootstock
id55	Giró rosR-110	Giró ros	R-110	0	10week	XYL 2055/17	First	White	0	724.2	0	Scion-rootstock
id55	Giró rosR-110	Giró ros	R-110	0	12week	XYL 2055/17	First	White	0	851.7	0	Scion-rootstock
id55	Giró rosR-110	Giró ros	R-110	0	14week	XYL 2055/17	First	White	0	982.2	0	Scion-rootstock
id55	Giró rosR-110	Giró ros	R-110	0	16week	XYL 2055/17	First	White	0	1104.2	0	Scion-rootstock
id56	Manto negroR-110	Manto negro	R-110	11	16week	XYL 2055/17	First	Red	1	1104.2	1	Scion-rootstock
id56	Manto negroR-110	Manto negro	R-110	8	14week	XYL 2055/17	First	Red	1	982.2	1	Scion-rootstock
id56	Manto negroR-110	Manto negro	R-110	8	12week	XYL 2055/17	First	Red	1	851.7	1	Scion-rootstock
id56	Manto negroR-110	Manto negro	R-110	3	10week	XYL 2055/17	First	Red	1	724.2	0	Scion-rootstock
id56	Manto negroR-110	Manto negro	R-110	1	8week	XYL 2055/17	First	Red	1	590.3	0	Scion-rootstock
id57	Manto negroR-110	Manto negro	R-110	11	16week	XYL 2055/17	First	Red	1	1104.2	1	Scion-rootstock
id57	Manto negroR-110	Manto negro	R-110	8	14week	XYL 2055/17	First	Red	1	982.2	1	Scion-rootstock
id57	Manto negroR-110	Manto negro	R-110	8	12week	XYL 2055/17	First	Red	1	851.7	1	Scion-rootstock
id57	Manto negroR-110	Manto negro	R-110	0	8week	XYL 2055/17	First	Red	0	590.3	0	Scion-rootstock
id57	Manto negroR-110	Manto negro	R-110	0	10week	XYL 2055/17	First	Red	0	724.2	0	Scion-rootstock
id58	Manto negroR-110	Manto negro	R-110	20	16week	XYL 2055/17	First	Red	1	1104.2	1	Scion-rootstock
id58	Manto negroR-110	Manto negro	R-110	11	14week	XYL 2055/17	First	Red	1	982.2	1	Scion-rootstock
id58	Manto negroR-110	Manto negro	R-110	11	12week	XYL 2055/17	First	Red	1	851.7	1	Scion-rootstock
id58	Manto negroR-110	Manto negro	R-110	0	8week	XYL 2055/17	First	Red	0	590.3	0	Scion-rootstock
id58	Manto negroR-110	Manto negro	R-110	0	10week	XYL 2055/17	First	Red	0	724.2	0	Scion-rootstock
id59	Manto negroR-110	Manto negro	R-110	13	16week	XYL 2055/17	First	Red	1	1104.2	1	Scion-rootstock
id59	Manto negroR-110	Manto negro	R-110	8	14week	XYL 2055/17	First	Red	1	982.2	1	Scion-rootstock
id59	Manto negroR-110	Manto negro	R-110	6	12week	XYL 2055/17	First	Red	1	851.7	1	Scion-rootstock
id59	Manto negroR-110	Manto negro	R-110	0	8week	XYL 2055/17	First	Red	0	590.3	0	Scion-rootstock
id59	Manto negroR-110	Manto negro	R-110	0	10week	XYL 2055/17	First	Red	0	724.2	0	Scion-rootstock
id60	Manto negroR-110	Manto negro	R-110	13	16week	XYL 2055/17	First	Red	1	1104.2	1	Scion-rootstock
id60	Manto negroR-110	Manto negro	R-110	3	14week	XYL 2055/17	First	Red	1	982.2	0	Scion-rootstock
id60	Manto negroR-110	Manto negro	R-110	3	12week	XYL 2055/17	First	Red	1	851.7	0	Scion-rootstock
id60	Manto negroR-110	Manto negro	R-110	0	8week	XYL 2055/17	First	Red	0	590.3	0	Scion-rootstock
id60	Manto negroR-110	Manto negro	R-110	0	10week	XYL 2055/17	First	Red	0	724.2	0	Scion-rootstock
id61	Manto negroR-110	Manto negro	R-110	27	16week	XYL 2055/17	First	Red	1	1104.2	1	Scion-rootstock
id61	Manto negroR-110	Manto negro	R-110	14	14week	XYL 2055/17	First	Red	1	982.2	1	Scion-rootstock
id61	Manto negroR-110	Manto negro	R-110	11	12week	XYL 2055/17	First	Red	1	851.7	1	Scion-rootstock
id61	Manto negroR-110	Manto negro	R-110	0	8week	XYL 2055/17	First	Red	0	590.3	0	Scion-rootstock
id61	Manto negroR-110	Manto negro	R-110	0	10week	XYL 2055/17	First	Red	0	724.2	0	Scion-rootstock
id62	Manto negroR-110	Manto negro	R-110	0	8week	XYL 2055/17	First	Red	0	590.3	0	Scion-rootstock
id62	Manto negroR-110	Manto negro	R-110	0	10week	XYL 2055/17	First	Red	0	724.2	0	Scion-rootstock
id62	Manto negroR-110	Manto negro	R-110	0	12week	XYL 2055/17	First	Red	0	851.7	0	Scion-rootstock
id62	Manto negroR-110	Manto negro	R-110	0	14week	XYL 2055/17	First	Red	0	982.2	0	Scion-rootstock
id62	Manto negroR-110	Manto negro	R-110	0	16week	XYL 2055/17	First	Red	0	1104.2	0	Scion-rootstock
id63	Manto negroR-110	Manto negro	R-110	0	8week	XYL 2055/17	First	Red	0	590.3	0	Scion-rootstock
id63	Manto negroR-110	Manto negro	R-110	0	10week	XYL 2055/17	First	Red	0	724.2	0	Scion-rootstock
id63	Manto negroR-110	Manto negro	R-110	0	12week	XYL 2055/17	First	Red	0	851.7	0	Scion-rootstock
id63	Manto negroR-110	Manto negro	R-110	0	14week	XYL 2055/17	First	Red	0	982.2	0	Scion-rootstock
id63	Manto negroR-110	Manto negro	R-110	0	16week	XYL 2055/17	First	Red	0	1104.2	0	Scion-rootstock
id64	CalletR-110	Callet	R-110	0	8week	XYL 2055/17	First	Red	0	590.3	0	Scion-rootstock
id64	CalletR-110	Callet	R-110	0	10week	XYL 2055/17	First	Red	0	724.2	0	Scion-rootstock
id64	CalletR-110	Callet	R-110	0	12week	XYL 2055/17	First	Red	0	851.7	0	Scion-rootstock
id64	CalletR-110	Callet	R-110	0	14week	XYL 2055/17	First	Red	0	982.2	0	Scion-rootstock
id64	CalletR-110	Callet	R-110	0	16week	XYL 2055/17	First	Red	0	1104.2	0	Scion-rootstock
id65	CalletR-110	Callet	R-110	13	16week	XYL 2055/17	First	Red	1	1104.2	1	Scion-rootstock
id65	CalletR-110	Callet	R-110	3	14week	XYL 2055/17	First	Red	1	982.2	0	Scion-rootstock
id65	CalletR-110	Callet	R-110	1	12week	XYL 2055/17	First	Red	1	851.7	0	Scion-rootstock
id65	CalletR-110	Callet	R-110	0	8week	XYL 2055/17	First	Red	0	590.3	0	Scion-rootstock
id65	CalletR-110	Callet	R-110	0	10week	XYL 2055/17	First	Red	0	724.2	0	Scion-rootstock
id66	CalletR-110	Callet	R-110	0	8week	XYL 2055/17	First	Red	0	590.3	0	Scion-rootstock
id66	CalletR-110	Callet	R-110	0	10week	XYL 2055/17	First	Red	0	724.2	0	Scion-rootstock
id66	CalletR-110	Callet	R-110	0	12week	XYL 2055/17	First	Red	0	851.7	0	Scion-rootstock
id66	CalletR-110	Callet	R-110	0	14week	XYL 2055/17	First	Red	0	982.2	0	Scion-rootstock
id66	CalletR-110	Callet	R-110	0	16week	XYL 2055/17	First	Red	0	1104.2	0	Scion-rootstock
id67	CalletR-110	Callet	R-110	0	8week	XYL 2055/17	First	Red	0	590.3	0	Scion-rootstock
id67	CalletR-110	Callet	R-110	0	10week	XYL 2055/17	First	Red	0	724.2	0	Scion-rootstock
id67	CalletR-110	Callet	R-110	0	12week	XYL 2055/17	First	Red	0	851.7	0	Scion-rootstock
id67	CalletR-110	Callet	R-110	0	14week	XYL 2055/17	First	Red	0	982.2	0	Scion-rootstock
id67	CalletR-110	Callet	R-110	0	16week	XYL 2055/17	First	Red	0	1104.2	0	Scion-rootstock
id68	CalletR-110	Callet	R-110	0	8week	XYL 2055/17	First	Red	0	590.3	0	Scion-rootstock
id68	CalletR-110	Callet	R-110	0	10week	XYL 2055/17	First	Red	0	724.2	0	Scion-rootstock
id68	CalletR-110	Callet	R-110	0	12week	XYL 2055/17	First	Red	0	851.7	0	Scion-rootstock
id68	CalletR-110	Callet	R-110	0	14week	XYL 2055/17	First	Red	0	982.2	0	Scion-rootstock
id68	CalletR-110	Callet	R-110	0	16week	XYL 2055/17	First	Red	0	1104.2	0	Scion-rootstock
id69	CalletR-110	Callet	R-110	7	16week	XYL 2055/17	First	Red	1	1104.2	1	Scion-rootstock
id69	CalletR-110	Callet	R-110	7	14week	XYL 2055/17	First	Red	1	982.2	1	Scion-rootstock
id69	CalletR-110	Callet	R-110	6	12week	XYL 2055/17	First	Red	1	851.7	1	Scion-rootstock
id69	CalletR-110	Callet	R-110	0	8week	XYL 2055/17	First	Red	0	590.3	0	Scion-rootstock
id69	CalletR-110	Callet	R-110	0	10week	XYL 2055/17	First	Red	0	724.2	0	Scion-rootstock
id70	CalletR-110	Callet	R-110	25	16week	XYL 2055/17	First	Red	1	1104.2	1	Scion-rootstock
id70	CalletR-110	Callet	R-110	16	14week	XYL 2055/17	First	Red	1	982.2	1	Scion-rootstock
id70	CalletR-110	Callet	R-110	16	12week	XYL 2055/17	First	Red	1	851.7	1	Scion-rootstock
id70	CalletR-110	Callet	R-110	3	10week	XYL 2055/17	First	Red	1	724.2	0	Scion-rootstock
id70	CalletR-110	Callet	R-110	0	8week	XYL 2055/17	First	Red	0	590.3	0	Scion-rootstock
id71	CalletR-110	Callet	R-110	18	16week	XYL 2055/17	First	Red	1	1104.2	1	Scion-rootstock
id71	CalletR-110	Callet	R-110	7	14week	XYL 2055/17	First	Red	1	982.2	1	Scion-rootstock
id71	CalletR-110	Callet	R-110	5	12week	XYL 2055/17	First	Red	1	851.7	1	Scion-rootstock
id71	CalletR-110	Callet	R-110	1	10week	XYL 2055/17	First	Red	1	724.2	0	Scion-rootstock
id71	CalletR-110	Callet	R-110	0	8week	XYL 2055/17	First	Red	0	590.3	0	Scion-rootstock
id72	Vinater BlancR-110	Vinater Blanc	R-110	0	8week	XYL 2055/17	First	White	0	590.3	0	Scion-rootstock
id72	Vinater BlancR-110	Vinater Blanc	R-110	0	10week	XYL 2055/17	First	White	0	724.2	0	Scion-rootstock
id72	Vinater BlancR-110	Vinater Blanc	R-110	0	12week	XYL 2055/17	First	White	0	851.7	0	Scion-rootstock
id72	Vinater BlancR-110	Vinater Blanc	R-110	0	14week	XYL 2055/17	First	White	0	982.2	0	Scion-rootstock
id72	Vinater BlancR-110	Vinater Blanc	R-110	0	16week	XYL 2055/17	First	White	0	1104.2	0	Scion-rootstock
id73	Vinater BlancR-110	Vinater Blanc	R-110	0	8week	XYL 2055/17	First	White	0	590.3	0	Scion-rootstock
id73	Vinater BlancR-110	Vinater Blanc	R-110	0	10week	XYL 2055/17	First	White	0	724.2	0	Scion-rootstock
id73	Vinater BlancR-110	Vinater Blanc	R-110	0	12week	XYL 2055/17	First	White	0	851.7	0	Scion-rootstock
id73	Vinater BlancR-110	Vinater Blanc	R-110	0	14week	XYL 2055/17	First	White	0	982.2	0	Scion-rootstock
id73	Vinater BlancR-110	Vinater Blanc	R-110	0	16week	XYL 2055/17	First	White	0	1104.2	0	Scion-rootstock
id74	Vinater BlancR-110	Vinater Blanc	R-110	9	16week	XYL 2055/17	First	White	1	1104.2	1	Scion-rootstock
id74	Vinater BlancR-110	Vinater Blanc	R-110	6	14week	XYL 2055/17	First	White	1	982.2	1	Scion-rootstock
id74	Vinater BlancR-110	Vinater Blanc	R-110	5	12week	XYL 2055/17	First	White	1	851.7	1	Scion-rootstock
id74	Vinater BlancR-110	Vinater Blanc	R-110	2	10week	XYL 2055/17	First	White	1	724.2	0	Scion-rootstock
id74	Vinater BlancR-110	Vinater Blanc	R-110	1	8week	XYL 2055/17	First	White	1	590.3	0	Scion-rootstock
id75	Vinater BlancR-110	Vinater Blanc	R-110	0	8week	XYL 2055/17	First	White	0	590.3	0	Scion-rootstock
id75	Vinater BlancR-110	Vinater Blanc	R-110	0	10week	XYL 2055/17	First	White	0	724.2	0	Scion-rootstock
id75	Vinater BlancR-110	Vinater Blanc	R-110	0	12week	XYL 2055/17	First	White	0	851.7	0	Scion-rootstock
id75	Vinater BlancR-110	Vinater Blanc	R-110	0	14week	XYL 2055/17	First	White	0	982.2	0	Scion-rootstock
id75	Vinater BlancR-110	Vinater Blanc	R-110	0	16week	XYL 2055/17	First	White	0	1104.2	0	Scion-rootstock
id76	Vinater BlancR-110	Vinater Blanc	R-110	6	16week	XYL 2055/17	First	White	1	1104.2	1	Scion-rootstock
id76	Vinater BlancR-110	Vinater Blanc	R-110	0	8week	XYL 2055/17	First	White	0	590.3	0	Scion-rootstock
id76	Vinater BlancR-110	Vinater Blanc	R-110	0	10week	XYL 2055/17	First	White	0	724.2	0	Scion-rootstock
id76	Vinater BlancR-110	Vinater Blanc	R-110	0	12week	XYL 2055/17	First	White	0	851.7	0	Scion-rootstock
id76	Vinater BlancR-110	Vinater Blanc	R-110	0	14week	XYL 2055/17	First	White	0	982.2	0	Scion-rootstock
id77	Vinater BlancR-110	Vinater Blanc	R-110	0	8week	XYL 2055/17	First	White	0	590.3	0	Scion-rootstock
id77	Vinater BlancR-110	Vinater Blanc	R-110	0	10week	XYL 2055/17	First	White	0	724.2	0	Scion-rootstock
id77	Vinater BlancR-110	Vinater Blanc	R-110	0	12week	XYL 2055/17	First	White	0	851.7	0	Scion-rootstock
id77	Vinater BlancR-110	Vinater Blanc	R-110	0	14week	XYL 2055/17	First	White	0	982.2	0	Scion-rootstock
id77	Vinater BlancR-110	Vinater Blanc	R-110	0	16week	XYL 2055/17	First	White	0	1104.2	0	Scion-rootstock
id78	Vinater BlancR-110	Vinater Blanc	R-110	0	8week	XYL 2055/17	First	White	0	590.3	0	Scion-rootstock
id78	Vinater BlancR-110	Vinater Blanc	R-110	0	10week	XYL 2055/17	First	White	0	724.2	0	Scion-rootstock
id78	Vinater BlancR-110	Vinater Blanc	R-110	0	12week	XYL 2055/17	First	White	0	851.7	0	Scion-rootstock
id78	Vinater BlancR-110	Vinater Blanc	R-110	0	14week	XYL 2055/17	First	White	0	982.2	0	Scion-rootstock
id78	Vinater BlancR-110	Vinater Blanc	R-110	0	16week	XYL 2055/17	First	White	0	1104.2	0	Scion-rootstock
id79	Vinater BlancR-110	Vinater Blanc	R-110	1	16week	XYL 2055/17	First	White	1	1104.2	0	Scion-rootstock
id79	Vinater BlancR-110	Vinater Blanc	R-110	1	14week	XYL 2055/17	First	White	1	982.2	0	Scion-rootstock
id79	Vinater BlancR-110	Vinater Blanc	R-110	1	12week	XYL 2055/17	First	White	1	851.7	0	Scion-rootstock
id79	Vinater BlancR-110	Vinater Blanc	R-110	0	8week	XYL 2055/17	First	White	0	590.3	0	Scion-rootstock
id79	Vinater BlancR-110	Vinater Blanc	R-110	0	10week	XYL 2055/17	First	White	0	724.2	0	Scion-rootstock
id80	Mancés R-110	Mancés	R-110	0	8week	XYL 2055/17	First	Red	0	590.3	0	Scion-rootstock
id80	Mancés R-110	Mancés	R-110	0	10week	XYL 2055/17	First	Red	0	724.2	0	Scion-rootstock
id80	Mancés R-110	Mancés	R-110	0	12week	XYL 2055/17	First	Red	0	851.7	0	Scion-rootstock
id80	Mancés R-110	Mancés	R-110	0	14week	XYL 2055/17	First	Red	0	982.2	0	Scion-rootstock
id80	Mancés R-110	Mancés	R-110	0	16week	XYL 2055/17	First	Red	0	1104.2	0	Scion-rootstock
id81	Mancés R-110	Mancés	R-110	2	16week	XYL 2055/17	First	Red	1	1104.2	0	Scion-rootstock
id81	Mancés R-110	Mancés	R-110	2	14week	XYL 2055/17	First	Red	1	982.2	0	Scion-rootstock
id81	Mancés R-110	Mancés	R-110	2	12week	XYL 2055/17	First	Red	1	851.7	0	Scion-rootstock
id81	Mancés R-110	Mancés	R-110	0	8week	XYL 2055/17	First	Red	0	590.3	0	Scion-rootstock
id81	Mancés R-110	Mancés	R-110	0	10week	XYL 2055/17	First	Red	0	724.2	0	Scion-rootstock
id82	Mancés R-110	Mancés	R-110	1	16week	XYL 2055/17	First	Red	1	1104.2	0	Scion-rootstock
id82	Mancés R-110	Mancés	R-110	1	14week	XYL 2055/17	First	Red	1	982.2	0	Scion-rootstock
id82	Mancés R-110	Mancés	R-110	1	12week	XYL 2055/17	First	Red	1	851.7	0	Scion-rootstock
id82	Mancés R-110	Mancés	R-110	0	8week	XYL 2055/17	First	Red	0	590.3	0	Scion-rootstock
id82	Mancés R-110	Mancés	R-110	0	10week	XYL 2055/17	First	Red	0	724.2	0	Scion-rootstock
id83	Mancés R-110	Mancés	R-110	0	8week	XYL 2055/17	First	Red	0	590.3	0	Scion-rootstock
id83	Mancés R-110	Mancés	R-110	0	10week	XYL 2055/17	First	Red	0	724.2	0	Scion-rootstock
id83	Mancés R-110	Mancés	R-110	0	12week	XYL 2055/17	First	Red	0	851.7	0	Scion-rootstock
id83	Mancés R-110	Mancés	R-110	0	14week	XYL 2055/17	First	Red	0	982.2	0	Scion-rootstock
id83	Mancés R-110	Mancés	R-110	0	16week	XYL 2055/17	First	Red	0	1104.2	0	Scion-rootstock
id84	Mancés R-110	Mancés	R-110	0	8week	XYL 2055/17	First	Red	0	590.3	0	Scion-rootstock
id84	Mancés R-110	Mancés	R-110	0	10week	XYL 2055/17	First	Red	0	724.2	0	Scion-rootstock
id84	Mancés R-110	Mancés	R-110	0	12week	XYL 2055/17	First	Red	0	851.7	0	Scion-rootstock
id84	Mancés R-110	Mancés	R-110	0	14week	XYL 2055/17	First	Red	0	982.2	0	Scion-rootstock
id84	Mancés R-110	Mancés	R-110	0	16week	XYL 2055/17	First	Red	0	1104.2	0	Scion-rootstock
id85	Mancés R-110	Mancés	R-110	0	8week	XYL 2055/17	First	Red	0	590.3	0	Scion-rootstock
id85	Mancés R-110	Mancés	R-110	0	10week	XYL 2055/17	First	Red	0	724.2	0	Scion-rootstock
id85	Mancés R-110	Mancés	R-110	0	12week	XYL 2055/17	First	Red	0	851.7	0	Scion-rootstock
id85	Mancés R-110	Mancés	R-110	0	14week	XYL 2055/17	First	Red	0	982.2	0	Scion-rootstock
id85	Mancés R-110	Mancés	R-110	0	16week	XYL 2055/17	First	Red	0	1104.2	0	Scion-rootstock
id86	Mancés R-110	Mancés	R-110	0	8week	XYL 2055/17	First	Red	0	590.3	0	Scion-rootstock
id86	Mancés R-110	Mancés	R-110	0	10week	XYL 2055/17	First	Red	0	724.2	0	Scion-rootstock
id86	Mancés R-110	Mancés	R-110	0	12week	XYL 2055/17	First	Red	0	851.7	0	Scion-rootstock
id86	Mancés R-110	Mancés	R-110	0	14week	XYL 2055/17	First	Red	0	982.2	0	Scion-rootstock
id86	Mancés R-110	Mancés	R-110	0	16week	XYL 2055/17	First	Red	0	1104.2	0	Scion-rootstock
id87	Mancés R-110	Mancés	R-110	0	8week	XYL 2055/17	First	Red	0	590.3	0	Scion-rootstock
id87	Mancés R-110	Mancés	R-110	0	10week	XYL 2055/17	First	Red	0	724.2	0	Scion-rootstock
id87	Mancés R-110	Mancés	R-110	0	12week	XYL 2055/17	First	Red	0	851.7	0	Scion-rootstock
id87	Mancés R-110	Mancés	R-110	0	14week	XYL 2055/17	First	Red	0	982.2	0	Scion-rootstock
id87	Mancés R-110	Mancés	R-110	0	16week	XYL 2055/17	First	Red	0	1104.2	0	Scion-rootstock
id88	Giró Negre R-110	Giró Negre	R-110	0	8week	XYL 2055/17	First	Red	0	590.3	0	Scion-rootstock
id88	Giró Negre R-110	Giró Negre	R-110	0	10week	XYL 2055/17	First	Red	0	724.2	0	Scion-rootstock
id88	Giró Negre R-110	Giró Negre	R-110	0	12week	XYL 2055/17	First	Red	0	851.7	0	Scion-rootstock
id88	Giró Negre R-110	Giró Negre	R-110	0	14week	XYL 2055/17	First	Red	0	982.2	0	Scion-rootstock
id88	Giró Negre R-110	Giró Negre	R-110	0	16week	XYL 2055/17	First	Red	0	1104.2	0	Scion-rootstock
id89	Giró Negre R-110	Giró Negre	R-110	9	16week	XYL 2055/17	First	Red	1	1104.2	1	Scion-rootstock
id89	Giró Negre R-110	Giró Negre	R-110	7	14week	XYL 2055/17	First	Red	1	982.2	1	Scion-rootstock
id89	Giró Negre R-110	Giró Negre	R-110	4	12week	XYL 2055/17	First	Red	1	851.7	0	Scion-rootstock
id89	Giró Negre R-110	Giró Negre	R-110	0	8week	XYL 2055/17	First	Red	0	590.3	0	Scion-rootstock
id89	Giró Negre R-110	Giró Negre	R-110	0	10week	XYL 2055/17	First	Red	0	724.2	0	Scion-rootstock
id90	Giró Negre R-110	Giró Negre	R-110	0	8week	XYL 2055/17	First	Red	0	590.3	0	Scion-rootstock
id90	Giró Negre R-110	Giró Negre	R-110	0	10week	XYL 2055/17	First	Red	0	724.2	0	Scion-rootstock
id90	Giró Negre R-110	Giró Negre	R-110	0	12week	XYL 2055/17	First	Red	0	851.7	0	Scion-rootstock
id90	Giró Negre R-110	Giró Negre	R-110	0	14week	XYL 2055/17	First	Red	0	982.2	0	Scion-rootstock
id90	Giró Negre R-110	Giró Negre	R-110	0	16week	XYL 2055/17	First	Red	0	1104.2	0	Scion-rootstock
id91	Giró Negre R-110	Giró Negre	R-110	0	8week	XYL 2055/17	First	Red	0	590.3	0	Scion-rootstock
id91	Giró Negre R-110	Giró Negre	R-110	0	10week	XYL 2055/17	First	Red	0	724.2	0	Scion-rootstock
id91	Giró Negre R-110	Giró Negre	R-110	0	12week	XYL 2055/17	First	Red	0	851.7	0	Scion-rootstock
id91	Giró Negre R-110	Giró Negre	R-110	0	14week	XYL 2055/17	First	Red	0	982.2	0	Scion-rootstock
id91	Giró Negre R-110	Giró Negre	R-110	0	16week	XYL 2055/17	First	Red	0	1104.2	0	Scion-rootstock
id92	Giró Negre R-110	Giró Negre	R-110	13	16week	XYL 2055/17	First	Red	1	1104.2	1	Scion-rootstock
id92	Giró Negre R-110	Giró Negre	R-110	11	14week	XYL 2055/17	First	Red	1	982.2	1	Scion-rootstock
id92	Giró Negre R-110	Giró Negre	R-110	8	12week	XYL 2055/17	First	Red	1	851.7	1	Scion-rootstock
id92	Giró Negre R-110	Giró Negre	R-110	1	10week	XYL 2055/17	First	Red	1	724.2	0	Scion-rootstock
id92	Giró Negre R-110	Giró Negre	R-110	0	8week	XYL 2055/17	First	Red	0	590.3	0	Scion-rootstock
id93	Giró Negre R-110	Giró Negre	R-110	2	16week	XYL 2055/17	First	Red	1	1104.2	0	Scion-rootstock
id93	Giró Negre R-110	Giró Negre	R-110	2	14week	XYL 2055/17	First	Red	1	982.2	0	Scion-rootstock
id93	Giró Negre R-110	Giró Negre	R-110	0	8week	XYL 2055/17	First	Red	0	590.3	0	Scion-rootstock
id93	Giró Negre R-110	Giró Negre	R-110	0	10week	XYL 2055/17	First	Red	0	724.2	0	Scion-rootstock
id93	Giró Negre R-110	Giró Negre	R-110	0	12week	XYL 2055/17	First	Red	0	851.7	0	Scion-rootstock
id94	Giró Negre R-110	Giró Negre	R-110	13	16week	XYL 2055/17	First	Red	1	1104.2	1	Scion-rootstock
id94	Giró Negre R-110	Giró Negre	R-110	11	14week	XYL 2055/17	First	Red	1	982.2	1	Scion-rootstock
id94	Giró Negre R-110	Giró Negre	R-110	10	12week	XYL 2055/17	First	Red	1	851.7	1	Scion-rootstock
id94	Giró Negre R-110	Giró Negre	R-110	0	8week	XYL 2055/17	First	Red	0	590.3	0	Scion-rootstock
id94	Giró Negre R-110	Giró Negre	R-110	0	10week	XYL 2055/17	First	Red	0	724.2	0	Scion-rootstock
id95	Giró Negre R-110	Giró Negre	R-110	5	16week	XYL 2055/17	First	Red	1	1104.2	1	Scion-rootstock
id95	Giró Negre R-110	Giró Negre	R-110	3	14week	XYL 2055/17	First	Red	1	982.2	0	Scion-rootstock
id95	Giró Negre R-110	Giró Negre	R-110	0	8week	XYL 2055/17	First	Red	0	590.3	0	Scion-rootstock
id95	Giró Negre R-110	Giró Negre	R-110	0	10week	XYL 2055/17	First	Red	0	724.2	0	Scion-rootstock
id95	Giró Negre R-110	Giró Negre	R-110	0	12week	XYL 2055/17	First	Red	0	851.7	0	Scion-rootstock
id96	Esperó de gall R-110	Esperó de gall	R-110	0	8week	XYL 2055/17	First	White	0	590.3	0	Scion-rootstock
id96	Esperó de gall R-110	Esperó de gall	R-110	0	10week	XYL 2055/17	First	White	0	724.2	0	Scion-rootstock
id96	Esperó de gall R-110	Esperó de gall	R-110	0	12week	XYL 2055/17	First	White	0	851.7	0	Scion-rootstock
id96	Esperó de gall R-110	Esperó de gall	R-110	0	14week	XYL 2055/17	First	White	0	982.2	0	Scion-rootstock
id96	Esperó de gall R-110	Esperó de gall	R-110	0	16week	XYL 2055/17	First	White	0	1104.2	0	Scion-rootstock
id97	Esperó de gall R-110	Esperó de gall	R-110	0	8week	XYL 2055/17	First	White	0	590.3	0	Scion-rootstock
id97	Esperó de gall R-110	Esperó de gall	R-110	0	10week	XYL 2055/17	First	White	0	724.2	0	Scion-rootstock
id97	Esperó de gall R-110	Esperó de gall	R-110	0	12week	XYL 2055/17	First	White	0	851.7	0	Scion-rootstock
id97	Esperó de gall R-110	Esperó de gall	R-110	0	14week	XYL 2055/17	First	White	0	982.2	0	Scion-rootstock
id97	Esperó de gall R-110	Esperó de gall	R-110	0	16week	XYL 2055/17	First	White	0	1104.2	0	Scion-rootstock
id98	Esperó de gall R-110	Esperó de gall	R-110	0	8week	XYL 2055/17	First	White	0	590.3	0	Scion-rootstock
id98	Esperó de gall R-110	Esperó de gall	R-110	0	10week	XYL 2055/17	First	White	0	724.2	0	Scion-rootstock
id98	Esperó de gall R-110	Esperó de gall	R-110	0	12week	XYL 2055/17	First	White	0	851.7	0	Scion-rootstock
id98	Esperó de gall R-110	Esperó de gall	R-110	0	14week	XYL 2055/17	First	White	0	982.2	0	Scion-rootstock
id98	Esperó de gall R-110	Esperó de gall	R-110	0	16week	XYL 2055/17	First	White	0	1104.2	0	Scion-rootstock
id99	Esperó de gall R-110	Esperó de gall	R-110	0	8week	XYL 2055/17	First	White	0	590.3	0	Scion-rootstock
id99	Esperó de gall R-110	Esperó de gall	R-110	0	10week	XYL 2055/17	First	White	0	724.2	0	Scion-rootstock
id99	Esperó de gall R-110	Esperó de gall	R-110	0	12week	XYL 2055/17	First	White	0	851.7	0	Scion-rootstock
id99	Esperó de gall R-110	Esperó de gall	R-110	0	14week	XYL 2055/17	First	White	0	982.2	0	Scion-rootstock
id99	Esperó de gall R-110	Esperó de gall	R-110	0	16week	XYL 2055/17	First	White	0	1104.2	0	Scion-rootstock
id100	Esperó de gall R-110	Esperó de gall	R-110	31	16week	XYL 2055/17	First	White	1	1104.2	1	Scion-rootstock
id100	Esperó de gall R-110	Esperó de gall	R-110	20	14week	XYL 2055/17	First	White	1	982.2	1	Scion-rootstock
id100	Esperó de gall R-110	Esperó de gall	R-110	15	12week	XYL 2055/17	First	White	1	851.7	1	Scion-rootstock
id100	Esperó de gall R-110	Esperó de gall	R-110	3	10week	XYL 2055/17	First	White	1	724.2	0	Scion-rootstock
id100	Esperó de gall R-110	Esperó de gall	R-110	1	8week	XYL 2055/17	First	White	1	590.3	0	Scion-rootstock
id101	Esperó de gall R-110	Esperó de gall	R-110	1	16week	XYL 2055/17	First	White	1	1104.2	0	Scion-rootstock
id101	Esperó de gall R-110	Esperó de gall	R-110	1	14week	XYL 2055/17	First	White	1	982.2	0	Scion-rootstock
id101	Esperó de gall R-110	Esperó de gall	R-110	1	12week	XYL 2055/17	First	White	1	851.7	0	Scion-rootstock
id101	Esperó de gall R-110	Esperó de gall	R-110	0	8week	XYL 2055/17	First	White	0	590.3	0	Scion-rootstock
id101	Esperó de gall R-110	Esperó de gall	R-110	0	10week	XYL 2055/17	First	White	0	724.2	0	Scion-rootstock
id102	Esperó de gall R-110	Esperó de gall	R-110	0	8week	XYL 2055/17	First	White	0	590.3	0	Scion-rootstock
id102	Esperó de gall R-110	Esperó de gall	R-110	0	10week	XYL 2055/17	First	White	0	724.2	0	Scion-rootstock
id102	Esperó de gall R-110	Esperó de gall	R-110	0	12week	XYL 2055/17	First	White	0	851.7	0	Scion-rootstock
id102	Esperó de gall R-110	Esperó de gall	R-110	0	14week	XYL 2055/17	First	White	0	982.2	0	Scion-rootstock
id102	Esperó de gall R-110	Esperó de gall	R-110	0	16week	XYL 2055/17	First	White	0	1104.2	0	Scion-rootstock
id103	Esperó de gall R-110	Esperó de gall	R-110	0	8week	XYL 2055/17	First	White	0	590.3	0	Scion-rootstock
id103	Esperó de gall R-110	Esperó de gall	R-110	0	10week	XYL 2055/17	First	White	0	724.2	0	Scion-rootstock
id103	Esperó de gall R-110	Esperó de gall	R-110	0	12week	XYL 2055/17	First	White	0	851.7	0	Scion-rootstock
id103	Esperó de gall R-110	Esperó de gall	R-110	0	14week	XYL 2055/17	First	White	0	982.2	0	Scion-rootstock
id103	Esperó de gall R-110	Esperó de gall	R-110	0	16week	XYL 2055/17	First	White	0	1104.2	0	Scion-rootstock
id104	CabernetR-110	Cabernet	R-110	0	8week	XYL 2055/17	First	Red	0	590.3	0	Scion-rootstock
id104	CabernetR-110	Cabernet	R-110	0	10week	XYL 2055/17	First	Red	0	724.2	0	Scion-rootstock
id104	CabernetR-110	Cabernet	R-110	0	12week	XYL 2055/17	First	Red	0	851.7	0	Scion-rootstock
id104	CabernetR-110	Cabernet	R-110	0	14week	XYL 2055/17	First	Red	0	982.2	0	Scion-rootstock
id104	CabernetR-110	Cabernet	R-110	0	16week	XYL 2055/17	First	Red	0	1104.2	0	Scion-rootstock
id105	CabernetR-110	Cabernet	R-110	0	8week	XYL 2055/17	First	Red	0	590.3	0	Scion-rootstock
id105	CabernetR-110	Cabernet	R-110	0	10week	XYL 2055/17	First	Red	0	724.2	0	Scion-rootstock
id105	CabernetR-110	Cabernet	R-110	0	12week	XYL 2055/17	First	Red	0	851.7	0	Scion-rootstock
id105	CabernetR-110	Cabernet	R-110	0	14week	XYL 2055/17	First	Red	0	982.2	0	Scion-rootstock
id105	CabernetR-110	Cabernet	R-110	0	16week	XYL 2055/17	First	Red	0	1104.2	0	Scion-rootstock
id106	CabernetR-110	Cabernet	R-110	0	8week	XYL 2055/17	First	Red	0	590.3	0	Scion-rootstock
id106	CabernetR-110	Cabernet	R-110	0	10week	XYL 2055/17	First	Red	0	724.2	0	Scion-rootstock
id106	CabernetR-110	Cabernet	R-110	0	12week	XYL 2055/17	First	Red	0	851.7	0	Scion-rootstock
id106	CabernetR-110	Cabernet	R-110	0	14week	XYL 2055/17	First	Red	0	982.2	0	Scion-rootstock
id106	CabernetR-110	Cabernet	R-110	0	16week	XYL 2055/17	First	Red	0	1104.2	0	Scion-rootstock
id107	CabernetR-110	Cabernet	R-110	19	16week	XYL 2055/17	First	Red	1	1104.2	1	Scion-rootstock
id107	CabernetR-110	Cabernet	R-110	5	14week	XYL 2055/17	First	Red	1	982.2	1	Scion-rootstock
id107	CabernetR-110	Cabernet	R-110	2	12week	XYL 2055/17	First	Red	1	851.7	0	Scion-rootstock
id107	CabernetR-110	Cabernet	R-110	0	8week	XYL 2055/17	First	Red	0	590.3	0	Scion-rootstock
id107	CabernetR-110	Cabernet	R-110	0	10week	XYL 2055/17	First	Red	0	724.2	0	Scion-rootstock
id108	CabernetR-110	Cabernet	R-110	0	8week	XYL 2055/17	First	Red	0	590.3	0	Scion-rootstock
id108	CabernetR-110	Cabernet	R-110	0	10week	XYL 2055/17	First	Red	0	724.2	0	Scion-rootstock
id108	CabernetR-110	Cabernet	R-110	0	12week	XYL 2055/17	First	Red	0	851.7	0	Scion-rootstock
id108	CabernetR-110	Cabernet	R-110	0	14week	XYL 2055/17	First	Red	0	982.2	0	Scion-rootstock
id108	CabernetR-110	Cabernet	R-110	0	16week	XYL 2055/17	First	Red	0	1104.2	0	Scion-rootstock
id109	CabernetR-110	Cabernet	R-110	4	16week	XYL 2055/17	First	Red	1	1104.2	0	Scion-rootstock
id109	CabernetR-110	Cabernet	R-110	4	14week	XYL 2055/17	First	Red	1	982.2	0	Scion-rootstock
id109	CabernetR-110	Cabernet	R-110	4	12week	XYL 2055/17	First	Red	1	851.7	0	Scion-rootstock
id109	CabernetR-110	Cabernet	R-110	1	10week	XYL 2055/17	First	Red	1	724.2	0	Scion-rootstock
id109	CabernetR-110	Cabernet	R-110	0	8week	XYL 2055/17	First	Red	0	590.3	0	Scion-rootstock
id110	CabernetR-110	Cabernet	R-110	0	8week	XYL 2055/17	First	Red	0	590.3	0	Scion-rootstock
id110	CabernetR-110	Cabernet	R-110	0	10week	XYL 2055/17	First	Red	0	724.2	0	Scion-rootstock
id110	CabernetR-110	Cabernet	R-110	0	12week	XYL 2055/17	First	Red	0	851.7	0	Scion-rootstock
id110	CabernetR-110	Cabernet	R-110	0	14week	XYL 2055/17	First	Red	0	982.2	0	Scion-rootstock
id110	CabernetR-110	Cabernet	R-110	0	16week	XYL 2055/17	First	Red	0	1104.2	0	Scion-rootstock
id111	CabernetR-110	Cabernet	R-110	0	8week	XYL 2055/17	First	Red	0	590.3	0	Scion-rootstock
id111	CabernetR-110	Cabernet	R-110	0	10week	XYL 2055/17	First	Red	0	724.2	0	Scion-rootstock
id111	CabernetR-110	Cabernet	R-110	0	12week	XYL 2055/17	First	Red	0	851.7	0	Scion-rootstock
id111	CabernetR-110	Cabernet	R-110	0	14week	XYL 2055/17	First	Red	0	982.2	0	Scion-rootstock
id111	CabernetR-110	Cabernet	R-110	0	16week	XYL 2055/17	First	Red	0	1104.2	0	Scion-rootstock
id112	ChardonnayR-110	Chardonnay	R-110	0	8week	XYL 2055/17	First	White	0	590.3	0	Scion-rootstock
id112	ChardonnayR-110	Chardonnay	R-110	0	10week	XYL 2055/17	First	White	0	724.2	0	Scion-rootstock
id112	ChardonnayR-110	Chardonnay	R-110	0	12week	XYL 2055/17	First	White	0	851.7	0	Scion-rootstock
id112	ChardonnayR-110	Chardonnay	R-110	0	14week	XYL 2055/17	First	White	0	982.2	0	Scion-rootstock
id112	ChardonnayR-110	Chardonnay	R-110	0	16week	XYL 2055/17	First	White	0	1104.2	0	Scion-rootstock
id113	ChardonnayR-110	Chardonnay	R-110	7	16week	XYL 2055/17	First	White	1	1104.2	1	Scion-rootstock
id113	ChardonnayR-110	Chardonnay	R-110	5	14week	XYL 2055/17	First	White	1	982.2	1	Scion-rootstock
id113	ChardonnayR-110	Chardonnay	R-110	5	12week	XYL 2055/17	First	White	1	851.7	1	Scion-rootstock
id113	ChardonnayR-110	Chardonnay	R-110	2	10week	XYL 2055/17	First	White	1	724.2	0	Scion-rootstock
id113	ChardonnayR-110	Chardonnay	R-110	1	8week	XYL 2055/17	First	White	1	590.3	0	Scion-rootstock
id114	ChardonnayR-110	Chardonnay	R-110	9	16week	XYL 2055/17	First	White	1	1104.2	1	Scion-rootstock
id114	ChardonnayR-110	Chardonnay	R-110	8	14week	XYL 2055/17	First	White	1	982.2	1	Scion-rootstock
id114	ChardonnayR-110	Chardonnay	R-110	5	12week	XYL 2055/17	First	White	1	851.7	1	Scion-rootstock
id114	ChardonnayR-110	Chardonnay	R-110	0	8week	XYL 2055/17	First	White	0	590.3	0	Scion-rootstock
id114	ChardonnayR-110	Chardonnay	R-110	0	10week	XYL 2055/17	First	White	0	724.2	0	Scion-rootstock
id115	ChardonnayR-110	Chardonnay	R-110	0	8week	XYL 2055/17	First	White	0	590.3	0	Scion-rootstock
id115	ChardonnayR-110	Chardonnay	R-110	0	10week	XYL 2055/17	First	White	0	724.2	0	Scion-rootstock
id115	ChardonnayR-110	Chardonnay	R-110	0	12week	XYL 2055/17	First	White	0	851.7	0	Scion-rootstock
id115	ChardonnayR-110	Chardonnay	R-110	0	14week	XYL 2055/17	First	White	0	982.2	0	Scion-rootstock
id115	ChardonnayR-110	Chardonnay	R-110	0	16week	XYL 2055/17	First	White	0	1104.2	0	Scion-rootstock
id116	ChardonnayR-110	Chardonnay	R-110	16	16week	XYL 2055/17	First	White	1	1104.2	1	Scion-rootstock
id116	ChardonnayR-110	Chardonnay	R-110	0	8week	XYL 2055/17	First	White	0	590.3	0	Scion-rootstock
id116	ChardonnayR-110	Chardonnay	R-110	0	10week	XYL 2055/17	First	White	0	724.2	0	Scion-rootstock
id116	ChardonnayR-110	Chardonnay	R-110	0	12week	XYL 2055/17	First	White	0	851.7	0	Scion-rootstock
id116	ChardonnayR-110	Chardonnay	R-110	0	14week	XYL 2055/17	First	White	0	982.2	0	Scion-rootstock
id117	ChardonnayR-110	Chardonnay	R-110	10	16week	XYL 2055/17	First	White	1	1104.2	1	Scion-rootstock
id117	ChardonnayR-110	Chardonnay	R-110	6	14week	XYL 2055/17	First	White	1	982.2	1	Scion-rootstock
id117	ChardonnayR-110	Chardonnay	R-110	5	12week	XYL 2055/17	First	White	1	851.7	1	Scion-rootstock
id117	ChardonnayR-110	Chardonnay	R-110	0	8week	XYL 2055/17	First	White	0	590.3	0	Scion-rootstock
id117	ChardonnayR-110	Chardonnay	R-110	0	10week	XYL 2055/17	First	White	0	724.2	0	Scion-rootstock
id118	ChardonnayR-110	Chardonnay	R-110	9	16week	XYL 2055/17	First	White	1	1104.2	1	Scion-rootstock
id118	ChardonnayR-110	Chardonnay	R-110	9	14week	XYL 2055/17	First	White	1	982.2	1	Scion-rootstock
id118	ChardonnayR-110	Chardonnay	R-110	7	12week	XYL 2055/17	First	White	1	851.7	1	Scion-rootstock
id118	ChardonnayR-110	Chardonnay	R-110	3	10week	XYL 2055/17	First	White	1	724.2	0	Scion-rootstock
id118	ChardonnayR-110	Chardonnay	R-110	0	8week	XYL 2055/17	First	White	0	590.3	0	Scion-rootstock
id119	ChardonnayR-110	Chardonnay	R-110	16	16week	XYL 2055/17	First	White	1	1104.2	1	Scion-rootstock
id119	ChardonnayR-110	Chardonnay	R-110	16	14week	XYL 2055/17	First	White	1	982.2	1	Scion-rootstock
id119	ChardonnayR-110	Chardonnay	R-110	16	12week	XYL 2055/17	First	White	1	851.7	1	Scion-rootstock
id119	ChardonnayR-110	Chardonnay	R-110	1	10week	XYL 2055/17	First	White	1	724.2	0	Scion-rootstock
id119	ChardonnayR-110	Chardonnay	R-110	0	8week	XYL 2055/17	First	White	0	590.3	0	Scion-rootstock
id120	ViuraP-1103	Viura	P-1103	18	16week	XYL 2055/17	First	White	1	1104.2	1	Scion-rootstock
id120	ViuraP-1103	Viura	P-1103	15	14week	XYL 2055/17	First	White	1	982.2	1	Scion-rootstock
id120	ViuraP-1103	Viura	P-1103	9	12week	XYL 2055/17	First	White	1	851.7	1	Scion-rootstock
id120	ViuraP-1103	Viura	P-1103	2	10week	XYL 2055/17	First	White	1	724.2	0	Scion-rootstock
id120	ViuraP-1103	Viura	P-1103	0	8week	XYL 2055/17	First	White	0	590.3	0	Scion-rootstock
id121	ViuraP-1103	Viura	P-1103	0	8week	XYL 2055/17	First	White	0	590.3	0	Scion-rootstock
id121	ViuraP-1103	Viura	P-1103	0	10week	XYL 2055/17	First	White	0	724.2	0	Scion-rootstock
id121	ViuraP-1103	Viura	P-1103	0	12week	XYL 2055/17	First	White	0	851.7	0	Scion-rootstock
id121	ViuraP-1103	Viura	P-1103	0	14week	XYL 2055/17	First	White	0	982.2	0	Scion-rootstock
id121	ViuraP-1103	Viura	P-1103	0	16week	XYL 2055/17	First	White	0	1104.2	0	Scion-rootstock
id122	ViuraP-1103	Viura	P-1103	29	16week	XYL 2055/17	First	White	1	1104.2	1	Scion-rootstock
id122	ViuraP-1103	Viura	P-1103	18	14week	XYL 2055/17	First	White	1	982.2	1	Scion-rootstock
id122	ViuraP-1103	Viura	P-1103	11	12week	XYL 2055/17	First	White	1	851.7	1	Scion-rootstock
id122	ViuraP-1103	Viura	P-1103	7	10week	XYL 2055/17	First	White	1	724.2	1	Scion-rootstock
id122	ViuraP-1103	Viura	P-1103	6	8week	XYL 2055/17	First	White	1	590.3	1	Scion-rootstock
id123	ViuraP-1103	Viura	P-1103	23	16week	XYL 2055/17	First	White	1	1104.2	1	Scion-rootstock
id123	ViuraP-1103	Viura	P-1103	20	14week	XYL 2055/17	First	White	1	982.2	1	Scion-rootstock
id123	ViuraP-1103	Viura	P-1103	5	12week	XYL 2055/17	First	White	1	851.7	1	Scion-rootstock
id123	ViuraP-1103	Viura	P-1103	2	10week	XYL 2055/17	First	White	1	724.2	0	Scion-rootstock
id123	ViuraP-1103	Viura	P-1103	2	8week	XYL 2055/17	First	White	1	590.3	0	Scion-rootstock
id124	ViuraP-1103	Viura	P-1103	20	16week	XYL 2055/17	First	White	1	1104.2	1	Scion-rootstock
id124	ViuraP-1103	Viura	P-1103	20	14week	XYL 2055/17	First	White	1	982.2	1	Scion-rootstock
id124	ViuraP-1103	Viura	P-1103	9	12week	XYL 2055/17	First	White	1	851.7	1	Scion-rootstock
id124	ViuraP-1103	Viura	P-1103	3	10week	XYL 2055/17	First	White	1	724.2	0	Scion-rootstock
id124	ViuraP-1103	Viura	P-1103	1	8week	XYL 2055/17	First	White	1	590.3	0	Scion-rootstock
id125	ViuraP-1103	Viura	P-1103	24	16week	XYL 2055/17	First	White	1	1104.2	1	Scion-rootstock
id125	ViuraP-1103	Viura	P-1103	24	14week	XYL 2055/17	First	White	1	982.2	1	Scion-rootstock
id125	ViuraP-1103	Viura	P-1103	12	12week	XYL 2055/17	First	White	1	851.7	1	Scion-rootstock
id125	ViuraP-1103	Viura	P-1103	1	10week	XYL 2055/17	First	White	1	724.2	0	Scion-rootstock
id125	ViuraP-1103	Viura	P-1103	0	8week	XYL 2055/17	First	White	0	590.3	0	Scion-rootstock
id126	ViuraP-1103	Viura	P-1103	25	16week	XYL 2055/17	First	White	1	1104.2	1	Scion-rootstock
id126	ViuraP-1103	Viura	P-1103	22	14week	XYL 2055/17	First	White	1	982.2	1	Scion-rootstock
id126	ViuraP-1103	Viura	P-1103	19	12week	XYL 2055/17	First	White	1	851.7	1	Scion-rootstock
id126	ViuraP-1103	Viura	P-1103	1	10week	XYL 2055/17	First	White	1	724.2	0	Scion-rootstock
id126	ViuraP-1103	Viura	P-1103	0	8week	XYL 2055/17	First	White	0	590.3	0	Scion-rootstock
id127	ViuraP-1103	Viura	P-1103	25	16week	XYL 2055/17	First	White	1	1104.2	1	Scion-rootstock
id127	ViuraP-1103	Viura	P-1103	20	14week	XYL 2055/17	First	White	1	982.2	1	Scion-rootstock
id127	ViuraP-1103	Viura	P-1103	19	12week	XYL 2055/17	First	White	1	851.7	1	Scion-rootstock
id127	ViuraP-1103	Viura	P-1103	2	10week	XYL 2055/17	First	White	1	724.2	0	Scion-rootstock
id127	ViuraP-1103	Viura	P-1103	1	8week	XYL 2055/17	First	White	1	590.3	0	Scion-rootstock
id128	ViuraR-140	Viura	R-140	0	8week	XYL 2055/17	First	White	0	590.3	0	Scion-rootstock
id128	ViuraR-140	Viura	R-140	0	10week	XYL 2055/17	First	White	0	724.2	0	Scion-rootstock
id128	ViuraR-140	Viura	R-140	0	12week	XYL 2055/17	First	White	0	851.7	0	Scion-rootstock
id128	ViuraR-140	Viura	R-140	0	14week	XYL 2055/17	First	White	0	982.2	0	Scion-rootstock
id128	ViuraR-140	Viura	R-140	0	16week	XYL 2055/17	First	White	0	1104.2	0	Scion-rootstock
id129	ViuraR-140	Viura	R-140	32	16week	XYL 2055/17	First	White	1	1104.2	1	Scion-rootstock
id129	ViuraR-140	Viura	R-140	21	14week	XYL 2055/17	First	White	1	982.2	1	Scion-rootstock
id129	ViuraR-140	Viura	R-140	18	12week	XYL 2055/17	First	White	1	851.7	1	Scion-rootstock
id129	ViuraR-140	Viura	R-140	1	10week	XYL 2055/17	First	White	1	724.2	0	Scion-rootstock
id129	ViuraR-140	Viura	R-140	0	8week	XYL 2055/17	First	White	0	590.3	0	Scion-rootstock
id130	ViuraR-140	Viura	R-140	5	16week	XYL 2055/17	First	White	1	1104.2	1	Scion-rootstock
id130	ViuraR-140	Viura	R-140	4	14week	XYL 2055/17	First	White	1	982.2	0	Scion-rootstock
id130	ViuraR-140	Viura	R-140	4	12week	XYL 2055/17	First	White	1	851.7	0	Scion-rootstock
id130	ViuraR-140	Viura	R-140	0	8week	XYL 2055/17	First	White	0	590.3	0	Scion-rootstock
id130	ViuraR-140	Viura	R-140	0	10week	XYL 2055/17	First	White	0	724.2	0	Scion-rootstock
id131	ViuraR-140	Viura	R-140	13	16week	XYL 2055/17	First	White	1	1104.2	1	Scion-rootstock
id131	ViuraR-140	Viura	R-140	7	14week	XYL 2055/17	First	White	1	982.2	1	Scion-rootstock
id131	ViuraR-140	Viura	R-140	5	12week	XYL 2055/17	First	White	1	851.7	1	Scion-rootstock
id131	ViuraR-140	Viura	R-140	0	8week	XYL 2055/17	First	White	0	590.3	0	Scion-rootstock
id131	ViuraR-140	Viura	R-140	0	10week	XYL 2055/17	First	White	0	724.2	0	Scion-rootstock
id132	ViuraR-140	Viura	R-140	10	16week	XYL 2055/17	First	White	1	1104.2	1	Scion-rootstock
id132	ViuraR-140	Viura	R-140	8	14week	XYL 2055/17	First	White	1	982.2	1	Scion-rootstock
id132	ViuraR-140	Viura	R-140	8	12week	XYL 2055/17	First	White	1	851.7	1	Scion-rootstock
id132	ViuraR-140	Viura	R-140	0	8week	XYL 2055/17	First	White	0	590.3	0	Scion-rootstock
id132	ViuraR-140	Viura	R-140	0	10week	XYL 2055/17	First	White	0	724.2	0	Scion-rootstock
id133	ViuraR-140	Viura	R-140	0	8week	XYL 2055/17	First	White	0	590.3	0	Scion-rootstock
id133	ViuraR-140	Viura	R-140	0	10week	XYL 2055/17	First	White	0	724.2	0	Scion-rootstock
id133	ViuraR-140	Viura	R-140	0	12week	XYL 2055/17	First	White	0	851.7	0	Scion-rootstock
id133	ViuraR-140	Viura	R-140	0	14week	XYL 2055/17	First	White	0	982.2	0	Scion-rootstock
id133	ViuraR-140	Viura	R-140	0	16week	XYL 2055/17	First	White	0	1104.2	0	Scion-rootstock
id134	ViuraR-140	Viura	R-140	17	16week	XYL 2055/17	First	White	1	1104.2	1	Scion-rootstock
id134	ViuraR-140	Viura	R-140	8	14week	XYL 2055/17	First	White	1	982.2	1	Scion-rootstock
id134	ViuraR-140	Viura	R-140	8	12week	XYL 2055/17	First	White	1	851.7	1	Scion-rootstock
id134	ViuraR-140	Viura	R-140	0	8week	XYL 2055/17	First	White	0	590.3	0	Scion-rootstock
id134	ViuraR-140	Viura	R-140	0	10week	XYL 2055/17	First	White	0	724.2	0	Scion-rootstock
id135	ViuraR-140	Viura	R-140	14	16week	XYL 2055/17	First	White	1	1104.2	1	Scion-rootstock
id135	ViuraR-140	Viura	R-140	13	14week	XYL 2055/17	First	White	1	982.2	1	Scion-rootstock
id135	ViuraR-140	Viura	R-140	9	12week	XYL 2055/17	First	White	1	851.7	1	Scion-rootstock
id135	ViuraR-140	Viura	R-140	0	8week	XYL 2055/17	First	White	0	590.3	0	Scion-rootstock
id135	ViuraR-140	Viura	R-140	0	10week	XYL 2055/17	First	White	0	724.2	0	Scion-rootstock
id136	ViuraR-140	Viura	R-140	0	8week	XYL 2055/17	First	White	0	590.3	0	Scion-rootstock
id136	ViuraR-140	Viura	R-140	0	10week	XYL 2055/17	First	White	0	724.2	0	Scion-rootstock
id136	ViuraR-140	Viura	R-140	0	12week	XYL 2055/17	First	White	0	851.7	0	Scion-rootstock
id136	ViuraR-140	Viura	R-140	0	14week	XYL 2055/17	First	White	0	982.2	0	Scion-rootstock
id136	ViuraR-140	Viura	R-140	0	16week	XYL 2055/17	First	White	0	1104.2	0	Scion-rootstock
id137	ViuraR-140	Viura	R-140	14	16week	XYL 2055/17	First	White	1	1104.2	1	Scion-rootstock
id137	ViuraR-140	Viura	R-140	11	14week	XYL 2055/17	First	White	1	982.2	1	Scion-rootstock
id137	ViuraR-140	Viura	R-140	10	12week	XYL 2055/17	First	White	1	851.7	1	Scion-rootstock
id137	ViuraR-140	Viura	R-140	0	8week	XYL 2055/17	First	White	0	590.3	0	Scion-rootstock
id137	ViuraR-140	Viura	R-140	0	10week	XYL 2055/17	First	White	0	724.2	0	Scion-rootstock
id138	ViuraSO-4	Viura	SO-4	19	16week	XYL 2055/17	First	White	1	1104.2	1	Scion-rootstock
id138	ViuraSO-4	Viura	SO-4	18	14week	XYL 2055/17	First	White	1	982.2	1	Scion-rootstock
id138	ViuraSO-4	Viura	SO-4	13	12week	XYL 2055/17	First	White	1	851.7	1	Scion-rootstock
id138	ViuraSO-4	Viura	SO-4	4	10week	XYL 2055/17	First	White	1	724.2	0	Scion-rootstock
id138	ViuraSO-4	Viura	SO-4	4	8week	XYL 2055/17	First	White	1	590.3	0	Scion-rootstock
id139	ViuraSO-4	Viura	SO-4	23	16week	XYL 2055/17	First	White	1	1104.2	1	Scion-rootstock
id139	ViuraSO-4	Viura	SO-4	19	14week	XYL 2055/17	First	White	1	982.2	1	Scion-rootstock
id139	ViuraSO-4	Viura	SO-4	10	12week	XYL 2055/17	First	White	1	851.7	1	Scion-rootstock
id139	ViuraSO-4	Viura	SO-4	2	10week	XYL 2055/17	First	White	1	724.2	0	Scion-rootstock
id139	ViuraSO-4	Viura	SO-4	0	8week	XYL 2055/17	First	White	0	590.3	0	Scion-rootstock
id140	ViuraSO-4	Viura	SO-4	15	16week	XYL 2055/17	First	White	1	1104.2	1	Scion-rootstock
id140	ViuraSO-4	Viura	SO-4	9	14week	XYL 2055/17	First	White	1	982.2	1	Scion-rootstock
id140	ViuraSO-4	Viura	SO-4	8	12week	XYL 2055/17	First	White	1	851.7	1	Scion-rootstock
id140	ViuraSO-4	Viura	SO-4	3	10week	XYL 2055/17	First	White	1	724.2	0	Scion-rootstock
id140	ViuraSO-4	Viura	SO-4	1	8week	XYL 2055/17	First	White	1	590.3	0	Scion-rootstock
id141	ViuraSO-4	Viura	SO-4	15	16week	XYL 2055/17	First	White	1	1104.2	1	Scion-rootstock
id141	ViuraSO-4	Viura	SO-4	15	14week	XYL 2055/17	First	White	1	982.2	1	Scion-rootstock
id141	ViuraSO-4	Viura	SO-4	10	12week	XYL 2055/17	First	White	1	851.7	1	Scion-rootstock
id141	ViuraSO-4	Viura	SO-4	0	8week	XYL 2055/17	First	White	0	590.3	0	Scion-rootstock
id141	ViuraSO-4	Viura	SO-4	0	10week	XYL 2055/17	First	White	0	724.2	0	Scion-rootstock
id142	ViuraSO-4	Viura	SO-4	7	16week	XYL 2055/17	First	White	1	1104.2	1	Scion-rootstock
id142	ViuraSO-4	Viura	SO-4	6	14week	XYL 2055/17	First	White	1	982.2	1	Scion-rootstock
id142	ViuraSO-4	Viura	SO-4	6	12week	XYL 2055/17	First	White	1	851.7	1	Scion-rootstock
id142	ViuraSO-4	Viura	SO-4	2	10week	XYL 2055/17	First	White	1	724.2	0	Scion-rootstock
id142	ViuraSO-4	Viura	SO-4	0	8week	XYL 2055/17	First	White	0	590.3	0	Scion-rootstock
id143	ViuraSO-4	Viura	SO-4	18	16week	XYL 2055/17	First	White	1	1104.2	1	Scion-rootstock
id143	ViuraSO-4	Viura	SO-4	15	14week	XYL 2055/17	First	White	1	982.2	1	Scion-rootstock
id143	ViuraSO-4	Viura	SO-4	13	12week	XYL 2055/17	First	White	1	851.7	1	Scion-rootstock
id143	ViuraSO-4	Viura	SO-4	7	10week	XYL 2055/17	First	White	1	724.2	1	Scion-rootstock
id143	ViuraSO-4	Viura	SO-4	0	8week	XYL 2055/17	First	White	0	590.3	0	Scion-rootstock
id144	ViuraSO-4	Viura	SO-4	18	16week	XYL 2055/17	First	White	1	1104.2	1	Scion-rootstock
id144	ViuraSO-4	Viura	SO-4	12	14week	XYL 2055/17	First	White	1	982.2	1	Scion-rootstock
id144	ViuraSO-4	Viura	SO-4	6	12week	XYL 2055/17	First	White	1	851.7	1	Scion-rootstock
id144	ViuraSO-4	Viura	SO-4	0	8week	XYL 2055/17	First	White	0	590.3	0	Scion-rootstock
id144	ViuraSO-4	Viura	SO-4	0	10week	XYL 2055/17	First	White	0	724.2	0	Scion-rootstock
id145	ViuraSO-4	Viura	SO-4	19	16week	XYL 2055/17	First	White	1	1104.2	1	Scion-rootstock
id145	ViuraSO-4	Viura	SO-4	17	14week	XYL 2055/17	First	White	1	982.2	1	Scion-rootstock
id145	ViuraSO-4	Viura	SO-4	13	12week	XYL 2055/17	First	White	1	851.7	1	Scion-rootstock
id145	ViuraSO-4	Viura	SO-4	7	10week	XYL 2055/17	First	White	1	724.2	1	Scion-rootstock
id145	ViuraSO-4	Viura	SO-4	1	8week	XYL 2055/17	First	White	1	590.3	0	Scion-rootstock
id146	MerlotR-110	Merlot	R-110	14	16week	XYL 2055/17	First	Red	1	1104.2	1	Scion-rootstock
id146	MerlotR-110	Merlot	R-110	11	14week	XYL 2055/17	First	Red	1	982.2	1	Scion-rootstock
id146	MerlotR-110	Merlot	R-110	11	12week	XYL 2055/17	First	Red	1	851.7	1	Scion-rootstock
id146	MerlotR-110	Merlot	R-110	4	10week	XYL 2055/17	First	Red	1	724.2	0	Scion-rootstock
id146	MerlotR-110	Merlot	R-110	1	8week	XYL 2055/17	First	Red	1	590.3	0	Scion-rootstock
id147	MerlotR-110	Merlot	R-110	19	16week	XYL 2055/17	First	Red	1	1104.2	1	Scion-rootstock
id147	MerlotR-110	Merlot	R-110	16	14week	XYL 2055/17	First	Red	1	982.2	1	Scion-rootstock
id147	MerlotR-110	Merlot	R-110	16	12week	XYL 2055/17	First	Red	1	851.7	1	Scion-rootstock
id147	MerlotR-110	Merlot	R-110	6	10week	XYL 2055/17	First	Red	1	724.2	1	Scion-rootstock
id147	MerlotR-110	Merlot	R-110	4	8week	XYL 2055/17	First	Red	1	590.3	0	Scion-rootstock
id148	MerlotR-110	Merlot	R-110	0	8week	XYL 2055/17	First	Red	0	590.3	0	Scion-rootstock
id148	MerlotR-110	Merlot	R-110	0	10week	XYL 2055/17	First	Red	0	724.2	0	Scion-rootstock
id148	MerlotR-110	Merlot	R-110	0	12week	XYL 2055/17	First	Red	0	851.7	0	Scion-rootstock
id148	MerlotR-110	Merlot	R-110	0	14week	XYL 2055/17	First	Red	0	982.2	0	Scion-rootstock
id148	MerlotR-110	Merlot	R-110	0	16week	XYL 2055/17	First	Red	0	1104.2	0	Scion-rootstock
id149	MerlotR-110	Merlot	R-110	23	16week	XYL 2055/17	First	Red	1	1104.2	1	Scion-rootstock
id149	MerlotR-110	Merlot	R-110	16	14week	XYL 2055/17	First	Red	1	982.2	1	Scion-rootstock
id149	MerlotR-110	Merlot	R-110	16	12week	XYL 2055/17	First	Red	1	851.7	1	Scion-rootstock
id149	MerlotR-110	Merlot	R-110	7	10week	XYL 2055/17	First	Red	1	724.2	1	Scion-rootstock
id149	MerlotR-110	Merlot	R-110	1	8week	XYL 2055/17	First	Red	1	590.3	0	Scion-rootstock
id150	MerlotR-110	Merlot	R-110	22	16week	XYL 2055/17	First	Red	1	1104.2	1	Scion-rootstock
id150	MerlotR-110	Merlot	R-110	10	14week	XYL 2055/17	First	Red	1	982.2	1	Scion-rootstock
id150	MerlotR-110	Merlot	R-110	10	12week	XYL 2055/17	First	Red	1	851.7	1	Scion-rootstock
id150	MerlotR-110	Merlot	R-110	6	10week	XYL 2055/17	First	Red	1	724.2	1	Scion-rootstock
id150	MerlotR-110	Merlot	R-110	1	8week	XYL 2055/17	First	Red	1	590.3	0	Scion-rootstock
id151	MerlotR-110	Merlot	R-110	0	8week	XYL 2055/17	First	Red	0	590.3	0	Scion-rootstock
id151	MerlotR-110	Merlot	R-110	0	10week	XYL 2055/17	First	Red	0	724.2	0	Scion-rootstock
id151	MerlotR-110	Merlot	R-110	0	12week	XYL 2055/17	First	Red	0	851.7	0	Scion-rootstock
id151	MerlotR-110	Merlot	R-110	0	14week	XYL 2055/17	First	Red	0	982.2	0	Scion-rootstock
id151	MerlotR-110	Merlot	R-110	0	16week	XYL 2055/17	First	Red	0	1104.2	0	Scion-rootstock
id152	MerlotR-110	Merlot	R-110	40	16week	XYL 2055/17	First	Red	1	1104.2	1	Scion-rootstock
id152	MerlotR-110	Merlot	R-110	20	14week	XYL 2055/17	First	Red	1	982.2	1	Scion-rootstock
id152	MerlotR-110	Merlot	R-110	20	12week	XYL 2055/17	First	Red	1	851.7	1	Scion-rootstock
id152	MerlotR-110	Merlot	R-110	12	10week	XYL 2055/17	First	Red	1	724.2	1	Scion-rootstock
id152	MerlotR-110	Merlot	R-110	6	8week	XYL 2055/17	First	Red	1	590.3	1	Scion-rootstock
id153	MerlotR-110	Merlot	R-110	13	16week	XYL 2055/17	First	Red	1	1104.2	1	Scion-rootstock
id153	MerlotR-110	Merlot	R-110	9	14week	XYL 2055/17	First	Red	1	982.2	1	Scion-rootstock
id153	MerlotR-110	Merlot	R-110	9	12week	XYL 2055/17	First	Red	1	851.7	1	Scion-rootstock
id153	MerlotR-110	Merlot	R-110	1	10week	XYL 2055/17	First	Red	1	724.2	0	Scion-rootstock
id153	MerlotR-110	Merlot	R-110	0	8week	XYL 2055/17	First	Red	0	590.3	0	Scion-rootstock
id154	Sauvignon BlancR-110	Sauvignon Blanc	R-110	19	16week	XYL 2055/17	First	White	1	1104.2	1	Scion-rootstock
id154	Sauvignon BlancR-110	Sauvignon Blanc	R-110	10	14week	XYL 2055/17	First	White	1	982.2	1	Scion-rootstock
id154	Sauvignon BlancR-110	Sauvignon Blanc	R-110	7	12week	XYL 2055/17	First	White	1	851.7	1	Scion-rootstock
id154	Sauvignon BlancR-110	Sauvignon Blanc	R-110	5	10week	XYL 2055/17	First	White	1	724.2	1	Scion-rootstock
id154	Sauvignon BlancR-110	Sauvignon Blanc	R-110	3	8week	XYL 2055/17	First	White	1	590.3	0	Scion-rootstock
id155	Sauvignon BlancR-110	Sauvignon Blanc	R-110	12	16week	XYL 2055/17	First	White	1	1104.2	1	Scion-rootstock
id155	Sauvignon BlancR-110	Sauvignon Blanc	R-110	11	14week	XYL 2055/17	First	White	1	982.2	1	Scion-rootstock
id155	Sauvignon BlancR-110	Sauvignon Blanc	R-110	5	12week	XYL 2055/17	First	White	1	851.7	1	Scion-rootstock
id155	Sauvignon BlancR-110	Sauvignon Blanc	R-110	1	10week	XYL 2055/17	First	White	1	724.2	0	Scion-rootstock
id155	Sauvignon BlancR-110	Sauvignon Blanc	R-110	0	8week	XYL 2055/17	First	White	0	590.3	0	Scion-rootstock
id156	Sauvignon BlancR-110	Sauvignon Blanc	R-110	17	16week	XYL 2055/17	First	White	1	1104.2	1	Scion-rootstock
id156	Sauvignon BlancR-110	Sauvignon Blanc	R-110	18	14week	XYL 2055/17	First	White	1	982.2	1	Scion-rootstock
id156	Sauvignon BlancR-110	Sauvignon Blanc	R-110	18	12week	XYL 2055/17	First	White	1	851.7	1	Scion-rootstock
id156	Sauvignon BlancR-110	Sauvignon Blanc	R-110	3	10week	XYL 2055/17	First	White	1	724.2	0	Scion-rootstock
id156	Sauvignon BlancR-110	Sauvignon Blanc	R-110	4	8week	XYL 2055/17	First	White	1	590.3	0	Scion-rootstock
id157	Sauvignon BlancR-110	Sauvignon Blanc	R-110	14	16week	XYL 2055/17	First	White	1	1104.2	1	Scion-rootstock
id157	Sauvignon BlancR-110	Sauvignon Blanc	R-110	12	14week	XYL 2055/17	First	White	1	982.2	1	Scion-rootstock
id157	Sauvignon BlancR-110	Sauvignon Blanc	R-110	5	12week	XYL 2055/17	First	White	1	851.7	1	Scion-rootstock
id157	Sauvignon BlancR-110	Sauvignon Blanc	R-110	4	10week	XYL 2055/17	First	White	1	724.2	0	Scion-rootstock
id157	Sauvignon BlancR-110	Sauvignon Blanc	R-110	0	8week	XYL 2055/17	First	White	0	590.3	0	Scion-rootstock
id158	Sauvignon BlancR-110	Sauvignon Blanc	R-110	13	16week	XYL 2055/17	First	White	1	1104.2	1	Scion-rootstock
id158	Sauvignon BlancR-110	Sauvignon Blanc	R-110	9	14week	XYL 2055/17	First	White	1	982.2	1	Scion-rootstock
id158	Sauvignon BlancR-110	Sauvignon Blanc	R-110	5	12week	XYL 2055/17	First	White	1	851.7	1	Scion-rootstock
id158	Sauvignon BlancR-110	Sauvignon Blanc	R-110	2	10week	XYL 2055/17	First	White	1	724.2	0	Scion-rootstock
id158	Sauvignon BlancR-110	Sauvignon Blanc	R-110	0	8week	XYL 2055/17	First	White	0	590.3	0	Scion-rootstock
id159	Sauvignon BlancR-110	Sauvignon Blanc	R-110	16	16week	XYL 2055/17	First	White	1	1104.2	1	Scion-rootstock
id159	Sauvignon BlancR-110	Sauvignon Blanc	R-110	11	14week	XYL 2055/17	First	White	1	982.2	1	Scion-rootstock
id159	Sauvignon BlancR-110	Sauvignon Blanc	R-110	10	12week	XYL 2055/17	First	White	1	851.7	1	Scion-rootstock
id159	Sauvignon BlancR-110	Sauvignon Blanc	R-110	5	10week	XYL 2055/17	First	White	1	724.2	1	Scion-rootstock
id159	Sauvignon BlancR-110	Sauvignon Blanc	R-110	3	8week	XYL 2055/17	First	White	1	590.3	0	Scion-rootstock
id160	Sauvignon BlancR-110	Sauvignon Blanc	R-110	21	16week	XYL 2055/17	First	White	1	1104.2	1	Scion-rootstock
id160	Sauvignon BlancR-110	Sauvignon Blanc	R-110	14	14week	XYL 2055/17	First	White	1	982.2	1	Scion-rootstock
id160	Sauvignon BlancR-110	Sauvignon Blanc	R-110	10	12week	XYL 2055/17	First	White	1	851.7	1	Scion-rootstock
id160	Sauvignon BlancR-110	Sauvignon Blanc	R-110	4	10week	XYL 2055/17	First	White	1	724.2	0	Scion-rootstock
id160	Sauvignon BlancR-110	Sauvignon Blanc	R-110	1	8week	XYL 2055/17	First	White	1	590.3	0	Scion-rootstock
id161	Sauvignon BlancR-110	Sauvignon Blanc	R-110	20	16week	XYL 2055/17	First	White	1	1104.2	1	Scion-rootstock
id161	Sauvignon BlancR-110	Sauvignon Blanc	R-110	18	14week	XYL 2055/17	First	White	1	982.2	1	Scion-rootstock
id161	Sauvignon BlancR-110	Sauvignon Blanc	R-110	15	12week	XYL 2055/17	First	White	1	851.7	1	Scion-rootstock
id161	Sauvignon BlancR-110	Sauvignon Blanc	R-110	3	10week	XYL 2055/17	First	White	1	724.2	0	Scion-rootstock
id161	Sauvignon BlancR-110	Sauvignon Blanc	R-110	0	8week	XYL 2055/17	First	White	0	590.3	0	Scion-rootstock
id162	Sauvignon BlancSO-4	Sauvignon Blanc	SO-4	1	16week	XYL 2055/17	First	White	1	1104.2	0	Scion-rootstock
id162	Sauvignon BlancSO-4	Sauvignon Blanc	SO-4	1	14week	XYL 2055/17	First	White	1	982.2	0	Scion-rootstock
id162	Sauvignon BlancSO-4	Sauvignon Blanc	SO-4	1	12week	XYL 2055/17	First	White	1	851.7	0	Scion-rootstock
id162	Sauvignon BlancSO-4	Sauvignon Blanc	SO-4	0	8week	XYL 2055/17	First	White	0	590.3	0	Scion-rootstock
id162	Sauvignon BlancSO-4	Sauvignon Blanc	SO-4	0	10week	XYL 2055/17	First	White	0	724.2	0	Scion-rootstock
id163	Sauvignon BlancSO-4	Sauvignon Blanc	SO-4	1	16week	XYL 2055/17	First	White	1	1104.2	0	Scion-rootstock
id163	Sauvignon BlancSO-4	Sauvignon Blanc	SO-4	1	14week	XYL 2055/17	First	White	1	982.2	0	Scion-rootstock
id163	Sauvignon BlancSO-4	Sauvignon Blanc	SO-4	1	12week	XYL 2055/17	First	White	1	851.7	0	Scion-rootstock
id163	Sauvignon BlancSO-4	Sauvignon Blanc	SO-4	0	8week	XYL 2055/17	First	White	0	590.3	0	Scion-rootstock
id163	Sauvignon BlancSO-4	Sauvignon Blanc	SO-4	0	10week	XYL 2055/17	First	White	0	724.2	0	Scion-rootstock
id164	Sauvignon BlancSO-4	Sauvignon Blanc	SO-4	1	16week	XYL 2055/17	First	White	1	1104.2	0	Scion-rootstock
id164	Sauvignon BlancSO-4	Sauvignon Blanc	SO-4	1	14week	XYL 2055/17	First	White	1	982.2	0	Scion-rootstock
id164	Sauvignon BlancSO-4	Sauvignon Blanc	SO-4	1	12week	XYL 2055/17	First	White	1	851.7	0	Scion-rootstock
id164	Sauvignon BlancSO-4	Sauvignon Blanc	SO-4	0	8week	XYL 2055/17	First	White	0	590.3	0	Scion-rootstock
id164	Sauvignon BlancSO-4	Sauvignon Blanc	SO-4	0	10week	XYL 2055/17	First	White	0	724.2	0	Scion-rootstock
id165	Sauvignon BlancSO-4	Sauvignon Blanc	SO-4	1	16week	XYL 2055/17	First	White	1	1104.2	0	Scion-rootstock
id165	Sauvignon BlancSO-4	Sauvignon Blanc	SO-4	1	14week	XYL 2055/17	First	White	1	982.2	0	Scion-rootstock
id165	Sauvignon BlancSO-4	Sauvignon Blanc	SO-4	1	12week	XYL 2055/17	First	White	1	851.7	0	Scion-rootstock
id165	Sauvignon BlancSO-4	Sauvignon Blanc	SO-4	0	8week	XYL 2055/17	First	White	0	590.3	0	Scion-rootstock
id165	Sauvignon BlancSO-4	Sauvignon Blanc	SO-4	0	10week	XYL 2055/17	First	White	0	724.2	0	Scion-rootstock
id166	Sauvignon BlancSO-4	Sauvignon Blanc	SO-4	0	8week	XYL 2055/17	First	White	0	590.3	0	Scion-rootstock
id166	Sauvignon BlancSO-4	Sauvignon Blanc	SO-4	0	10week	XYL 2055/17	First	White	0	724.2	0	Scion-rootstock
id166	Sauvignon BlancSO-4	Sauvignon Blanc	SO-4	0	12week	XYL 2055/17	First	White	0	851.7	0	Scion-rootstock
id166	Sauvignon BlancSO-4	Sauvignon Blanc	SO-4	0	14week	XYL 2055/17	First	White	0	982.2	0	Scion-rootstock
id166	Sauvignon BlancSO-4	Sauvignon Blanc	SO-4	0	16week	XYL 2055/17	First	White	0	1104.2	0	Scion-rootstock
id167	Sauvignon BlancSO-4	Sauvignon Blanc	SO-4	0	8week	XYL 2055/17	First	White	0	590.3	0	Scion-rootstock
id167	Sauvignon BlancSO-4	Sauvignon Blanc	SO-4	0	10week	XYL 2055/17	First	White	0	724.2	0	Scion-rootstock
id167	Sauvignon BlancSO-4	Sauvignon Blanc	SO-4	0	12week	XYL 2055/17	First	White	0	851.7	0	Scion-rootstock
id167	Sauvignon BlancSO-4	Sauvignon Blanc	SO-4	0	14week	XYL 2055/17	First	White	0	982.2	0	Scion-rootstock
id167	Sauvignon BlancSO-4	Sauvignon Blanc	SO-4	0	16week	XYL 2055/17	First	White	0	1104.2	0	Scion-rootstock
id168	Sauvignon BlancSO-4	Sauvignon Blanc	SO-4	0	8week	XYL 2055/17	First	White	0	590.3	0	Scion-rootstock
id168	Sauvignon BlancSO-4	Sauvignon Blanc	SO-4	0	10week	XYL 2055/17	First	White	0	724.2	0	Scion-rootstock
id168	Sauvignon BlancSO-4	Sauvignon Blanc	SO-4	0	12week	XYL 2055/17	First	White	0	851.7	0	Scion-rootstock
id168	Sauvignon BlancSO-4	Sauvignon Blanc	SO-4	0	14week	XYL 2055/17	First	White	0	982.2	0	Scion-rootstock
id168	Sauvignon BlancSO-4	Sauvignon Blanc	SO-4	0	16week	XYL 2055/17	First	White	0	1104.2	0	Scion-rootstock
id169	Sauvignon BlancSO-4	Sauvignon Blanc	SO-4	0	8week	XYL 2055/17	First	White	0	590.3	0	Scion-rootstock
id169	Sauvignon BlancSO-4	Sauvignon Blanc	SO-4	0	10week	XYL 2055/17	First	White	0	724.2	0	Scion-rootstock
id169	Sauvignon BlancSO-4	Sauvignon Blanc	SO-4	0	12week	XYL 2055/17	First	White	0	851.7	0	Scion-rootstock
id169	Sauvignon BlancSO-4	Sauvignon Blanc	SO-4	0	14week	XYL 2055/17	First	White	0	982.2	0	Scion-rootstock
id169	Sauvignon BlancSO-4	Sauvignon Blanc	SO-4	0	16week	XYL 2055/17	First	White	0	1104.2	0	Scion-rootstock
id170	SyrahR-110	Syrah	R-110	8	16week	XYL 2055/17	First	Red	1	1104.2	1	Scion-rootstock
id170	SyrahR-110	Syrah	R-110	5	14week	XYL 2055/17	First	Red	1	982.2	1	Scion-rootstock
id170	SyrahR-110	Syrah	R-110	4	12week	XYL 2055/17	First	Red	1	851.7	0	Scion-rootstock
id170	SyrahR-110	Syrah	R-110	0	8week	XYL 2055/17	First	Red	0	590.3	0	Scion-rootstock
id170	SyrahR-110	Syrah	R-110	0	10week	XYL 2055/17	First	Red	0	724.2	0	Scion-rootstock
id171	SyrahR-110	Syrah	R-110	0	8week	XYL 2055/17	First	Red	0	590.3	0	Scion-rootstock
id171	SyrahR-110	Syrah	R-110	0	10week	XYL 2055/17	First	Red	0	724.2	0	Scion-rootstock
id171	SyrahR-110	Syrah	R-110	0	12week	XYL 2055/17	First	Red	0	851.7	0	Scion-rootstock
id171	SyrahR-110	Syrah	R-110	0	14week	XYL 2055/17	First	Red	0	982.2	0	Scion-rootstock
id171	SyrahR-110	Syrah	R-110	0	16week	XYL 2055/17	First	Red	0	1104.2	0	Scion-rootstock
id172	SyrahR-110	Syrah	R-110	6	16week	XYL 2055/17	First	Red	1	1104.2	1	Scion-rootstock
id172	SyrahR-110	Syrah	R-110	4	14week	XYL 2055/17	First	Red	1	982.2	0	Scion-rootstock
id172	SyrahR-110	Syrah	R-110	3	12week	XYL 2055/17	First	Red	1	851.7	0	Scion-rootstock
id172	SyrahR-110	Syrah	R-110	0	8week	XYL 2055/17	First	Red	0	590.3	0	Scion-rootstock
id172	SyrahR-110	Syrah	R-110	0	10week	XYL 2055/17	First	Red	0	724.2	0	Scion-rootstock
id173	SyrahR-110	Syrah	R-110	20	16week	XYL 2055/17	First	Red	1	1104.2	1	Scion-rootstock
id173	SyrahR-110	Syrah	R-110	9	14week	XYL 2055/17	First	Red	1	982.2	1	Scion-rootstock
id173	SyrahR-110	Syrah	R-110	4	12week	XYL 2055/17	First	Red	1	851.7	0	Scion-rootstock
id173	SyrahR-110	Syrah	R-110	0	8week	XYL 2055/17	First	Red	0	590.3	0	Scion-rootstock
id173	SyrahR-110	Syrah	R-110	0	10week	XYL 2055/17	First	Red	0	724.2	0	Scion-rootstock
id174	SyrahR-110	Syrah	R-110	7	16week	XYL 2055/17	First	Red	1	1104.2	1	Scion-rootstock
id174	SyrahR-110	Syrah	R-110	5	14week	XYL 2055/17	First	Red	1	982.2	1	Scion-rootstock
id174	SyrahR-110	Syrah	R-110	3	12week	XYL 2055/17	First	Red	1	851.7	0	Scion-rootstock
id174	SyrahR-110	Syrah	R-110	0	8week	XYL 2055/17	First	Red	0	590.3	0	Scion-rootstock
id174	SyrahR-110	Syrah	R-110	0	10week	XYL 2055/17	First	Red	0	724.2	0	Scion-rootstock
id175	SyrahR-110	Syrah	R-110	11	16week	XYL 2055/17	First	Red	1	1104.2	1	Scion-rootstock
id175	SyrahR-110	Syrah	R-110	3	14week	XYL 2055/17	First	Red	1	982.2	0	Scion-rootstock
id175	SyrahR-110	Syrah	R-110	2	12week	XYL 2055/17	First	Red	1	851.7	0	Scion-rootstock
id175	SyrahR-110	Syrah	R-110	0	8week	XYL 2055/17	First	Red	0	590.3	0	Scion-rootstock
id175	SyrahR-110	Syrah	R-110	0	10week	XYL 2055/17	First	Red	0	724.2	0	Scion-rootstock
id176	SyrahR-110	Syrah	R-110	10	16week	XYL 2055/17	First	Red	1	1104.2	1	Scion-rootstock
id176	SyrahR-110	Syrah	R-110	7	14week	XYL 2055/17	First	Red	1	982.2	1	Scion-rootstock
id176	SyrahR-110	Syrah	R-110	5	12week	XYL 2055/17	First	Red	1	851.7	1	Scion-rootstock
id176	SyrahR-110	Syrah	R-110	1	10week	XYL 2055/17	First	Red	1	724.2	0	Scion-rootstock
id176	SyrahR-110	Syrah	R-110	0	8week	XYL 2055/17	First	Red	0	590.3	0	Scion-rootstock
id177	SyrahR-110	Syrah	R-110	10	16week	XYL 2055/17	First	Red	1	1104.2	1	Scion-rootstock
id177	SyrahR-110	Syrah	R-110	6	14week	XYL 2055/17	First	Red	1	982.2	1	Scion-rootstock
id177	SyrahR-110	Syrah	R-110	5	12week	XYL 2055/17	First	Red	1	851.7	1	Scion-rootstock
id177	SyrahR-110	Syrah	R-110	0	8week	XYL 2055/17	First	Red	0	590.3	0	Scion-rootstock
id177	SyrahR-110	Syrah	R-110	0	10week	XYL 2055/17	First	Red	0	724.2	0	Scion-rootstock
id178	Syrah41-B	Syrah	41-B	0	8week	XYL 2055/17	First	Red	0	590.3	0	Scion-rootstock
id178	Syrah41-B	Syrah	41-B	0	10week	XYL 2055/17	First	Red	0	724.2	0	Scion-rootstock
id178	Syrah41-B	Syrah	41-B	0	12week	XYL 2055/17	First	Red	0	851.7	0	Scion-rootstock
id178	Syrah41-B	Syrah	41-B	0	14week	XYL 2055/17	First	Red	0	982.2	0	Scion-rootstock
id178	Syrah41-B	Syrah	41-B	0	16week	XYL 2055/17	First	Red	0	1104.2	0	Scion-rootstock
id179	Syrah41-B	Syrah	41-B	3	16week	XYL 2055/17	First	Red	1	1104.2	0	Scion-rootstock
id179	Syrah41-B	Syrah	41-B	1	14week	XYL 2055/17	First	Red	1	982.2	0	Scion-rootstock
id179	Syrah41-B	Syrah	41-B	1	12week	XYL 2055/17	First	Red	1	851.7	0	Scion-rootstock
id179	Syrah41-B	Syrah	41-B	0	8week	XYL 2055/17	First	Red	0	590.3	0	Scion-rootstock
id179	Syrah41-B	Syrah	41-B	0	10week	XYL 2055/17	First	Red	0	724.2	0	Scion-rootstock
id180	Syrah41-B	Syrah	41-B	0	8week	XYL 2055/17	First	Red	0	590.3	0	Scion-rootstock
id180	Syrah41-B	Syrah	41-B	0	10week	XYL 2055/17	First	Red	0	724.2	0	Scion-rootstock
id180	Syrah41-B	Syrah	41-B	0	12week	XYL 2055/17	First	Red	0	851.7	0	Scion-rootstock
id180	Syrah41-B	Syrah	41-B	0	14week	XYL 2055/17	First	Red	0	982.2	0	Scion-rootstock
id180	Syrah41-B	Syrah	41-B	0	16week	XYL 2055/17	First	Red	0	1104.2	0	Scion-rootstock
id181	Syrah41-B	Syrah	41-B	0	8week	XYL 2055/17	First	Red	0	590.3	0	Scion-rootstock
id181	Syrah41-B	Syrah	41-B	0	10week	XYL 2055/17	First	Red	0	724.2	0	Scion-rootstock
id181	Syrah41-B	Syrah	41-B	0	12week	XYL 2055/17	First	Red	0	851.7	0	Scion-rootstock
id181	Syrah41-B	Syrah	41-B	0	14week	XYL 2055/17	First	Red	0	982.2	0	Scion-rootstock
id181	Syrah41-B	Syrah	41-B	0	16week	XYL 2055/17	First	Red	0	1104.2	0	Scion-rootstock
id182	Syrah41-B	Syrah	41-B	0	8week	XYL 2055/17	First	Red	0	590.3	0	Scion-rootstock
id182	Syrah41-B	Syrah	41-B	0	10week	XYL 2055/17	First	Red	0	724.2	0	Scion-rootstock
id182	Syrah41-B	Syrah	41-B	0	12week	XYL 2055/17	First	Red	0	851.7	0	Scion-rootstock
id182	Syrah41-B	Syrah	41-B	0	14week	XYL 2055/17	First	Red	0	982.2	0	Scion-rootstock
id182	Syrah41-B	Syrah	41-B	0	16week	XYL 2055/17	First	Red	0	1104.2	0	Scion-rootstock
id183	Syrah41-B	Syrah	41-B	11	16week	XYL 2055/17	First	Red	1	1104.2	1	Scion-rootstock
id183	Syrah41-B	Syrah	41-B	11	14week	XYL 2055/17	First	Red	1	982.2	1	Scion-rootstock
id183	Syrah41-B	Syrah	41-B	10	12week	XYL 2055/17	First	Red	1	851.7	1	Scion-rootstock
id183	Syrah41-B	Syrah	41-B	1	10week	XYL 2055/17	First	Red	1	724.2	0	Scion-rootstock
id183	Syrah41-B	Syrah	41-B	0	8week	XYL 2055/17	First	Red	0	590.3	0	Scion-rootstock
id184	Syrah41-B	Syrah	41-B	0	8week	XYL 2055/17	First	Red	0	590.3	0	Scion-rootstock
id184	Syrah41-B	Syrah	41-B	0	10week	XYL 2055/17	First	Red	0	724.2	0	Scion-rootstock
id184	Syrah41-B	Syrah	41-B	0	12week	XYL 2055/17	First	Red	0	851.7	0	Scion-rootstock
id184	Syrah41-B	Syrah	41-B	0	14week	XYL 2055/17	First	Red	0	982.2	0	Scion-rootstock
id184	Syrah41-B	Syrah	41-B	0	16week	XYL 2055/17	First	Red	0	1104.2	0	Scion-rootstock
id185	Syrah41-B	Syrah	41-B	0	8week	XYL 2055/17	First	Red	0	590.3	0	Scion-rootstock
id185	Syrah41-B	Syrah	41-B	0	10week	XYL 2055/17	First	Red	0	724.2	0	Scion-rootstock
id185	Syrah41-B	Syrah	41-B	0	12week	XYL 2055/17	First	Red	0	851.7	0	Scion-rootstock
id185	Syrah41-B	Syrah	41-B	0	14week	XYL 2055/17	First	Red	0	982.2	0	Scion-rootstock
id185	Syrah41-B	Syrah	41-B	0	16week	XYL 2055/17	First	Red	0	1104.2	0	Scion-rootstock
id186	SyrahR-140	Syrah	R-140	22	16week	XYL 2055/17	First	Red	1	1104.2	1	Scion-rootstock
id186	SyrahR-140	Syrah	R-140	11	14week	XYL 2055/17	First	Red	1	982.2	1	Scion-rootstock
id186	SyrahR-140	Syrah	R-140	9	12week	XYL 2055/17	First	Red	1	851.7	1	Scion-rootstock
id186	SyrahR-140	Syrah	R-140	3	10week	XYL 2055/17	First	Red	1	724.2	0	Scion-rootstock
id186	SyrahR-140	Syrah	R-140	2	8week	XYL 2055/17	First	Red	1	590.3	0	Scion-rootstock
id187	SyrahR-140	Syrah	R-140	14	16week	XYL 2055/17	First	Red	1	1104.2	1	Scion-rootstock
id187	SyrahR-140	Syrah	R-140	12	14week	XYL 2055/17	First	Red	1	982.2	1	Scion-rootstock
id187	SyrahR-140	Syrah	R-140	8	12week	XYL 2055/17	First	Red	1	851.7	1	Scion-rootstock
id187	SyrahR-140	Syrah	R-140	1	10week	XYL 2055/17	First	Red	1	724.2	0	Scion-rootstock
id187	SyrahR-140	Syrah	R-140	0	8week	XYL 2055/17	First	Red	0	590.3	0	Scion-rootstock
id188	SyrahR-140	Syrah	R-140	0	8week	XYL 2055/17	First	Red	0	590.3	0	Scion-rootstock
id188	SyrahR-140	Syrah	R-140	0	10week	XYL 2055/17	First	Red	0	724.2	0	Scion-rootstock
id188	SyrahR-140	Syrah	R-140	0	12week	XYL 2055/17	First	Red	0	851.7	0	Scion-rootstock
id188	SyrahR-140	Syrah	R-140	0	14week	XYL 2055/17	First	Red	0	982.2	0	Scion-rootstock
id188	SyrahR-140	Syrah	R-140	0	16week	XYL 2055/17	First	Red	0	1104.2	0	Scion-rootstock
id189	SyrahR-140	Syrah	R-140	23	16week	XYL 2055/17	First	Red	1	1104.2	1	Scion-rootstock
id189	SyrahR-140	Syrah	R-140	9	14week	XYL 2055/17	First	Red	1	982.2	1	Scion-rootstock
id189	SyrahR-140	Syrah	R-140	3	12week	XYL 2055/17	First	Red	1	851.7	0	Scion-rootstock
id189	SyrahR-140	Syrah	R-140	0	8week	XYL 2055/17	First	Red	0	590.3	0	Scion-rootstock
id189	SyrahR-140	Syrah	R-140	0	10week	XYL 2055/17	First	Red	0	724.2	0	Scion-rootstock
id190	SyrahR-140	Syrah	R-140	2	16week	XYL 2055/17	First	Red	1	1104.2	0	Scion-rootstock
id190	SyrahR-140	Syrah	R-140	0	8week	XYL 2055/17	First	Red	0	590.3	0	Scion-rootstock
id190	SyrahR-140	Syrah	R-140	0	10week	XYL 2055/17	First	Red	0	724.2	0	Scion-rootstock
id190	SyrahR-140	Syrah	R-140	0	12week	XYL 2055/17	First	Red	0	851.7	0	Scion-rootstock
id190	SyrahR-140	Syrah	R-140	0	14week	XYL 2055/17	First	Red	0	982.2	0	Scion-rootstock
id191	SyrahR-140	Syrah	R-140	16	16week	XYL 2055/17	First	Red	1	1104.2	1	Scion-rootstock
id191	SyrahR-140	Syrah	R-140	11	14week	XYL 2055/17	First	Red	1	982.2	1	Scion-rootstock
id191	SyrahR-140	Syrah	R-140	8	12week	XYL 2055/17	First	Red	1	851.7	1	Scion-rootstock
id191	SyrahR-140	Syrah	R-140	6	10week	XYL 2055/17	First	Red	1	724.2	1	Scion-rootstock
id191	SyrahR-140	Syrah	R-140	3	8week	XYL 2055/17	First	Red	1	590.3	0	Scion-rootstock
id192	SyrahR-140	Syrah	R-140	21	16week	XYL 2055/17	First	Red	1	1104.2	1	Scion-rootstock
id192	SyrahR-140	Syrah	R-140	15	14week	XYL 2055/17	First	Red	1	982.2	1	Scion-rootstock
id192	SyrahR-140	Syrah	R-140	14	12week	XYL 2055/17	First	Red	1	851.7	1	Scion-rootstock
id192	SyrahR-140	Syrah	R-140	1	10week	XYL 2055/17	First	Red	1	724.2	0	Scion-rootstock
id192	SyrahR-140	Syrah	R-140	1	8week	XYL 2055/17	First	Red	1	590.3	0	Scion-rootstock
id193	SyrahR-140	Syrah	R-140	0	8week	XYL 2055/17	First	Red	0	590.3	0	Scion-rootstock
id193	SyrahR-140	Syrah	R-140	0	10week	XYL 2055/17	First	Red	0	724.2	0	Scion-rootstock
id193	SyrahR-140	Syrah	R-140	0	12week	XYL 2055/17	First	Red	0	851.7	0	Scion-rootstock
id193	SyrahR-140	Syrah	R-140	0	14week	XYL 2055/17	First	Red	0	982.2	0	Scion-rootstock
id193	SyrahR-140	Syrah	R-140	0	16week	XYL 2055/17	First	Red	0	1104.2	0	Scion-rootstock
id194	TempranilloR-110	Tempranillo	R-110	13	16week	XYL 2055/17	First	Red	1	1104.2	1	Scion-rootstock
id194	TempranilloR-110	Tempranillo	R-110	8	14week	XYL 2055/17	First	Red	1	982.2	1	Scion-rootstock
id194	TempranilloR-110	Tempranillo	R-110	7	12week	XYL 2055/17	First	Red	1	851.7	1	Scion-rootstock
id194	TempranilloR-110	Tempranillo	R-110	3	10week	XYL 2055/17	First	Red	1	724.2	0	Scion-rootstock
id194	TempranilloR-110	Tempranillo	R-110	1	8week	XYL 2055/17	First	Red	1	590.3	0	Scion-rootstock
id195	TempranilloR-110	Tempranillo	R-110	10	16week	XYL 2055/17	First	Red	1	1104.2	1	Scion-rootstock
id195	TempranilloR-110	Tempranillo	R-110	10	14week	XYL 2055/17	First	Red	1	982.2	1	Scion-rootstock
id195	TempranilloR-110	Tempranillo	R-110	8	12week	XYL 2055/17	First	Red	1	851.7	1	Scion-rootstock
id195	TempranilloR-110	Tempranillo	R-110	2	10week	XYL 2055/17	First	Red	1	724.2	0	Scion-rootstock
id195	TempranilloR-110	Tempranillo	R-110	1	8week	XYL 2055/17	First	Red	1	590.3	0	Scion-rootstock
id196	TempranilloR-110	Tempranillo	R-110	0	8week	XYL 2055/17	First	Red	0	590.3	0	Scion-rootstock
id196	TempranilloR-110	Tempranillo	R-110	0	10week	XYL 2055/17	First	Red	0	724.2	0	Scion-rootstock
id196	TempranilloR-110	Tempranillo	R-110	0	12week	XYL 2055/17	First	Red	0	851.7	0	Scion-rootstock
id196	TempranilloR-110	Tempranillo	R-110	0	14week	XYL 2055/17	First	Red	0	982.2	0	Scion-rootstock
id196	TempranilloR-110	Tempranillo	R-110	0	16week	XYL 2055/17	First	Red	0	1104.2	0	Scion-rootstock
id197	TempranilloR-110	Tempranillo	R-110	0	8week	XYL 2055/17	First	Red	0	590.3	0	Scion-rootstock
id197	TempranilloR-110	Tempranillo	R-110	0	10week	XYL 2055/17	First	Red	0	724.2	0	Scion-rootstock
id197	TempranilloR-110	Tempranillo	R-110	0	12week	XYL 2055/17	First	Red	0	851.7	0	Scion-rootstock
id197	TempranilloR-110	Tempranillo	R-110	0	14week	XYL 2055/17	First	Red	0	982.2	0	Scion-rootstock
id197	TempranilloR-110	Tempranillo	R-110	0	16week	XYL 2055/17	First	Red	0	1104.2	0	Scion-rootstock
id198	TempranilloR-110	Tempranillo	R-110	4	16week	XYL 2055/17	First	Red	1	1104.2	0	Scion-rootstock
id198	TempranilloR-110	Tempranillo	R-110	0	8week	XYL 2055/17	First	Red	0	590.3	0	Scion-rootstock
id198	TempranilloR-110	Tempranillo	R-110	0	10week	XYL 2055/17	First	Red	0	724.2	0	Scion-rootstock
id198	TempranilloR-110	Tempranillo	R-110	0	12week	XYL 2055/17	First	Red	0	851.7	0	Scion-rootstock
id198	TempranilloR-110	Tempranillo	R-110	0	14week	XYL 2055/17	First	Red	0	982.2	0	Scion-rootstock
id199	TempranilloR-110	Tempranillo	R-110	0	8week	XYL 2055/17	First	Red	0	590.3	0	Scion-rootstock
id199	TempranilloR-110	Tempranillo	R-110	0	10week	XYL 2055/17	First	Red	0	724.2	0	Scion-rootstock
id199	TempranilloR-110	Tempranillo	R-110	0	12week	XYL 2055/17	First	Red	0	851.7	0	Scion-rootstock
id199	TempranilloR-110	Tempranillo	R-110	0	14week	XYL 2055/17	First	Red	0	982.2	0	Scion-rootstock
id199	TempranilloR-110	Tempranillo	R-110	0	16week	XYL 2055/17	First	Red	0	1104.2	0	Scion-rootstock
id200	TempranilloR-110	Tempranillo	R-110	2	16week	XYL 2055/17	First	Red	1	1104.2	0	Scion-rootstock
id200	TempranilloR-110	Tempranillo	R-110	0	8week	XYL 2055/17	First	Red	0	590.3	0	Scion-rootstock
id200	TempranilloR-110	Tempranillo	R-110	0	10week	XYL 2055/17	First	Red	0	724.2	0	Scion-rootstock
id200	TempranilloR-110	Tempranillo	R-110	0	12week	XYL 2055/17	First	Red	0	851.7	0	Scion-rootstock
id200	TempranilloR-110	Tempranillo	R-110	0	14week	XYL 2055/17	First	Red	0	982.2	0	Scion-rootstock
id201	TempranilloR-110	Tempranillo	R-110	3	16week	XYL 2055/17	First	Red	1	1104.2	0	Scion-rootstock
id201	TempranilloR-110	Tempranillo	R-110	2	14week	XYL 2055/17	First	Red	1	982.2	0	Scion-rootstock
id201	TempranilloR-110	Tempranillo	R-110	0	8week	XYL 2055/17	First	Red	0	590.3	0	Scion-rootstock
id201	TempranilloR-110	Tempranillo	R-110	0	10week	XYL 2055/17	First	Red	0	724.2	0	Scion-rootstock
id201	TempranilloR-110	Tempranillo	R-110	0	12week	XYL 2055/17	First	Red	0	851.7	0	Scion-rootstock
id202	Tempranillo41-B	Tempranillo	41-B	0	8week	XYL 2055/17	First	Red	0	590.3	0	Scion-rootstock
id202	Tempranillo41-B	Tempranillo	41-B	0	10week	XYL 2055/17	First	Red	0	724.2	0	Scion-rootstock
id202	Tempranillo41-B	Tempranillo	41-B	0	12week	XYL 2055/17	First	Red	0	851.7	0	Scion-rootstock
id202	Tempranillo41-B	Tempranillo	41-B	0	14week	XYL 2055/17	First	Red	0	982.2	0	Scion-rootstock
id202	Tempranillo41-B	Tempranillo	41-B	0	16week	XYL 2055/17	First	Red	0	1104.2	0	Scion-rootstock
id203	Tempranillo41-B	Tempranillo	41-B	0	8week	XYL 2055/17	First	Red	0	590.3	0	Scion-rootstock
id203	Tempranillo41-B	Tempranillo	41-B	0	10week	XYL 2055/17	First	Red	0	724.2	0	Scion-rootstock
id203	Tempranillo41-B	Tempranillo	41-B	0	12week	XYL 2055/17	First	Red	0	851.7	0	Scion-rootstock
id203	Tempranillo41-B	Tempranillo	41-B	0	14week	XYL 2055/17	First	Red	0	982.2	0	Scion-rootstock
id203	Tempranillo41-B	Tempranillo	41-B	0	16week	XYL 2055/17	First	Red	0	1104.2	0	Scion-rootstock
id204	Tempranillo41-B	Tempranillo	41-B	0	8week	XYL 2055/17	First	Red	0	590.3	0	Scion-rootstock
id204	Tempranillo41-B	Tempranillo	41-B	0	10week	XYL 2055/17	First	Red	0	724.2	0	Scion-rootstock
id204	Tempranillo41-B	Tempranillo	41-B	0	12week	XYL 2055/17	First	Red	0	851.7	0	Scion-rootstock
id204	Tempranillo41-B	Tempranillo	41-B	0	14week	XYL 2055/17	First	Red	0	982.2	0	Scion-rootstock
id204	Tempranillo41-B	Tempranillo	41-B	0	16week	XYL 2055/17	First	Red	0	1104.2	0	Scion-rootstock
id205	Tempranillo41-B	Tempranillo	41-B	0	8week	XYL 2055/17	First	Red	0	590.3	0	Scion-rootstock
id205	Tempranillo41-B	Tempranillo	41-B	0	10week	XYL 2055/17	First	Red	0	724.2	0	Scion-rootstock
id205	Tempranillo41-B	Tempranillo	41-B	0	12week	XYL 2055/17	First	Red	0	851.7	0	Scion-rootstock
id205	Tempranillo41-B	Tempranillo	41-B	0	14week	XYL 2055/17	First	Red	0	982.2	0	Scion-rootstock
id205	Tempranillo41-B	Tempranillo	41-B	0	16week	XYL 2055/17	First	Red	0	1104.2	0	Scion-rootstock
id206	Tempranillo41-B	Tempranillo	41-B	30	16week	XYL 2055/17	First	Red	1	1104.2	1	Scion-rootstock
id206	Tempranillo41-B	Tempranillo	41-B	19	14week	XYL 2055/17	First	Red	1	982.2	1	Scion-rootstock
id206	Tempranillo41-B	Tempranillo	41-B	19	12week	XYL 2055/17	First	Red	1	851.7	1	Scion-rootstock
id206	Tempranillo41-B	Tempranillo	41-B	3	10week	XYL 2055/17	First	Red	1	724.2	0	Scion-rootstock
id206	Tempranillo41-B	Tempranillo	41-B	2	8week	XYL 2055/17	First	Red	1	590.3	0	Scion-rootstock
id207	Tempranillo41-B	Tempranillo	41-B	15	16week	XYL 2055/17	First	Red	1	1104.2	1	Scion-rootstock
id207	Tempranillo41-B	Tempranillo	41-B	9	14week	XYL 2055/17	First	Red	1	982.2	1	Scion-rootstock
id207	Tempranillo41-B	Tempranillo	41-B	9	12week	XYL 2055/17	First	Red	1	851.7	1	Scion-rootstock
id207	Tempranillo41-B	Tempranillo	41-B	1	10week	XYL 2055/17	First	Red	1	724.2	0	Scion-rootstock
id207	Tempranillo41-B	Tempranillo	41-B	0	8week	XYL 2055/17	First	Red	0	590.3	0	Scion-rootstock
id208	Tempranillo41-B	Tempranillo	41-B	0	8week	XYL 2055/17	First	Red	0	590.3	0	Scion-rootstock
id208	Tempranillo41-B	Tempranillo	41-B	0	10week	XYL 2055/17	First	Red	0	724.2	0	Scion-rootstock
id208	Tempranillo41-B	Tempranillo	41-B	0	12week	XYL 2055/17	First	Red	0	851.7	0	Scion-rootstock
id208	Tempranillo41-B	Tempranillo	41-B	0	14week	XYL 2055/17	First	Red	0	982.2	0	Scion-rootstock
id208	Tempranillo41-B	Tempranillo	41-B	0	16week	XYL 2055/17	First	Red	0	1104.2	0	Scion-rootstock
id209	Tempranillo41-B	Tempranillo	41-B	0	8week	XYL 2055/17	First	Red	0	590.3	0	Scion-rootstock
id209	Tempranillo41-B	Tempranillo	41-B	0	10week	XYL 2055/17	First	Red	0	724.2	0	Scion-rootstock
id209	Tempranillo41-B	Tempranillo	41-B	0	12week	XYL 2055/17	First	Red	0	851.7	0	Scion-rootstock
id209	Tempranillo41-B	Tempranillo	41-B	0	14week	XYL 2055/17	First	Red	0	982.2	0	Scion-rootstock
id209	Tempranillo41-B	Tempranillo	41-B	0	16week	XYL 2055/17	First	Red	0	1104.2	0	Scion-rootstock
id210	TempranilloP-1103	Tempranillo	P-1103	16	16week	XYL 2055/17	First	Red	1	1104.2	1	Scion-rootstock
id210	TempranilloP-1103	Tempranillo	P-1103	16	14week	XYL 2055/17	First	Red	1	982.2	1	Scion-rootstock
id210	TempranilloP-1103	Tempranillo	P-1103	16	12week	XYL 2055/17	First	Red	1	851.7	1	Scion-rootstock
id210	TempranilloP-1103	Tempranillo	P-1103	6	10week	XYL 2055/17	First	Red	1	724.2	1	Scion-rootstock
id210	TempranilloP-1103	Tempranillo	P-1103	3	8week	XYL 2055/17	First	Red	1	590.3	0	Scion-rootstock
id211	TempranilloP-1103	Tempranillo	P-1103	13	16week	XYL 2055/17	First	Red	1	1104.2	1	Scion-rootstock
id211	TempranilloP-1103	Tempranillo	P-1103	11	14week	XYL 2055/17	First	Red	1	982.2	1	Scion-rootstock
id211	TempranilloP-1103	Tempranillo	P-1103	9	12week	XYL 2055/17	First	Red	1	851.7	1	Scion-rootstock
id211	TempranilloP-1103	Tempranillo	P-1103	5	10week	XYL 2055/17	First	Red	1	724.2	1	Scion-rootstock
id211	TempranilloP-1103	Tempranillo	P-1103	1	8week	XYL 2055/17	First	Red	1	590.3	0	Scion-rootstock
id212	TempranilloP-1103	Tempranillo	P-1103	15	16week	XYL 2055/17	First	Red	1	1104.2	1	Scion-rootstock
id212	TempranilloP-1103	Tempranillo	P-1103	15	14week	XYL 2055/17	First	Red	1	982.2	1	Scion-rootstock
id212	TempranilloP-1103	Tempranillo	P-1103	15	12week	XYL 2055/17	First	Red	1	851.7	1	Scion-rootstock
id212	TempranilloP-1103	Tempranillo	P-1103	6	10week	XYL 2055/17	First	Red	1	724.2	1	Scion-rootstock
id212	TempranilloP-1103	Tempranillo	P-1103	4	8week	XYL 2055/17	First	Red	1	590.3	0	Scion-rootstock
id213	TempranilloP-1103	Tempranillo	P-1103	17	16week	XYL 2055/17	First	Red	1	1104.2	1	Scion-rootstock
id213	TempranilloP-1103	Tempranillo	P-1103	15	14week	XYL 2055/17	First	Red	1	982.2	1	Scion-rootstock
id213	TempranilloP-1103	Tempranillo	P-1103	9	12week	XYL 2055/17	First	Red	1	851.7	1	Scion-rootstock
id213	TempranilloP-1103	Tempranillo	P-1103	3	10week	XYL 2055/17	First	Red	1	724.2	0	Scion-rootstock
id213	TempranilloP-1103	Tempranillo	P-1103	4	8week	XYL 2055/17	First	Red	1	590.3	0	Scion-rootstock
id214	TempranilloP-1103	Tempranillo	P-1103	15	16week	XYL 2055/17	First	Red	1	1104.2	1	Scion-rootstock
id214	TempranilloP-1103	Tempranillo	P-1103	15	14week	XYL 2055/17	First	Red	1	982.2	1	Scion-rootstock
id214	TempranilloP-1103	Tempranillo	P-1103	13	12week	XYL 2055/17	First	Red	1	851.7	1	Scion-rootstock
id214	TempranilloP-1103	Tempranillo	P-1103	7	10week	XYL 2055/17	First	Red	1	724.2	1	Scion-rootstock
id214	TempranilloP-1103	Tempranillo	P-1103	4	8week	XYL 2055/17	First	Red	1	590.3	0	Scion-rootstock
id215	TempranilloP-1103	Tempranillo	P-1103	3	8week	XYL 2055/17	First	Red	1	590.3	0	Scion-rootstock
id215	TempranilloP-1103	Tempranillo	P-1103	0	10week	XYL 2055/17	First	Red	0	724.2	0	Scion-rootstock
id215	TempranilloP-1103	Tempranillo	P-1103	0	12week	XYL 2055/17	First	Red	0	851.7	0	Scion-rootstock
id215	TempranilloP-1103	Tempranillo	P-1103	0	14week	XYL 2055/17	First	Red	0	982.2	0	Scion-rootstock
id215	TempranilloP-1103	Tempranillo	P-1103	0	16week	XYL 2055/17	First	Red	0	1104.2	0	Scion-rootstock
id216	TempranilloR-140	Tempranillo	R-140	16	16week	XYL 2055/17	First	Red	1	1104.2	1	Scion-rootstock
id216	TempranilloR-140	Tempranillo	R-140	16	14week	XYL 2055/17	First	Red	1	982.2	1	Scion-rootstock
id216	TempranilloR-140	Tempranillo	R-140	15	12week	XYL 2055/17	First	Red	1	851.7	1	Scion-rootstock
id216	TempranilloR-140	Tempranillo	R-140	3	10week	XYL 2055/17	First	Red	1	724.2	0	Scion-rootstock
id216	TempranilloR-140	Tempranillo	R-140	2	8week	XYL 2055/17	First	Red	1	590.3	0	Scion-rootstock
id217	TempranilloR-140	Tempranillo	R-140	0	8week	XYL 2055/17	First	Red	0	590.3	0	Scion-rootstock
id217	TempranilloR-140	Tempranillo	R-140	0	10week	XYL 2055/17	First	Red	0	724.2	0	Scion-rootstock
id217	TempranilloR-140	Tempranillo	R-140	0	12week	XYL 2055/17	First	Red	0	851.7	0	Scion-rootstock
id217	TempranilloR-140	Tempranillo	R-140	0	14week	XYL 2055/17	First	Red	0	982.2	0	Scion-rootstock
id217	TempranilloR-140	Tempranillo	R-140	0	16week	XYL 2055/17	First	Red	0	1104.2	0	Scion-rootstock
id218	TempranilloR-140	Tempranillo	R-140	19	16week	XYL 2055/17	First	Red	1	1104.2	1	Scion-rootstock
id218	TempranilloR-140	Tempranillo	R-140	17	14week	XYL 2055/17	First	Red	1	982.2	1	Scion-rootstock
id218	TempranilloR-140	Tempranillo	R-140	13	12week	XYL 2055/17	First	Red	1	851.7	1	Scion-rootstock
id218	TempranilloR-140	Tempranillo	R-140	8	10week	XYL 2055/17	First	Red	1	724.2	1	Scion-rootstock
id218	TempranilloR-140	Tempranillo	R-140	5	8week	XYL 2055/17	First	Red	1	590.3	1	Scion-rootstock
id219	TempranilloR-140	Tempranillo	R-140	0	8week	XYL 2055/17	First	Red	0	590.3	0	Scion-rootstock
id219	TempranilloR-140	Tempranillo	R-140	0	10week	XYL 2055/17	First	Red	0	724.2	0	Scion-rootstock
id219	TempranilloR-140	Tempranillo	R-140	0	12week	XYL 2055/17	First	Red	0	851.7	0	Scion-rootstock
id219	TempranilloR-140	Tempranillo	R-140	0	14week	XYL 2055/17	First	Red	0	982.2	0	Scion-rootstock
id219	TempranilloR-140	Tempranillo	R-140	0	16week	XYL 2055/17	First	Red	0	1104.2	0	Scion-rootstock
id220	TempranilloR-140	Tempranillo	R-140	0	8week	XYL 2055/17	First	Red	0	590.3	0	Scion-rootstock
id220	TempranilloR-140	Tempranillo	R-140	0	10week	XYL 2055/17	First	Red	0	724.2	0	Scion-rootstock
id220	TempranilloR-140	Tempranillo	R-140	0	12week	XYL 2055/17	First	Red	0	851.7	0	Scion-rootstock
id220	TempranilloR-140	Tempranillo	R-140	0	14week	XYL 2055/17	First	Red	0	982.2	0	Scion-rootstock
id220	TempranilloR-140	Tempranillo	R-140	0	16week	XYL 2055/17	First	Red	0	1104.2	0	Scion-rootstock
id221	TempranilloR-140	Tempranillo	R-140	14	16week	XYL 2055/17	First	Red	1	1104.2	1	Scion-rootstock
id221	TempranilloR-140	Tempranillo	R-140	8	14week	XYL 2055/17	First	Red	1	982.2	1	Scion-rootstock
id221	TempranilloR-140	Tempranillo	R-140	7	12week	XYL 2055/17	First	Red	1	851.7	1	Scion-rootstock
id221	TempranilloR-140	Tempranillo	R-140	5	10week	XYL 2055/17	First	Red	1	724.2	1	Scion-rootstock
id221	TempranilloR-140	Tempranillo	R-140	5	8week	XYL 2055/17	First	Red	1	590.3	1	Scion-rootstock
id222	TempranilloR-140	Tempranillo	R-140	0	8week	XYL 2055/17	First	Red	0	590.3	0	Scion-rootstock
id222	TempranilloR-140	Tempranillo	R-140	0	10week	XYL 2055/17	First	Red	0	724.2	0	Scion-rootstock
id222	TempranilloR-140	Tempranillo	R-140	0	12week	XYL 2055/17	First	Red	0	851.7	0	Scion-rootstock
id222	TempranilloR-140	Tempranillo	R-140	0	14week	XYL 2055/17	First	Red	0	982.2	0	Scion-rootstock
id222	TempranilloR-140	Tempranillo	R-140	0	16week	XYL 2055/17	First	Red	0	1104.2	0	Scion-rootstock
id223	TempranilloR-140	Tempranillo	R-140	16	16week	XYL 2055/17	First	Red	1	1104.2	1	Scion-rootstock
id223	TempranilloR-140	Tempranillo	R-140	11	14week	XYL 2055/17	First	Red	1	982.2	1	Scion-rootstock
id223	TempranilloR-140	Tempranillo	R-140	11	12week	XYL 2055/17	First	Red	1	851.7	1	Scion-rootstock
id223	TempranilloR-140	Tempranillo	R-140	6	10week	XYL 2055/17	First	Red	1	724.2	1	Scion-rootstock
id223	TempranilloR-140	Tempranillo	R-140	5	8week	XYL 2055/17	First	Red	1	590.3	1	Scion-rootstock
id224	TempranilloSO-4	Tempranillo	SO-4	0	8week	XYL 2055/17	First	Red	0	590.3	0	Scion-rootstock
id224	TempranilloSO-4	Tempranillo	SO-4	0	10week	XYL 2055/17	First	Red	0	724.2	0	Scion-rootstock
id224	TempranilloSO-4	Tempranillo	SO-4	0	12week	XYL 2055/17	First	Red	0	851.7	0	Scion-rootstock
id224	TempranilloSO-4	Tempranillo	SO-4	0	14week	XYL 2055/17	First	Red	0	982.2	0	Scion-rootstock
id224	TempranilloSO-4	Tempranillo	SO-4	0	16week	XYL 2055/17	First	Red	0	1104.2	0	Scion-rootstock
id225	TempranilloSO-4	Tempranillo	SO-4	23	16week	XYL 2055/17	First	Red	1	1104.2	1	Scion-rootstock
id225	TempranilloSO-4	Tempranillo	SO-4	11	14week	XYL 2055/17	First	Red	1	982.2	1	Scion-rootstock
id225	TempranilloSO-4	Tempranillo	SO-4	7	12week	XYL 2055/17	First	Red	1	851.7	1	Scion-rootstock
id225	TempranilloSO-4	Tempranillo	SO-4	2	10week	XYL 2055/17	First	Red	1	724.2	0	Scion-rootstock
id225	TempranilloSO-4	Tempranillo	SO-4	1	8week	XYL 2055/17	First	Red	1	590.3	0	Scion-rootstock
id226	TempranilloSO-4	Tempranillo	SO-4	0	8week	XYL 2055/17	First	Red	0	590.3	0	Scion-rootstock
id226	TempranilloSO-4	Tempranillo	SO-4	0	10week	XYL 2055/17	First	Red	0	724.2	0	Scion-rootstock
id226	TempranilloSO-4	Tempranillo	SO-4	0	12week	XYL 2055/17	First	Red	0	851.7	0	Scion-rootstock
id226	TempranilloSO-4	Tempranillo	SO-4	0	14week	XYL 2055/17	First	Red	0	982.2	0	Scion-rootstock
id226	TempranilloSO-4	Tempranillo	SO-4	0	16week	XYL 2055/17	First	Red	0	1104.2	0	Scion-rootstock
id227	TempranilloSO-4	Tempranillo	SO-4	0	8week	XYL 2055/17	First	Red	0	590.3	0	Scion-rootstock
id227	TempranilloSO-4	Tempranillo	SO-4	0	10week	XYL 2055/17	First	Red	0	724.2	0	Scion-rootstock
id227	TempranilloSO-4	Tempranillo	SO-4	0	12week	XYL 2055/17	First	Red	0	851.7	0	Scion-rootstock
id227	TempranilloSO-4	Tempranillo	SO-4	0	14week	XYL 2055/17	First	Red	0	982.2	0	Scion-rootstock
id227	TempranilloSO-4	Tempranillo	SO-4	0	16week	XYL 2055/17	First	Red	0	1104.2	0	Scion-rootstock
id228	TempranilloSO-4	Tempranillo	SO-4	10	16week	XYL 2055/17	First	Red	1	1104.2	1	Scion-rootstock
id228	TempranilloSO-4	Tempranillo	SO-4	7	14week	XYL 2055/17	First	Red	1	982.2	1	Scion-rootstock
id228	TempranilloSO-4	Tempranillo	SO-4	7	12week	XYL 2055/17	First	Red	1	851.7	1	Scion-rootstock
id228	TempranilloSO-4	Tempranillo	SO-4	3	10week	XYL 2055/17	First	Red	1	724.2	0	Scion-rootstock
id228	TempranilloSO-4	Tempranillo	SO-4	0	8week	XYL 2055/17	First	Red	0	590.3	0	Scion-rootstock
id229	TempranilloSO-4	Tempranillo	SO-4	0	8week	XYL 2055/17	First	Red	0	590.3	0	Scion-rootstock
id229	TempranilloSO-4	Tempranillo	SO-4	0	10week	XYL 2055/17	First	Red	0	724.2	0	Scion-rootstock
id229	TempranilloSO-4	Tempranillo	SO-4	0	12week	XYL 2055/17	First	Red	0	851.7	0	Scion-rootstock
id229	TempranilloSO-4	Tempranillo	SO-4	0	14week	XYL 2055/17	First	Red	0	982.2	0	Scion-rootstock
id229	TempranilloSO-4	Tempranillo	SO-4	0	16week	XYL 2055/17	First	Red	0	1104.2	0	Scion-rootstock
id230	TempranilloSO-4	Tempranillo	SO-4	22	16week	XYL 2055/17	First	Red	1	1104.2	1	Scion-rootstock
id230	TempranilloSO-4	Tempranillo	SO-4	17	14week	XYL 2055/17	First	Red	1	982.2	1	Scion-rootstock
id230	TempranilloSO-4	Tempranillo	SO-4	11	12week	XYL 2055/17	First	Red	1	851.7	1	Scion-rootstock
id230	TempranilloSO-4	Tempranillo	SO-4	3	10week	XYL 2055/17	First	Red	1	724.2	0	Scion-rootstock
id230	TempranilloSO-4	Tempranillo	SO-4	0	8week	XYL 2055/17	First	Red	0	590.3	0	Scion-rootstock
id231	TempranilloSO-4	Tempranillo	SO-4	23	16week	XYL 2055/17	First	Red	1	1104.2	1	Scion-rootstock
id231	TempranilloSO-4	Tempranillo	SO-4	15	14week	XYL 2055/17	First	Red	1	982.2	1	Scion-rootstock
id231	TempranilloSO-4	Tempranillo	SO-4	9	12week	XYL 2055/17	First	Red	1	851.7	1	Scion-rootstock
id231	TempranilloSO-4	Tempranillo	SO-4	0	8week	XYL 2055/17	First	Red	0	590.3	0	Scion-rootstock
id231	TempranilloSO-4	Tempranillo	SO-4	0	10week	XYL 2055/17	First	Red	0	724.2	0	Scion-rootstock
id232	ViognierR-110	Viognier	R-110	0	8week	XYL 2055/17	First	White	0	590.3	0	Scion-rootstock
id232	ViognierR-110	Viognier	R-110	0	10week	XYL 2055/17	First	White	0	724.2	0	Scion-rootstock
id232	ViognierR-110	Viognier	R-110	0	12week	XYL 2055/17	First	White	0	851.7	0	Scion-rootstock
id232	ViognierR-110	Viognier	R-110	0	14week	XYL 2055/17	First	White	0	982.2	0	Scion-rootstock
id232	ViognierR-110	Viognier	R-110	0	16week	XYL 2055/17	First	White	0	1104.2	0	Scion-rootstock
id233	ViognierR-110	Viognier	R-110	0	8week	XYL 2055/17	First	White	0	590.3	0	Scion-rootstock
id233	ViognierR-110	Viognier	R-110	0	10week	XYL 2055/17	First	White	0	724.2	0	Scion-rootstock
id233	ViognierR-110	Viognier	R-110	0	12week	XYL 2055/17	First	White	0	851.7	0	Scion-rootstock
id233	ViognierR-110	Viognier	R-110	0	14week	XYL 2055/17	First	White	0	982.2	0	Scion-rootstock
id233	ViognierR-110	Viognier	R-110	0	16week	XYL 2055/17	First	White	0	1104.2	0	Scion-rootstock
id234	ViognierR-110	Viognier	R-110	2	16week	XYL 2055/17	First	White	1	1104.2	0	Scion-rootstock
id234	ViognierR-110	Viognier	R-110	0	8week	XYL 2055/17	First	White	0	590.3	0	Scion-rootstock
id234	ViognierR-110	Viognier	R-110	0	10week	XYL 2055/17	First	White	0	724.2	0	Scion-rootstock
id234	ViognierR-110	Viognier	R-110	0	12week	XYL 2055/17	First	White	0	851.7	0	Scion-rootstock
id234	ViognierR-110	Viognier	R-110	0	14week	XYL 2055/17	First	White	0	982.2	0	Scion-rootstock
id235	ViognierR-110	Viognier	R-110	11	16week	XYL 2055/17	First	White	1	1104.2	1	Scion-rootstock
id235	ViognierR-110	Viognier	R-110	5	14week	XYL 2055/17	First	White	1	982.2	1	Scion-rootstock
id235	ViognierR-110	Viognier	R-110	3	12week	XYL 2055/17	First	White	1	851.7	0	Scion-rootstock
id235	ViognierR-110	Viognier	R-110	1	10week	XYL 2055/17	First	White	1	724.2	0	Scion-rootstock
id235	ViognierR-110	Viognier	R-110	1	8week	XYL 2055/17	First	White	1	590.3	0	Scion-rootstock
id236	ViognierR-110	Viognier	R-110	5	16week	XYL 2055/17	First	White	1	1104.2	1	Scion-rootstock
id236	ViognierR-110	Viognier	R-110	2	14week	XYL 2055/17	First	White	1	982.2	0	Scion-rootstock
id236	ViognierR-110	Viognier	R-110	1	12week	XYL 2055/17	First	White	1	851.7	0	Scion-rootstock
id236	ViognierR-110	Viognier	R-110	0	8week	XYL 2055/17	First	White	0	590.3	0	Scion-rootstock
id236	ViognierR-110	Viognier	R-110	0	10week	XYL 2055/17	First	White	0	724.2	0	Scion-rootstock
id237	ViognierR-110	Viognier	R-110	8	16week	XYL 2055/17	First	White	1	1104.2	1	Scion-rootstock
id237	ViognierR-110	Viognier	R-110	6	14week	XYL 2055/17	First	White	1	982.2	1	Scion-rootstock
id237	ViognierR-110	Viognier	R-110	4	12week	XYL 2055/17	First	White	1	851.7	0	Scion-rootstock
id237	ViognierR-110	Viognier	R-110	0	8week	XYL 2055/17	First	White	0	590.3	0	Scion-rootstock
id237	ViognierR-110	Viognier	R-110	0	10week	XYL 2055/17	First	White	0	724.2	0	Scion-rootstock
id238	ViognierR-110	Viognier	R-110	12	16week	XYL 2055/17	First	White	1	1104.2	1	Scion-rootstock
id238	ViognierR-110	Viognier	R-110	4	14week	XYL 2055/17	First	White	1	982.2	0	Scion-rootstock
id238	ViognierR-110	Viognier	R-110	0	8week	XYL 2055/17	First	White	0	590.3	0	Scion-rootstock
id238	ViognierR-110	Viognier	R-110	0	10week	XYL 2055/17	First	White	0	724.2	0	Scion-rootstock
id238	ViognierR-110	Viognier	R-110	0	12week	XYL 2055/17	First	White	0	851.7	0	Scion-rootstock
id239	ViognierR-110	Viognier	R-110	0	8week	XYL 2055/17	First	White	0	590.3	0	Scion-rootstock
id239	ViognierR-110	Viognier	R-110	0	10week	XYL 2055/17	First	White	0	724.2	0	Scion-rootstock
id239	ViognierR-110	Viognier	R-110	0	12week	XYL 2055/17	First	White	0	851.7	0	Scion-rootstock
id239	ViognierR-110	Viognier	R-110	0	14week	XYL 2055/17	First	White	0	982.2	0	Scion-rootstock
id239	ViognierR-110	Viognier	R-110	0	16week	XYL 2055/17	First	White	0	1104.2	0	Scion-rootstock
id 240	Pedro XimenezR-110	Pedro Ximenez	R-110	8	16week	XYL 2055/17	Second	White	1	1056.9	1	Scion-rootstock
id 240	Pedro XimenezR-110	Pedro Ximenez	R-110	6	14week	XYL 2055/17	Second	White	1	959.8	1	Scion-rootstock
id 240	Pedro XimenezR-110	Pedro Ximenez	R-110	4	12week	XYL 2055/17	Second	White	1	831.1	0	Scion-rootstock
id 240	Pedro XimenezR-110	Pedro Ximenez	R-110	0	8week	XYL 2055/17	Second	White	0	528.6	0	Scion-rootstock
id 240	Pedro XimenezR-110	Pedro Ximenez	R-110	0	10week	XYL 2055/17	Second	White	0	669.3	0	Scion-rootstock
id 241	Pedro XimenezR-110	Pedro Ximenez	R-110	1	16week	XYL 2055/17	Second	White	1	1056.9	0	Scion-rootstock
id 241	Pedro XimenezR-110	Pedro Ximenez	R-110	1	14week	XYL 2055/17	Second	White	1	959.8	0	Scion-rootstock
id 241	Pedro XimenezR-110	Pedro Ximenez	R-110	0	8week	XYL 2055/17	Second	White	0	528.6	0	Scion-rootstock
id 241	Pedro XimenezR-110	Pedro Ximenez	R-110	0	10week	XYL 2055/17	Second	White	0	669.3	0	Scion-rootstock
id 241	Pedro XimenezR-110	Pedro Ximenez	R-110	0	12week	XYL 2055/17	Second	White	0	831.1	0	Scion-rootstock
id 242	Pedro XimenezR-110	Pedro Ximenez	R-110	0	8week	XYL 2055/17	Second	White	0	528.6	0	Scion-rootstock
id 242	Pedro XimenezR-110	Pedro Ximenez	R-110	0	10week	XYL 2055/17	Second	White	0	669.3	0	Scion-rootstock
id 242	Pedro XimenezR-110	Pedro Ximenez	R-110	0	12week	XYL 2055/17	Second	White	0	831.1	0	Scion-rootstock
id 242	Pedro XimenezR-110	Pedro Ximenez	R-110	0	14week	XYL 2055/17	Second	White	0	959.8	0	Scion-rootstock
id 242	Pedro XimenezR-110	Pedro Ximenez	R-110	0	16week	XYL 2055/17	Second	White	0	1056.9	0	Scion-rootstock
id 243	Pedro XimenezR-110	Pedro Ximenez	R-110	14	16week	XYL 2055/17	Second	White	1	1056.9	1	Scion-rootstock
id 243	Pedro XimenezR-110	Pedro Ximenez	R-110	11	14week	XYL 2055/17	Second	White	1	959.8	1	Scion-rootstock
id 243	Pedro XimenezR-110	Pedro Ximenez	R-110	5	12week	XYL 2055/17	Second	White	1	831.1	1	Scion-rootstock
id 243	Pedro XimenezR-110	Pedro Ximenez	R-110	0	8week	XYL 2055/17	Second	White	0	528.6	0	Scion-rootstock
id 243	Pedro XimenezR-110	Pedro Ximenez	R-110	0	10week	XYL 2055/17	Second	White	0	669.3	0	Scion-rootstock
id 244	Pedro XimenezR-110	Pedro Ximenez	R-110	10	16week	XYL 2055/17	Second	White	1	1056.9	1	Scion-rootstock
id 244	Pedro XimenezR-110	Pedro Ximenez	R-110	4	14week	XYL 2055/17	Second	White	1	959.8	0	Scion-rootstock
id 244	Pedro XimenezR-110	Pedro Ximenez	R-110	3	12week	XYL 2055/17	Second	White	1	831.1	0	Scion-rootstock
id 244	Pedro XimenezR-110	Pedro Ximenez	R-110	2	10week	XYL 2055/17	Second	White	1	669.3	0	Scion-rootstock
id 244	Pedro XimenezR-110	Pedro Ximenez	R-110	0	8week	XYL 2055/17	Second	White	0	528.6	0	Scion-rootstock
id 245	Pedro XimenezR-110	Pedro Ximenez	R-110	16	16week	XYL 2055/17	Second	White	1	1056.9	1	Scion-rootstock
id 245	Pedro XimenezR-110	Pedro Ximenez	R-110	16	14week	XYL 2055/17	Second	White	1	959.8	1	Scion-rootstock
id 245	Pedro XimenezR-110	Pedro Ximenez	R-110	8	12week	XYL 2055/17	Second	White	1	831.1	1	Scion-rootstock
id 245	Pedro XimenezR-110	Pedro Ximenez	R-110	2	10week	XYL 2055/17	Second	White	1	669.3	0	Scion-rootstock
id 245	Pedro XimenezR-110	Pedro Ximenez	R-110	0	8week	XYL 2055/17	Second	White	0	528.6	0	Scion-rootstock
id 246	Pedro XimenezR-110	Pedro Ximenez	R-110	13	16week	XYL 2055/17	Second	White	1	1056.9	1	Scion-rootstock
id 246	Pedro XimenezR-110	Pedro Ximenez	R-110	11	14week	XYL 2055/17	Second	White	1	959.8	1	Scion-rootstock
id 246	Pedro XimenezR-110	Pedro Ximenez	R-110	8	12week	XYL 2055/17	Second	White	1	831.1	1	Scion-rootstock
id 246	Pedro XimenezR-110	Pedro Ximenez	R-110	0	8week	XYL 2055/17	Second	White	0	528.6	0	Scion-rootstock
id 246	Pedro XimenezR-110	Pedro Ximenez	R-110	0	10week	XYL 2055/17	Second	White	0	669.3	0	Scion-rootstock
id 247	Pedro XimenezR-110	Pedro Ximenez	R-110	11	16week	XYL 2055/17	Second	White	1	1056.9	1	Scion-rootstock
id 247	Pedro XimenezR-110	Pedro Ximenez	R-110	9	14week	XYL 2055/17	Second	White	1	959.8	1	Scion-rootstock
id 247	Pedro XimenezR-110	Pedro Ximenez	R-110	6	12week	XYL 2055/17	Second	White	1	831.1	1	Scion-rootstock
id 247	Pedro XimenezR-110	Pedro Ximenez	R-110	1	10week	XYL 2055/17	Second	White	1	669.3	0	Scion-rootstock
id 247	Pedro XimenezR-110	Pedro Ximenez	R-110	0	8week	XYL 2055/17	Second	White	0	528.6	0	Scion-rootstock
id 248	Pedro XimenezR-110	Pedro Ximenez	R-110	15	16week	XYL 2055/17	Second	White	1	1056.9	1	Scion-rootstock
id 248	Pedro XimenezR-110	Pedro Ximenez	R-110	15	14week	XYL 2055/17	Second	White	1	959.8	1	Scion-rootstock
id 248	Pedro XimenezR-110	Pedro Ximenez	R-110	11	12week	XYL 2055/17	Second	White	1	831.1	1	Scion-rootstock
id 248	Pedro XimenezR-110	Pedro Ximenez	R-110	5	10week	XYL 2055/17	Second	White	1	669.3	1	Scion-rootstock
id 248	Pedro XimenezR-110	Pedro Ximenez	R-110	0	8week	XYL 2055/17	Second	White	0	528.6	0	Scion-rootstock
id 249	Pedro XimenezR-110	Pedro Ximenez	R-110	5	16week	XYL 2177/18	Second	White	1	1056.9	1	Scion-rootstock
id 249	Pedro XimenezR-110	Pedro Ximenez	R-110	2	14week	XYL 2177/18	Second	White	1	959.8	0	Scion-rootstock
id 249	Pedro XimenezR-110	Pedro Ximenez	R-110	1	12week	XYL 2177/18	Second	White	1	831.1	0	Scion-rootstock
id 249	Pedro XimenezR-110	Pedro Ximenez	R-110	1	10week	XYL 2177/18	Second	White	1	669.3	0	Scion-rootstock
id 249	Pedro XimenezR-110	Pedro Ximenez	R-110	0	8week	XYL 2177/18	Second	White	0	528.6	0	Scion-rootstock
id 250	Pedro XimenezR-110	Pedro Ximenez	R-110	3	16week	XYL 2177/18	Second	White	1	1056.9	0	Scion-rootstock
id 250	Pedro XimenezR-110	Pedro Ximenez	R-110	3	14week	XYL 2177/18	Second	White	1	959.8	0	Scion-rootstock
id 250	Pedro XimenezR-110	Pedro Ximenez	R-110	0	8week	XYL 2177/18	Second	White	0	528.6	0	Scion-rootstock
id 250	Pedro XimenezR-110	Pedro Ximenez	R-110	0	10week	XYL 2177/18	Second	White	0	669.3	0	Scion-rootstock
id 250	Pedro XimenezR-110	Pedro Ximenez	R-110	0	12week	XYL 2177/18	Second	White	0	831.1	0	Scion-rootstock
id 251	Pedro XimenezR-110	Pedro Ximenez	R-110	2	16week	XYL 2177/18	Second	White	1	1056.9	0	Scion-rootstock
id 251	Pedro XimenezR-110	Pedro Ximenez	R-110	0	8week	XYL 2177/18	Second	White	0	528.6	0	Scion-rootstock
id 251	Pedro XimenezR-110	Pedro Ximenez	R-110	0	10week	XYL 2177/18	Second	White	0	669.3	0	Scion-rootstock
id 251	Pedro XimenezR-110	Pedro Ximenez	R-110	0	12week	XYL 2177/18	Second	White	0	831.1	0	Scion-rootstock
id 251	Pedro XimenezR-110	Pedro Ximenez	R-110	0	14week	XYL 2177/18	Second	White	0	959.8	0	Scion-rootstock
id 252	Pedro XimenezR-110	Pedro Ximenez	R-110	8	16week	XYL 2177/18	Second	White	1	1056.9	1	Scion-rootstock
id 252	Pedro XimenezR-110	Pedro Ximenez	R-110	8	14week	XYL 2177/18	Second	White	1	959.8	1	Scion-rootstock
id 252	Pedro XimenezR-110	Pedro Ximenez	R-110	2	12week	XYL 2177/18	Second	White	1	831.1	0	Scion-rootstock
id 252	Pedro XimenezR-110	Pedro Ximenez	R-110	2	10week	XYL 2177/18	Second	White	1	669.3	0	Scion-rootstock
id 252	Pedro XimenezR-110	Pedro Ximenez	R-110	0	8week	XYL 2177/18	Second	White	0	528.6	0	Scion-rootstock
id 253	Pedro XimenezR-110	Pedro Ximenez	R-110	9	16week	XYL 2177/18	Second	White	1	1056.9	1	Scion-rootstock
id 253	Pedro XimenezR-110	Pedro Ximenez	R-110	7	14week	XYL 2177/18	Second	White	1	959.8	1	Scion-rootstock
id 253	Pedro XimenezR-110	Pedro Ximenez	R-110	1	12week	XYL 2177/18	Second	White	1	831.1	0	Scion-rootstock
id 253	Pedro XimenezR-110	Pedro Ximenez	R-110	0	8week	XYL 2177/18	Second	White	0	528.6	0	Scion-rootstock
id 253	Pedro XimenezR-110	Pedro Ximenez	R-110	0	10week	XYL 2177/18	Second	White	0	669.3	0	Scion-rootstock
id 254	Pedro XimenezR-110	Pedro Ximenez	R-110	13	16week	XYL 2177/18	Second	White	1	1056.9	1	Scion-rootstock
id 254	Pedro XimenezR-110	Pedro Ximenez	R-110	10	14week	XYL 2177/18	Second	White	1	959.8	1	Scion-rootstock
id 254	Pedro XimenezR-110	Pedro Ximenez	R-110	8	12week	XYL 2177/18	Second	White	1	831.1	1	Scion-rootstock
id 254	Pedro XimenezR-110	Pedro Ximenez	R-110	4	10week	XYL 2177/18	Second	White	1	669.3	0	Scion-rootstock
id 254	Pedro XimenezR-110	Pedro Ximenez	R-110	0	8week	XYL 2177/18	Second	White	0	528.6	0	Scion-rootstock
id 255	Pedro XimenezR-110	Pedro Ximenez	R-110	2	16week	XYL 2177/18	Second	White	1	1056.9	0	Scion-rootstock
id 255	Pedro XimenezR-110	Pedro Ximenez	R-110	2	14week	XYL 2177/18	Second	White	1	959.8	0	Scion-rootstock
id 255	Pedro XimenezR-110	Pedro Ximenez	R-110	0	8week	XYL 2177/18	Second	White	0	528.6	0	Scion-rootstock
id 255	Pedro XimenezR-110	Pedro Ximenez	R-110	0	10week	XYL 2177/18	Second	White	0	669.3	0	Scion-rootstock
id 255	Pedro XimenezR-110	Pedro Ximenez	R-110	0	12week	XYL 2177/18	Second	White	0	831.1	0	Scion-rootstock
id 256	Pedro XimenezR-110	Pedro Ximenez	R-110	3	16week	XYL 2177/18	Second	White	1	1056.9	0	Scion-rootstock
id 256	Pedro XimenezR-110	Pedro Ximenez	R-110	3	14week	XYL 2177/18	Second	White	1	959.8	0	Scion-rootstock
id 256	Pedro XimenezR-110	Pedro Ximenez	R-110	1	12week	XYL 2177/18	Second	White	1	831.1	0	Scion-rootstock
id 256	Pedro XimenezR-110	Pedro Ximenez	R-110	0	8week	XYL 2177/18	Second	White	0	528.6	0	Scion-rootstock
id 256	Pedro XimenezR-110	Pedro Ximenez	R-110	0	10week	XYL 2177/18	Second	White	0	669.3	0	Scion-rootstock
id 257	Pedro XimenezR-110	Pedro Ximenez	R-110	2	16week	XYL 2177/18	Second	White	1	1056.9	0	Scion-rootstock
id 257	Pedro XimenezR-110	Pedro Ximenez	R-110	2	14week	XYL 2177/18	Second	White	1	959.8	0	Scion-rootstock
id 257	Pedro XimenezR-110	Pedro Ximenez	R-110	1	12week	XYL 2177/18	Second	White	1	831.1	0	Scion-rootstock
id 257	Pedro XimenezR-110	Pedro Ximenez	R-110	1	10week	XYL 2177/18	Second	White	1	669.3	0	Scion-rootstock
id 257	Pedro XimenezR-110	Pedro Ximenez	R-110	0	8week	XYL 2177/18	Second	White	0	528.6	0	Scion-rootstock
id 258	CabernetR-110	Cabernet	R-110	6	16week	XYL 2055/17	Second	Red	1	1056.9	1	Scion-rootstock
id 258	CabernetR-110	Cabernet	R-110	6	14week	XYL 2055/17	Second	Red	1	959.8	1	Scion-rootstock
id 258	CabernetR-110	Cabernet	R-110	5	12week	XYL 2055/17	Second	Red	1	831.1	1	Scion-rootstock
id 258	CabernetR-110	Cabernet	R-110	3	10week	XYL 2055/17	Second	Red	1	669.3	0	Scion-rootstock
id 258	CabernetR-110	Cabernet	R-110	0	8week	XYL 2055/17	Second	Red	0	528.6	0	Scion-rootstock
id 259	CabernetR-110	Cabernet	R-110	11	16week	XYL 2055/17	Second	Red	1	1056.9	1	Scion-rootstock
id 259	CabernetR-110	Cabernet	R-110	11	14week	XYL 2055/17	Second	Red	1	959.8	1	Scion-rootstock
id 259	CabernetR-110	Cabernet	R-110	3	12week	XYL 2055/17	Second	Red	1	831.1	0	Scion-rootstock
id 259	CabernetR-110	Cabernet	R-110	1	10week	XYL 2055/17	Second	Red	1	669.3	0	Scion-rootstock
id 259	CabernetR-110	Cabernet	R-110	0	8week	XYL 2055/17	Second	Red	0	528.6	0	Scion-rootstock
id 260	CabernetR-110	Cabernet	R-110	14	16week	XYL 2055/17	Second	Red	1	1056.9	1	Scion-rootstock
id 260	CabernetR-110	Cabernet	R-110	14	14week	XYL 2055/17	Second	Red	1	959.8	1	Scion-rootstock
id 260	CabernetR-110	Cabernet	R-110	0	8week	XYL 2055/17	Second	Red	0	528.6	0	Scion-rootstock
id 260	CabernetR-110	Cabernet	R-110	0	10week	XYL 2055/17	Second	Red	0	669.3	0	Scion-rootstock
id 260	CabernetR-110	Cabernet	R-110	0	12week	XYL 2055/17	Second	Red	0	831.1	0	Scion-rootstock
id 261	CabernetR-110	Cabernet	R-110	13	16week	XYL 2055/17	Second	Red	1	1056.9	1	Scion-rootstock
id 261	CabernetR-110	Cabernet	R-110	6	14week	XYL 2055/17	Second	Red	1	959.8	1	Scion-rootstock
id 261	CabernetR-110	Cabernet	R-110	1	12week	XYL 2055/17	Second	Red	1	831.1	0	Scion-rootstock
id 261	CabernetR-110	Cabernet	R-110	0	8week	XYL 2055/17	Second	Red	0	528.6	0	Scion-rootstock
id 261	CabernetR-110	Cabernet	R-110	0	10week	XYL 2055/17	Second	Red	0	669.3	0	Scion-rootstock
id 262	CabernetR-110	Cabernet	R-110	1	16week	XYL 2055/17	Second	Red	1	1056.9	0	Scion-rootstock
id 262	CabernetR-110	Cabernet	R-110	1	14week	XYL 2055/17	Second	Red	1	959.8	0	Scion-rootstock
id 262	CabernetR-110	Cabernet	R-110	0	8week	XYL 2055/17	Second	Red	0	528.6	0	Scion-rootstock
id 262	CabernetR-110	Cabernet	R-110	0	10week	XYL 2055/17	Second	Red	0	669.3	0	Scion-rootstock
id 262	CabernetR-110	Cabernet	R-110	0	12week	XYL 2055/17	Second	Red	0	831.1	0	Scion-rootstock
id 263	CabernetR-110	Cabernet	R-110	11	16week	XYL 2055/17	Second	Red	1	1056.9	1	Scion-rootstock
id 263	CabernetR-110	Cabernet	R-110	11	14week	XYL 2055/17	Second	Red	1	959.8	1	Scion-rootstock
id 263	CabernetR-110	Cabernet	R-110	0	8week	XYL 2055/17	Second	Red	0	528.6	0	Scion-rootstock
id 263	CabernetR-110	Cabernet	R-110	0	10week	XYL 2055/17	Second	Red	0	669.3	0	Scion-rootstock
id 263	CabernetR-110	Cabernet	R-110	0	12week	XYL 2055/17	Second	Red	0	831.1	0	Scion-rootstock
id 264	CabernetR-110	Cabernet	R-110	6	16week	XYL 2055/17	Second	Red	1	1056.9	1	Scion-rootstock
id 264	CabernetR-110	Cabernet	R-110	1	14week	XYL 2055/17	Second	Red	1	959.8	0	Scion-rootstock
id 264	CabernetR-110	Cabernet	R-110	0	8week	XYL 2055/17	Second	Red	0	528.6	0	Scion-rootstock
id 264	CabernetR-110	Cabernet	R-110	0	10week	XYL 2055/17	Second	Red	0	669.3	0	Scion-rootstock
id 264	CabernetR-110	Cabernet	R-110	0	12week	XYL 2055/17	Second	Red	0	831.1	0	Scion-rootstock
id 265	CabernetR-110	Cabernet	R-110	0	8week	XYL 2055/17	Second	Red	0	528.6	0	Scion-rootstock
id 265	CabernetR-110	Cabernet	R-110	0	10week	XYL 2055/17	Second	Red	0	669.3	0	Scion-rootstock
id 265	CabernetR-110	Cabernet	R-110	0	12week	XYL 2055/17	Second	Red	0	831.1	0	Scion-rootstock
id 265	CabernetR-110	Cabernet	R-110	0	14week	XYL 2055/17	Second	Red	0	959.8	0	Scion-rootstock
id 265	CabernetR-110	Cabernet	R-110	0	16week	XYL 2055/17	Second	Red	0	1056.9	0	Scion-rootstock
id 266	CabernetR-110	Cabernet	R-110	11	16week	XYL 2055/17	Second	Red	1	1056.9	1	Scion-rootstock
id 266	CabernetR-110	Cabernet	R-110	11	14week	XYL 2055/17	Second	Red	1	959.8	1	Scion-rootstock
id 266	CabernetR-110	Cabernet	R-110	1	12week	XYL 2055/17	Second	Red	1	831.1	0	Scion-rootstock
id 266	CabernetR-110	Cabernet	R-110	1	10week	XYL 2055/17	Second	Red	1	669.3	0	Scion-rootstock
id 266	CabernetR-110	Cabernet	R-110	0	8week	XYL 2055/17	Second	Red	0	528.6	0	Scion-rootstock
id 267	CabernetR-110	Cabernet	R-110	1	16week	XYL 2177/18	Second	Red	1	1056.9	0	Scion-rootstock
id 267	CabernetR-110	Cabernet	R-110	0	8week	XYL 2177/18	Second	Red	0	528.6	0	Scion-rootstock
id 267	CabernetR-110	Cabernet	R-110	0	10week	XYL 2177/18	Second	Red	0	669.3	0	Scion-rootstock
id 267	CabernetR-110	Cabernet	R-110	0	12week	XYL 2177/18	Second	Red	0	831.1	0	Scion-rootstock
id 267	CabernetR-110	Cabernet	R-110	0	14week	XYL 2177/18	Second	Red	0	959.8	0	Scion-rootstock
id 268	CabernetR-110	Cabernet	R-110	2	16week	XYL 2177/18	Second	Red	1	1056.9	0	Scion-rootstock
id 268	CabernetR-110	Cabernet	R-110	2	14week	XYL 2177/18	Second	Red	1	959.8	0	Scion-rootstock
id 268	CabernetR-110	Cabernet	R-110	1	12week	XYL 2177/18	Second	Red	1	831.1	0	Scion-rootstock
id 268	CabernetR-110	Cabernet	R-110	1	10week	XYL 2177/18	Second	Red	1	669.3	0	Scion-rootstock
id 268	CabernetR-110	Cabernet	R-110	0	8week	XYL 2177/18	Second	Red	0	528.6	0	Scion-rootstock
id 269	CabernetR-110	Cabernet	R-110	12	16week	XYL 2177/18	Second	Red	1	1056.9	1	Scion-rootstock
id 269	CabernetR-110	Cabernet	R-110	7	14week	XYL 2177/18	Second	Red	1	959.8	1	Scion-rootstock
id 269	CabernetR-110	Cabernet	R-110	3	12week	XYL 2177/18	Second	Red	1	831.1	0	Scion-rootstock
id 269	CabernetR-110	Cabernet	R-110	1	10week	XYL 2177/18	Second	Red	1	669.3	0	Scion-rootstock
id 269	CabernetR-110	Cabernet	R-110	0	8week	XYL 2177/18	Second	Red	0	528.6	0	Scion-rootstock
id 270	CabernetR-110	Cabernet	R-110	14	16week	XYL 2177/18	Second	Red	1	1056.9	1	Scion-rootstock
id 270	CabernetR-110	Cabernet	R-110	14	14week	XYL 2177/18	Second	Red	1	959.8	1	Scion-rootstock
id 270	CabernetR-110	Cabernet	R-110	6	12week	XYL 2177/18	Second	Red	1	831.1	1	Scion-rootstock
id 270	CabernetR-110	Cabernet	R-110	1	10week	XYL 2177/18	Second	Red	1	669.3	0	Scion-rootstock
id 270	CabernetR-110	Cabernet	R-110	0	8week	XYL 2177/18	Second	Red	0	528.6	0	Scion-rootstock
id 271	CabernetR-110	Cabernet	R-110	12	16week	XYL 2177/18	Second	Red	1	1056.9	1	Scion-rootstock
id 271	CabernetR-110	Cabernet	R-110	12	14week	XYL 2177/18	Second	Red	1	959.8	1	Scion-rootstock
id 271	CabernetR-110	Cabernet	R-110	0	8week	XYL 2177/18	Second	Red	0	528.6	0	Scion-rootstock
id 271	CabernetR-110	Cabernet	R-110	0	10week	XYL 2177/18	Second	Red	0	669.3	0	Scion-rootstock
id 271	CabernetR-110	Cabernet	R-110	0	12week	XYL 2177/18	Second	Red	0	831.1	0	Scion-rootstock
id 272	CabernetR-110	Cabernet	R-110	12	16week	XYL 2177/18	Second	Red	1	1056.9	1	Scion-rootstock
id 272	CabernetR-110	Cabernet	R-110	12	14week	XYL 2177/18	Second	Red	1	959.8	1	Scion-rootstock
id 272	CabernetR-110	Cabernet	R-110	4	12week	XYL 2177/18	Second	Red	1	831.1	0	Scion-rootstock
id 272	CabernetR-110	Cabernet	R-110	2	10week	XYL 2177/18	Second	Red	1	669.3	0	Scion-rootstock
id 272	CabernetR-110	Cabernet	R-110	0	8week	XYL 2177/18	Second	Red	0	528.6	0	Scion-rootstock
id 273	CabernetR-110	Cabernet	R-110	19	16week	XYL 2177/18	Second	Red	1	1056.9	1	Scion-rootstock
id 273	CabernetR-110	Cabernet	R-110	10	14week	XYL 2177/18	Second	Red	1	959.8	1	Scion-rootstock
id 273	CabernetR-110	Cabernet	R-110	4	12week	XYL 2177/18	Second	Red	1	831.1	0	Scion-rootstock
id 273	CabernetR-110	Cabernet	R-110	0	8week	XYL 2177/18	Second	Red	0	528.6	0	Scion-rootstock
id 273	CabernetR-110	Cabernet	R-110	0	10week	XYL 2177/18	Second	Red	0	669.3	0	Scion-rootstock
id 274	CabernetR-110	Cabernet	R-110	0	8week	XYL 2177/18	Second	Red	0	528.6	0	Scion-rootstock
id 274	CabernetR-110	Cabernet	R-110	0	10week	XYL 2177/18	Second	Red	0	669.3	0	Scion-rootstock
id 274	CabernetR-110	Cabernet	R-110	0	12week	XYL 2177/18	Second	Red	0	831.1	0	Scion-rootstock
id 274	CabernetR-110	Cabernet	R-110	0	14week	XYL 2177/18	Second	Red	0	959.8	0	Scion-rootstock
id 274	CabernetR-110	Cabernet	R-110	0	16week	XYL 2177/18	Second	Red	0	1056.9	0	Scion-rootstock
id 275	CabernetR-110	Cabernet	R-110	2	16week	XYL 2177/18	Second	Red	1	1056.9	0	Scion-rootstock
id 275	CabernetR-110	Cabernet	R-110	1	14week	XYL 2177/18	Second	Red	1	959.8	0	Scion-rootstock
id 275	CabernetR-110	Cabernet	R-110	1	12week	XYL 2177/18	Second	Red	1	831.1	0	Scion-rootstock
id 275	CabernetR-110	Cabernet	R-110	0	8week	XYL 2177/18	Second	Red	0	528.6	0	Scion-rootstock
id 275	CabernetR-110	Cabernet	R-110	0	10week	XYL 2177/18	Second	Red	0	669.3	0	Scion-rootstock
id 276	Graciano R-110	Graciano	R-110	20	16week	XYL 2055/17	Second	Red	1	1056.9	1	Scion-rootstock
id 276	Graciano R-110	Graciano	R-110	20	14week	XYL 2055/17	Second	Red	1	959.8	1	Scion-rootstock
id 276	Graciano R-110	Graciano	R-110	13	12week	XYL 2055/17	Second	Red	1	831.1	1	Scion-rootstock
id 276	Graciano R-110	Graciano	R-110	10	10week	XYL 2055/17	Second	Red	1	669.3	1	Scion-rootstock
id 276	Graciano R-110	Graciano	R-110	4	8week	XYL 2055/17	Second	Red	1	528.6	0	Scion-rootstock
id 277	Graciano R-110	Graciano	R-110	23	16week	XYL 2055/17	Second	Red	1	1056.9	1	Scion-rootstock
id 277	Graciano R-110	Graciano	R-110	23	14week	XYL 2055/17	Second	Red	1	959.8	1	Scion-rootstock
id 277	Graciano R-110	Graciano	R-110	15	12week	XYL 2055/17	Second	Red	1	831.1	1	Scion-rootstock
id 277	Graciano R-110	Graciano	R-110	7	10week	XYL 2055/17	Second	Red	1	669.3	1	Scion-rootstock
id 277	Graciano R-110	Graciano	R-110	2	8week	XYL 2055/17	Second	Red	1	528.6	0	Scion-rootstock
id 278	Graciano R-110	Graciano	R-110	12	16week	XYL 2055/17	Second	Red	1	1056.9	1	Scion-rootstock
id 278	Graciano R-110	Graciano	R-110	12	14week	XYL 2055/17	Second	Red	1	959.8	1	Scion-rootstock
id 278	Graciano R-110	Graciano	R-110	8	12week	XYL 2055/17	Second	Red	1	831.1	1	Scion-rootstock
id 278	Graciano R-110	Graciano	R-110	3	10week	XYL 2055/17	Second	Red	1	669.3	0	Scion-rootstock
id 278	Graciano R-110	Graciano	R-110	2	8week	XYL 2055/17	Second	Red	1	528.6	0	Scion-rootstock
id 279	Graciano R-110	Graciano	R-110	28	16week	XYL 2055/17	Second	Red	1	1056.9	1	Scion-rootstock
id 279	Graciano R-110	Graciano	R-110	28	14week	XYL 2055/17	Second	Red	1	959.8	1	Scion-rootstock
id 279	Graciano R-110	Graciano	R-110	12	12week	XYL 2055/17	Second	Red	1	831.1	1	Scion-rootstock
id 279	Graciano R-110	Graciano	R-110	7	10week	XYL 2055/17	Second	Red	1	669.3	1	Scion-rootstock
id 279	Graciano R-110	Graciano	R-110	1	8week	XYL 2055/17	Second	Red	1	528.6	0	Scion-rootstock
id 280	Graciano R-110	Graciano	R-110	11	16week	XYL 2055/17	Second	Red	1	1056.9	1	Scion-rootstock
id 280	Graciano R-110	Graciano	R-110	11	14week	XYL 2055/17	Second	Red	1	959.8	1	Scion-rootstock
id 280	Graciano R-110	Graciano	R-110	6	12week	XYL 2055/17	Second	Red	1	831.1	1	Scion-rootstock
id 280	Graciano R-110	Graciano	R-110	5	10week	XYL 2055/17	Second	Red	1	669.3	1	Scion-rootstock
id 280	Graciano R-110	Graciano	R-110	1	8week	XYL 2055/17	Second	Red	1	528.6	0	Scion-rootstock
id 281	Graciano R-110	Graciano	R-110	19	16week	XYL 2055/17	Second	Red	1	1056.9	1	Scion-rootstock
id 281	Graciano R-110	Graciano	R-110	19	14week	XYL 2055/17	Second	Red	1	959.8	1	Scion-rootstock
id 281	Graciano R-110	Graciano	R-110	6	12week	XYL 2055/17	Second	Red	1	831.1	1	Scion-rootstock
id 281	Graciano R-110	Graciano	R-110	1	10week	XYL 2055/17	Second	Red	1	669.3	0	Scion-rootstock
id 281	Graciano R-110	Graciano	R-110	1	8week	XYL 2055/17	Second	Red	1	528.6	0	Scion-rootstock
id 282	Graciano R-110	Graciano	R-110	12	16week	XYL 2055/17	Second	Red	1	1056.9	1	Scion-rootstock
id 282	Graciano R-110	Graciano	R-110	8	14week	XYL 2055/17	Second	Red	1	959.8	1	Scion-rootstock
id 282	Graciano R-110	Graciano	R-110	6	12week	XYL 2055/17	Second	Red	1	831.1	1	Scion-rootstock
id 282	Graciano R-110	Graciano	R-110	2	10week	XYL 2055/17	Second	Red	1	669.3	0	Scion-rootstock
id 282	Graciano R-110	Graciano	R-110	0	8week	XYL 2055/17	Second	Red	0	528.6	0	Scion-rootstock
id 283	Graciano R-110	Graciano	R-110	12	16week	XYL 2055/17	Second	Red	1	1056.9	1	Scion-rootstock
id 283	Graciano R-110	Graciano	R-110	12	14week	XYL 2055/17	Second	Red	1	959.8	1	Scion-rootstock
id 283	Graciano R-110	Graciano	R-110	9	12week	XYL 2055/17	Second	Red	1	831.1	1	Scion-rootstock
id 283	Graciano R-110	Graciano	R-110	4	10week	XYL 2055/17	Second	Red	1	669.3	0	Scion-rootstock
id 283	Graciano R-110	Graciano	R-110	0	8week	XYL 2055/17	Second	Red	0	528.6	0	Scion-rootstock
id 284	Graciano R-110	Graciano	R-110	16	16week	XYL 2055/17	Second	Red	1	1056.9	1	Scion-rootstock
id 284	Graciano R-110	Graciano	R-110	16	14week	XYL 2055/17	Second	Red	1	959.8	1	Scion-rootstock
id 284	Graciano R-110	Graciano	R-110	6	12week	XYL 2055/17	Second	Red	1	831.1	1	Scion-rootstock
id 284	Graciano R-110	Graciano	R-110	0	8week	XYL 2055/17	Second	Red	0	528.6	0	Scion-rootstock
id 284	Graciano R-110	Graciano	R-110	0	10week	XYL 2055/17	Second	Red	0	669.3	0	Scion-rootstock
id 285	Graciano R-110	Graciano	R-110	4	16week	XYL 2177/18	Second	Red	1	1056.9	0	Scion-rootstock
id 285	Graciano R-110	Graciano	R-110	4	14week	XYL 2177/18	Second	Red	1	959.8	0	Scion-rootstock
id 285	Graciano R-110	Graciano	R-110	2	12week	XYL 2177/18	Second	Red	1	831.1	0	Scion-rootstock
id 285	Graciano R-110	Graciano	R-110	0	8week	XYL 2177/18	Second	Red	0	528.6	0	Scion-rootstock
id 285	Graciano R-110	Graciano	R-110	0	10week	XYL 2177/18	Second	Red	0	669.3	0	Scion-rootstock
id 286	Graciano R-110	Graciano	R-110	2	16week	XYL 2177/18	Second	Red	1	1056.9	0	Scion-rootstock
id 286	Graciano R-110	Graciano	R-110	2	14week	XYL 2177/18	Second	Red	1	959.8	0	Scion-rootstock
id 286	Graciano R-110	Graciano	R-110	0	8week	XYL 2177/18	Second	Red	0	528.6	0	Scion-rootstock
id 286	Graciano R-110	Graciano	R-110	0	10week	XYL 2177/18	Second	Red	0	669.3	0	Scion-rootstock
id 286	Graciano R-110	Graciano	R-110	0	12week	XYL 2177/18	Second	Red	0	831.1	0	Scion-rootstock
id 287	Graciano R-110	Graciano	R-110	14	16week	XYL 2177/18	Second	Red	1	1056.9	1	Scion-rootstock
id 287	Graciano R-110	Graciano	R-110	9	14week	XYL 2177/18	Second	Red	1	959.8	1	Scion-rootstock
id 287	Graciano R-110	Graciano	R-110	3	12week	XYL 2177/18	Second	Red	1	831.1	0	Scion-rootstock
id 287	Graciano R-110	Graciano	R-110	0	8week	XYL 2177/18	Second	Red	0	528.6	0	Scion-rootstock
id 287	Graciano R-110	Graciano	R-110	0	10week	XYL 2177/18	Second	Red	0	669.3	0	Scion-rootstock
id 288	Graciano R-110	Graciano	R-110	16	16week	XYL 2177/18	Second	Red	1	1056.9	1	Scion-rootstock
id 288	Graciano R-110	Graciano	R-110	16	14week	XYL 2177/18	Second	Red	1	959.8	1	Scion-rootstock
id 288	Graciano R-110	Graciano	R-110	13	12week	XYL 2177/18	Second	Red	1	831.1	1	Scion-rootstock
id 288	Graciano R-110	Graciano	R-110	3	10week	XYL 2177/18	Second	Red	1	669.3	0	Scion-rootstock
id 288	Graciano R-110	Graciano	R-110	0	8week	XYL 2177/18	Second	Red	0	528.6	0	Scion-rootstock
id 289	Graciano R-110	Graciano	R-110	11	16week	XYL 2177/18	Second	Red	1	1056.9	1	Scion-rootstock
id 289	Graciano R-110	Graciano	R-110	11	14week	XYL 2177/18	Second	Red	1	959.8	1	Scion-rootstock
id 289	Graciano R-110	Graciano	R-110	3	12week	XYL 2177/18	Second	Red	1	831.1	0	Scion-rootstock
id 289	Graciano R-110	Graciano	R-110	0	8week	XYL 2177/18	Second	Red	0	528.6	0	Scion-rootstock
id 289	Graciano R-110	Graciano	R-110	0	10week	XYL 2177/18	Second	Red	0	669.3	0	Scion-rootstock
id 290	Graciano R-110	Graciano	R-110	16	16week	XYL 2177/18	Second	Red	1	1056.9	1	Scion-rootstock
id 290	Graciano R-110	Graciano	R-110	16	14week	XYL 2177/18	Second	Red	1	959.8	1	Scion-rootstock
id 290	Graciano R-110	Graciano	R-110	5	12week	XYL 2177/18	Second	Red	1	831.1	1	Scion-rootstock
id 290	Graciano R-110	Graciano	R-110	2	10week	XYL 2177/18	Second	Red	1	669.3	0	Scion-rootstock
id 290	Graciano R-110	Graciano	R-110	1	8week	XYL 2177/18	Second	Red	1	528.6	0	Scion-rootstock
id 291	Graciano R-110	Graciano	R-110	15	16week	XYL 2177/18	Second	Red	1	1056.9	1	Scion-rootstock
id 291	Graciano R-110	Graciano	R-110	15	14week	XYL 2177/18	Second	Red	1	959.8	1	Scion-rootstock
id 291	Graciano R-110	Graciano	R-110	7	12week	XYL 2177/18	Second	Red	1	831.1	1	Scion-rootstock
id 291	Graciano R-110	Graciano	R-110	2	10week	XYL 2177/18	Second	Red	1	669.3	0	Scion-rootstock
id 291	Graciano R-110	Graciano	R-110	0	8week	XYL 2177/18	Second	Red	0	528.6	0	Scion-rootstock
id 292	Graciano R-110	Graciano	R-110	15	16week	XYL 2177/18	Second	Red	1	1056.9	1	Scion-rootstock
id 292	Graciano R-110	Graciano	R-110	7	14week	XYL 2177/18	Second	Red	1	959.8	1	Scion-rootstock
id 292	Graciano R-110	Graciano	R-110	1	12week	XYL 2177/18	Second	Red	1	831.1	0	Scion-rootstock
id 292	Graciano R-110	Graciano	R-110	0	8week	XYL 2177/18	Second	Red	0	528.6	0	Scion-rootstock
id 292	Graciano R-110	Graciano	R-110	0	10week	XYL 2177/18	Second	Red	0	669.3	0	Scion-rootstock
id 293	Graciano R-110	Graciano	R-110	11	16week	XYL 2177/18	Second	Red	1	1056.9	1	Scion-rootstock
id 293	Graciano R-110	Graciano	R-110	5	14week	XYL 2177/18	Second	Red	1	959.8	1	Scion-rootstock
id 293	Graciano R-110	Graciano	R-110	0	8week	XYL 2177/18	Second	Red	0	528.6	0	Scion-rootstock
id 293	Graciano R-110	Graciano	R-110	0	10week	XYL 2177/18	Second	Red	0	669.3	0	Scion-rootstock
id 293	Graciano R-110	Graciano	R-110	0	12week	XYL 2177/18	Second	Red	0	831.1	0	Scion-rootstock
id 294	AlbariñoR-110	Albariño	R-110	12	16week	XYL 2055/17	Second	White	1	1056.9	1	Scion-rootstock
id 294	AlbariñoR-110	Albariño	R-110	7	14week	XYL 2055/17	Second	White	1	959.8	1	Scion-rootstock
id 294	AlbariñoR-110	Albariño	R-110	6	12week	XYL 2055/17	Second	White	1	831.1	1	Scion-rootstock
id 294	AlbariñoR-110	Albariño	R-110	6	10week	XYL 2055/17	Second	White	1	669.3	1	Scion-rootstock
id 294	AlbariñoR-110	Albariño	R-110	6	8week	XYL 2055/17	Second	White	1	528.6	1	Scion-rootstock
id 295	AlbariñoR-110	Albariño	R-110	20	16week	XYL 2055/17	Second	White	1	1056.9	1	Scion-rootstock
id 295	AlbariñoR-110	Albariño	R-110	20	14week	XYL 2055/17	Second	White	1	959.8	1	Scion-rootstock
id 295	AlbariñoR-110	Albariño	R-110	17	12week	XYL 2055/17	Second	White	1	831.1	1	Scion-rootstock
id 295	AlbariñoR-110	Albariño	R-110	11	10week	XYL 2055/17	Second	White	1	669.3	1	Scion-rootstock
id 295	AlbariñoR-110	Albariño	R-110	2	8week	XYL 2055/17	Second	White	1	528.6	0	Scion-rootstock
id 296	AlbariñoR-110	Albariño	R-110	9	16week	XYL 2055/17	Second	White	1	1056.9	1	Scion-rootstock
id 296	AlbariñoR-110	Albariño	R-110	9	14week	XYL 2055/17	Second	White	1	959.8	1	Scion-rootstock
id 296	AlbariñoR-110	Albariño	R-110	5	12week	XYL 2055/17	Second	White	1	831.1	1	Scion-rootstock
id 296	AlbariñoR-110	Albariño	R-110	4	10week	XYL 2055/17	Second	White	1	669.3	0	Scion-rootstock
id 296	AlbariñoR-110	Albariño	R-110	3	8week	XYL 2055/17	Second	White	1	528.6	0	Scion-rootstock
id 297	AlbariñoR-110	Albariño	R-110	3	16week	XYL 2055/17	Second	White	1	1056.9	0	Scion-rootstock
id 297	AlbariñoR-110	Albariño	R-110	3	14week	XYL 2055/17	Second	White	1	959.8	0	Scion-rootstock
id 297	AlbariñoR-110	Albariño	R-110	3	12week	XYL 2055/17	Second	White	1	831.1	0	Scion-rootstock
id 297	AlbariñoR-110	Albariño	R-110	1	10week	XYL 2055/17	Second	White	1	669.3	0	Scion-rootstock
id 297	AlbariñoR-110	Albariño	R-110	0	8week	XYL 2055/17	Second	White	0	528.6	0	Scion-rootstock
id 298	AlbariñoR-110	Albariño	R-110	4	16week	XYL 2055/17	Second	White	1	1056.9	0	Scion-rootstock
id 298	AlbariñoR-110	Albariño	R-110	4	14week	XYL 2055/17	Second	White	1	959.8	0	Scion-rootstock
id 298	AlbariñoR-110	Albariño	R-110	3	12week	XYL 2055/17	Second	White	1	831.1	0	Scion-rootstock
id 298	AlbariñoR-110	Albariño	R-110	1	10week	XYL 2055/17	Second	White	1	669.3	0	Scion-rootstock
id 298	AlbariñoR-110	Albariño	R-110	0	8week	XYL 2055/17	Second	White	0	528.6	0	Scion-rootstock
id 299	AlbariñoR-110	Albariño	R-110	11	16week	XYL 2055/17	Second	White	1	1056.9	1	Scion-rootstock
id 299	AlbariñoR-110	Albariño	R-110	11	14week	XYL 2055/17	Second	White	1	959.8	1	Scion-rootstock
id 299	AlbariñoR-110	Albariño	R-110	11	12week	XYL 2055/17	Second	White	1	831.1	1	Scion-rootstock
id 299	AlbariñoR-110	Albariño	R-110	6	10week	XYL 2055/17	Second	White	1	669.3	1	Scion-rootstock
id 299	AlbariñoR-110	Albariño	R-110	6	8week	XYL 2055/17	Second	White	1	528.6	1	Scion-rootstock
id 300	AlbariñoR-110	Albariño	R-110	13	16week	XYL 2055/17	Second	White	1	1056.9	1	Scion-rootstock
id 300	AlbariñoR-110	Albariño	R-110	8	14week	XYL 2055/17	Second	White	1	959.8	1	Scion-rootstock
id 300	AlbariñoR-110	Albariño	R-110	4	12week	XYL 2055/17	Second	White	1	831.1	0	Scion-rootstock
id 300	AlbariñoR-110	Albariño	R-110	0	8week	XYL 2055/17	Second	White	0	528.6	0	Scion-rootstock
id 300	AlbariñoR-110	Albariño	R-110	0	10week	XYL 2055/17	Second	White	0	669.3	0	Scion-rootstock
id 301	AlbariñoR-110	Albariño	R-110	7	16week	XYL 2055/17	Second	White	1	1056.9	1	Scion-rootstock
id 301	AlbariñoR-110	Albariño	R-110	7	14week	XYL 2055/17	Second	White	1	959.8	1	Scion-rootstock
id 301	AlbariñoR-110	Albariño	R-110	4	12week	XYL 2055/17	Second	White	1	831.1	0	Scion-rootstock
id 301	AlbariñoR-110	Albariño	R-110	5	10week	XYL 2055/17	Second	White	1	669.3	1	Scion-rootstock
id 301	AlbariñoR-110	Albariño	R-110	2	8week	XYL 2055/17	Second	White	1	528.6	0	Scion-rootstock
id 302	AlbariñoR-110	Albariño	R-110	13	16week	XYL 2055/17	Second	White	1	1056.9	1	Scion-rootstock
id 302	AlbariñoR-110	Albariño	R-110	9	14week	XYL 2055/17	Second	White	1	959.8	1	Scion-rootstock
id 302	AlbariñoR-110	Albariño	R-110	7	12week	XYL 2055/17	Second	White	1	831.1	1	Scion-rootstock
id 302	AlbariñoR-110	Albariño	R-110	6	10week	XYL 2055/17	Second	White	1	669.3	1	Scion-rootstock
id 302	AlbariñoR-110	Albariño	R-110	3	8week	XYL 2055/17	Second	White	1	528.6	0	Scion-rootstock
id 303	AlbariñoR-110	Albariño	R-110	15	16week	XYL 2177/18	Second	White	1	1056.9	1	Scion-rootstock
id 303	AlbariñoR-110	Albariño	R-110	15	14week	XYL 2177/18	Second	White	1	959.8	1	Scion-rootstock
id 303	AlbariñoR-110	Albariño	R-110	10	12week	XYL 2177/18	Second	White	1	831.1	1	Scion-rootstock
id 303	AlbariñoR-110	Albariño	R-110	2	10week	XYL 2177/18	Second	White	1	669.3	0	Scion-rootstock
id 303	AlbariñoR-110	Albariño	R-110	2	8week	XYL 2177/18	Second	White	1	528.6	0	Scion-rootstock
id 304	AlbariñoR-110	Albariño	R-110	12	16week	XYL 2177/18	Second	White	1	1056.9	1	Scion-rootstock
id 304	AlbariñoR-110	Albariño	R-110	9	14week	XYL 2177/18	Second	White	1	959.8	1	Scion-rootstock
id 304	AlbariñoR-110	Albariño	R-110	9	12week	XYL 2177/18	Second	White	1	831.1	1	Scion-rootstock
id 304	AlbariñoR-110	Albariño	R-110	0	8week	XYL 2177/18	Second	White	0	528.6	0	Scion-rootstock
id 304	AlbariñoR-110	Albariño	R-110	0	10week	XYL 2177/18	Second	White	0	669.3	0	Scion-rootstock
id 305	AlbariñoR-110	Albariño	R-110	5	16week	XYL 2177/18	Second	White	1	1056.9	1	Scion-rootstock
id 305	AlbariñoR-110	Albariño	R-110	5	14week	XYL 2177/18	Second	White	1	959.8	1	Scion-rootstock
id 305	AlbariñoR-110	Albariño	R-110	5	12week	XYL 2177/18	Second	White	1	831.1	1	Scion-rootstock
id 305	AlbariñoR-110	Albariño	R-110	0	8week	XYL 2177/18	Second	White	0	528.6	0	Scion-rootstock
id 305	AlbariñoR-110	Albariño	R-110	0	10week	XYL 2177/18	Second	White	0	669.3	0	Scion-rootstock
id 306	AlbariñoR-110	Albariño	R-110	6	16week	XYL 2177/18	Second	White	1	1056.9	1	Scion-rootstock
id 306	AlbariñoR-110	Albariño	R-110	6	14week	XYL 2177/18	Second	White	1	959.8	1	Scion-rootstock
id 306	AlbariñoR-110	Albariño	R-110	5	12week	XYL 2177/18	Second	White	1	831.1	1	Scion-rootstock
id 306	AlbariñoR-110	Albariño	R-110	4	10week	XYL 2177/18	Second	White	1	669.3	0	Scion-rootstock
id 306	AlbariñoR-110	Albariño	R-110	3	8week	XYL 2177/18	Second	White	1	528.6	0	Scion-rootstock
id 307	AlbariñoR-110	Albariño	R-110	11	16week	XYL 2177/18	Second	White	1	1056.9	1	Scion-rootstock
id 307	AlbariñoR-110	Albariño	R-110	8	14week	XYL 2177/18	Second	White	1	959.8	1	Scion-rootstock
id 307	AlbariñoR-110	Albariño	R-110	5	12week	XYL 2177/18	Second	White	1	831.1	1	Scion-rootstock
id 307	AlbariñoR-110	Albariño	R-110	2	10week	XYL 2177/18	Second	White	1	669.3	0	Scion-rootstock
id 307	AlbariñoR-110	Albariño	R-110	0	8week	XYL 2177/18	Second	White	0	528.6	0	Scion-rootstock
id 308	AlbariñoR-110	Albariño	R-110	8	16week	XYL 2177/18	Second	White	1	1056.9	1	Scion-rootstock
id 308	AlbariñoR-110	Albariño	R-110	8	14week	XYL 2177/18	Second	White	1	959.8	1	Scion-rootstock
id 308	AlbariñoR-110	Albariño	R-110	8	12week	XYL 2177/18	Second	White	1	831.1	1	Scion-rootstock
id 308	AlbariñoR-110	Albariño	R-110	2	10week	XYL 2177/18	Second	White	1	669.3	0	Scion-rootstock
id 308	AlbariñoR-110	Albariño	R-110	1	8week	XYL 2177/18	Second	White	1	528.6	0	Scion-rootstock
id 309	AlbariñoR-110	Albariño	R-110	9	16week	XYL 2177/18	Second	White	1	1056.9	1	Scion-rootstock
id 309	AlbariñoR-110	Albariño	R-110	9	14week	XYL 2177/18	Second	White	1	959.8	1	Scion-rootstock
id 309	AlbariñoR-110	Albariño	R-110	6	12week	XYL 2177/18	Second	White	1	831.1	1	Scion-rootstock
id 309	AlbariñoR-110	Albariño	R-110	1	10week	XYL 2177/18	Second	White	1	669.3	0	Scion-rootstock
id 309	AlbariñoR-110	Albariño	R-110	1	8week	XYL 2177/18	Second	White	1	528.6	0	Scion-rootstock
id 310	AlbariñoR-110	Albariño	R-110	8	16week	XYL 2177/18	Second	White	1	1056.9	1	Scion-rootstock
id 310	AlbariñoR-110	Albariño	R-110	8	14week	XYL 2177/18	Second	White	1	959.8	1	Scion-rootstock
id 310	AlbariñoR-110	Albariño	R-110	5	12week	XYL 2177/18	Second	White	1	831.1	1	Scion-rootstock
id 310	AlbariñoR-110	Albariño	R-110	2	10week	XYL 2177/18	Second	White	1	669.3	0	Scion-rootstock
id 310	AlbariñoR-110	Albariño	R-110	1	8week	XYL 2177/18	Second	White	1	528.6	0	Scion-rootstock
id 311	AlbariñoR-110	Albariño	R-110	5	16week	XYL 2177/18	Second	White	1	1056.9	1	Scion-rootstock
id 311	AlbariñoR-110	Albariño	R-110	4	14week	XYL 2177/18	Second	White	1	959.8	0	Scion-rootstock
id 311	AlbariñoR-110	Albariño	R-110	4	12week	XYL 2177/18	Second	White	1	831.1	0	Scion-rootstock
id 311	AlbariñoR-110	Albariño	R-110	2	10week	XYL 2177/18	Second	White	1	669.3	0	Scion-rootstock
id 311	AlbariñoR-110	Albariño	R-110	1	8week	XYL 2177/18	Second	White	1	528.6	0	Scion-rootstock
id 312	Hondarrabi zuriSO-4	Hondarrabi zuri	SO-4	4	16week	XYL 2055/17	Second	White	1	1056.9	0	Scion-rootstock
id 312	Hondarrabi zuriSO-4	Hondarrabi zuri	SO-4	4	14week	XYL 2055/17	Second	White	1	959.8	0	Scion-rootstock
id 312	Hondarrabi zuriSO-4	Hondarrabi zuri	SO-4	2	12week	XYL 2055/17	Second	White	1	831.1	0	Scion-rootstock
id 312	Hondarrabi zuriSO-4	Hondarrabi zuri	SO-4	0	8week	XYL 2055/17	Second	White	0	528.6	0	Scion-rootstock
id 312	Hondarrabi zuriSO-4	Hondarrabi zuri	SO-4	0	10week	XYL 2055/17	Second	White	0	669.3	0	Scion-rootstock
id 313	Hondarrabi zuriSO-4	Hondarrabi zuri	SO-4	2	16week	XYL 2055/17	Second	White	1	1056.9	0	Scion-rootstock
id 313	Hondarrabi zuriSO-4	Hondarrabi zuri	SO-4	2	14week	XYL 2055/17	Second	White	1	959.8	0	Scion-rootstock
id 313	Hondarrabi zuriSO-4	Hondarrabi zuri	SO-4	0	8week	XYL 2055/17	Second	White	0	528.6	0	Scion-rootstock
id 313	Hondarrabi zuriSO-4	Hondarrabi zuri	SO-4	0	10week	XYL 2055/17	Second	White	0	669.3	0	Scion-rootstock
id 313	Hondarrabi zuriSO-4	Hondarrabi zuri	SO-4	0	12week	XYL 2055/17	Second	White	0	831.1	0	Scion-rootstock
id 314	Hondarrabi zuriSO-4	Hondarrabi zuri	SO-4	5	16week	XYL 2055/17	Second	White	1	1056.9	1	Scion-rootstock
id 314	Hondarrabi zuriSO-4	Hondarrabi zuri	SO-4	2	14week	XYL 2055/17	Second	White	1	959.8	0	Scion-rootstock
id 314	Hondarrabi zuriSO-4	Hondarrabi zuri	SO-4	2	12week	XYL 2055/17	Second	White	1	831.1	0	Scion-rootstock
id 314	Hondarrabi zuriSO-4	Hondarrabi zuri	SO-4	2	10week	XYL 2055/17	Second	White	1	669.3	0	Scion-rootstock
id 314	Hondarrabi zuriSO-4	Hondarrabi zuri	SO-4	0	8week	XYL 2055/17	Second	White	0	528.6	0	Scion-rootstock
id 315	Hondarrabi zuriSO-4	Hondarrabi zuri	SO-4	9	16week	XYL 2055/17	Second	White	1	1056.9	1	Scion-rootstock
id 315	Hondarrabi zuriSO-4	Hondarrabi zuri	SO-4	6	14week	XYL 2055/17	Second	White	1	959.8	1	Scion-rootstock
id 315	Hondarrabi zuriSO-4	Hondarrabi zuri	SO-4	6	12week	XYL 2055/17	Second	White	1	831.1	1	Scion-rootstock
id 315	Hondarrabi zuriSO-4	Hondarrabi zuri	SO-4	3	10week	XYL 2055/17	Second	White	1	669.3	0	Scion-rootstock
id 315	Hondarrabi zuriSO-4	Hondarrabi zuri	SO-4	1	8week	XYL 2055/17	Second	White	1	528.6	0	Scion-rootstock
id 316	Hondarrabi zuriSO-4	Hondarrabi zuri	SO-4	8	16week	XYL 2055/17	Second	White	1	1056.9	1	Scion-rootstock
id 316	Hondarrabi zuriSO-4	Hondarrabi zuri	SO-4	6	14week	XYL 2055/17	Second	White	1	959.8	1	Scion-rootstock
id 316	Hondarrabi zuriSO-4	Hondarrabi zuri	SO-4	3	12week	XYL 2055/17	Second	White	1	831.1	0	Scion-rootstock
id 316	Hondarrabi zuriSO-4	Hondarrabi zuri	SO-4	0	8week	XYL 2055/17	Second	White	0	528.6	0	Scion-rootstock
id 316	Hondarrabi zuriSO-4	Hondarrabi zuri	SO-4	0	10week	XYL 2055/17	Second	White	0	669.3	0	Scion-rootstock
id 317	Hondarrabi zuriSO-4	Hondarrabi zuri	SO-4	11	16week	XYL 2055/17	Second	White	1	1056.9	1	Scion-rootstock
id 317	Hondarrabi zuriSO-4	Hondarrabi zuri	SO-4	10	14week	XYL 2055/17	Second	White	1	959.8	1	Scion-rootstock
id 317	Hondarrabi zuriSO-4	Hondarrabi zuri	SO-4	8	12week	XYL 2055/17	Second	White	1	831.1	1	Scion-rootstock
id 317	Hondarrabi zuriSO-4	Hondarrabi zuri	SO-4	3	10week	XYL 2055/17	Second	White	1	669.3	0	Scion-rootstock
id 317	Hondarrabi zuriSO-4	Hondarrabi zuri	SO-4	0	8week	XYL 2055/17	Second	White	0	528.6	0	Scion-rootstock
id 318	Hondarrabi zuriSO-4	Hondarrabi zuri	SO-4	3	16week	XYL 2055/17	Second	White	1	1056.9	0	Scion-rootstock
id 318	Hondarrabi zuriSO-4	Hondarrabi zuri	SO-4	2	14week	XYL 2055/17	Second	White	1	959.8	0	Scion-rootstock
id 318	Hondarrabi zuriSO-4	Hondarrabi zuri	SO-4	2	12week	XYL 2055/17	Second	White	1	831.1	0	Scion-rootstock
id 318	Hondarrabi zuriSO-4	Hondarrabi zuri	SO-4	1	10week	XYL 2055/17	Second	White	1	669.3	0	Scion-rootstock
id 318	Hondarrabi zuriSO-4	Hondarrabi zuri	SO-4	0	8week	XYL 2055/17	Second	White	0	528.6	0	Scion-rootstock
id 319	Hondarrabi zuriSO-4	Hondarrabi zuri	SO-4	0	8week	XYL 2055/17	Second	White	0	528.6	0	Scion-rootstock
id 319	Hondarrabi zuriSO-4	Hondarrabi zuri	SO-4	0	10week	XYL 2055/17	Second	White	0	669.3	0	Scion-rootstock
id 319	Hondarrabi zuriSO-4	Hondarrabi zuri	SO-4	0	12week	XYL 2055/17	Second	White	0	831.1	0	Scion-rootstock
id 319	Hondarrabi zuriSO-4	Hondarrabi zuri	SO-4	0	14week	XYL 2055/17	Second	White	0	959.8	0	Scion-rootstock
id 319	Hondarrabi zuriSO-4	Hondarrabi zuri	SO-4	0	16week	XYL 2055/17	Second	White	0	1056.9	0	Scion-rootstock
id 320	Hondarrabi zuriSO-4	Hondarrabi zuri	SO-4	15	16week	XYL 2055/17	Second	White	1	1056.9	1	Scion-rootstock
id 320	Hondarrabi zuriSO-4	Hondarrabi zuri	SO-4	15	14week	XYL 2055/17	Second	White	1	959.8	1	Scion-rootstock
id 320	Hondarrabi zuriSO-4	Hondarrabi zuri	SO-4	7	12week	XYL 2055/17	Second	White	1	831.1	1	Scion-rootstock
id 320	Hondarrabi zuriSO-4	Hondarrabi zuri	SO-4	7	10week	XYL 2055/17	Second	White	1	669.3	1	Scion-rootstock
id 320	Hondarrabi zuriSO-4	Hondarrabi zuri	SO-4	0	8week	XYL 2055/17	Second	White	0	528.6	0	Scion-rootstock
id 321	Hondarrabi zuriSO-4	Hondarrabi zuri	SO-4	2	16week	XYL 2055/17	Second	White	1	1056.9	0	Scion-rootstock
id 321	Hondarrabi zuriSO-4	Hondarrabi zuri	SO-4	2	14week	XYL 2055/17	Second	White	1	959.8	0	Scion-rootstock
id 321	Hondarrabi zuriSO-4	Hondarrabi zuri	SO-4	2	12week	XYL 2055/17	Second	White	1	831.1	0	Scion-rootstock
id 321	Hondarrabi zuriSO-4	Hondarrabi zuri	SO-4	2	10week	XYL 2055/17	Second	White	1	669.3	0	Scion-rootstock
id 321	Hondarrabi zuriSO-4	Hondarrabi zuri	SO-4	2	8week	XYL 2055/17	Second	White	1	528.6	0	Scion-rootstock
id 322	Hondarrabi zuriSO-4	Hondarrabi zuri	SO-4	10	16week	XYL 2177/18	Second	White	1	1056.9	1	Scion-rootstock
id 322	Hondarrabi zuriSO-4	Hondarrabi zuri	SO-4	5	14week	XYL 2177/18	Second	White	1	959.8	1	Scion-rootstock
id 322	Hondarrabi zuriSO-4	Hondarrabi zuri	SO-4	4	12week	XYL 2177/18	Second	White	1	831.1	0	Scion-rootstock
id 322	Hondarrabi zuriSO-4	Hondarrabi zuri	SO-4	1	10week	XYL 2177/18	Second	White	1	669.3	0	Scion-rootstock
id 322	Hondarrabi zuriSO-4	Hondarrabi zuri	SO-4	1	8week	XYL 2177/18	Second	White	1	528.6	0	Scion-rootstock
id 323	Hondarrabi zuriSO-4	Hondarrabi zuri	SO-4	6	16week	XYL 2177/18	Second	White	1	1056.9	1	Scion-rootstock
id 323	Hondarrabi zuriSO-4	Hondarrabi zuri	SO-4	4	14week	XYL 2177/18	Second	White	1	959.8	0	Scion-rootstock
id 323	Hondarrabi zuriSO-4	Hondarrabi zuri	SO-4	1	12week	XYL 2177/18	Second	White	1	831.1	0	Scion-rootstock
id 323	Hondarrabi zuriSO-4	Hondarrabi zuri	SO-4	1	10week	XYL 2177/18	Second	White	1	669.3	0	Scion-rootstock
id 323	Hondarrabi zuriSO-4	Hondarrabi zuri	SO-4	0	8week	XYL 2177/18	Second	White	0	528.6	0	Scion-rootstock
id 324	Hondarrabi zuriSO-4	Hondarrabi zuri	SO-4	0	8week	XYL 2177/18	Second	White	0	528.6	0	Scion-rootstock
id 324	Hondarrabi zuriSO-4	Hondarrabi zuri	SO-4	0	10week	XYL 2177/18	Second	White	0	669.3	0	Scion-rootstock
id 324	Hondarrabi zuriSO-4	Hondarrabi zuri	SO-4	0	12week	XYL 2177/18	Second	White	0	831.1	0	Scion-rootstock
id 324	Hondarrabi zuriSO-4	Hondarrabi zuri	SO-4	0	14week	XYL 2177/18	Second	White	0	959.8	0	Scion-rootstock
id 324	Hondarrabi zuriSO-4	Hondarrabi zuri	SO-4	0	16week	XYL 2177/18	Second	White	0	1056.9	0	Scion-rootstock
id 325	Hondarrabi zuriSO-4	Hondarrabi zuri	SO-4	1	16week	XYL 2177/18	Second	White	1	1056.9	0	Scion-rootstock
id 325	Hondarrabi zuriSO-4	Hondarrabi zuri	SO-4	1	14week	XYL 2177/18	Second	White	1	959.8	0	Scion-rootstock
id 325	Hondarrabi zuriSO-4	Hondarrabi zuri	SO-4	0	8week	XYL 2177/18	Second	White	0	528.6	0	Scion-rootstock
id 325	Hondarrabi zuriSO-4	Hondarrabi zuri	SO-4	0	10week	XYL 2177/18	Second	White	0	669.3	0	Scion-rootstock
id 325	Hondarrabi zuriSO-4	Hondarrabi zuri	SO-4	0	12week	XYL 2177/18	Second	White	0	831.1	0	Scion-rootstock
id 326	Hondarrabi zuriSO-4	Hondarrabi zuri	SO-4	11	16week	XYL 2177/18	Second	White	1	1056.9	1	Scion-rootstock
id 326	Hondarrabi zuriSO-4	Hondarrabi zuri	SO-4	7	14week	XYL 2177/18	Second	White	1	959.8	1	Scion-rootstock
id 326	Hondarrabi zuriSO-4	Hondarrabi zuri	SO-4	5	12week	XYL 2177/18	Second	White	1	831.1	1	Scion-rootstock
id 326	Hondarrabi zuriSO-4	Hondarrabi zuri	SO-4	2	10week	XYL 2177/18	Second	White	1	669.3	0	Scion-rootstock
id 326	Hondarrabi zuriSO-4	Hondarrabi zuri	SO-4	1	8week	XYL 2177/18	Second	White	1	528.6	0	Scion-rootstock
id 327	Hondarrabi zuriSO-4	Hondarrabi zuri	SO-4	17	16week	XYL 2177/18	Second	White	1	1056.9	1	Scion-rootstock
id 327	Hondarrabi zuriSO-4	Hondarrabi zuri	SO-4	17	14week	XYL 2177/18	Second	White	1	959.8	1	Scion-rootstock
id 327	Hondarrabi zuriSO-4	Hondarrabi zuri	SO-4	10	12week	XYL 2177/18	Second	White	1	831.1	1	Scion-rootstock
id 327	Hondarrabi zuriSO-4	Hondarrabi zuri	SO-4	6	10week	XYL 2177/18	Second	White	1	669.3	1	Scion-rootstock
id 327	Hondarrabi zuriSO-4	Hondarrabi zuri	SO-4	1	8week	XYL 2177/18	Second	White	1	528.6	0	Scion-rootstock
id 328	Hondarrabi zuriSO-4	Hondarrabi zuri	SO-4	1	16week	XYL 2177/18	Second	White	1	1056.9	0	Scion-rootstock
id 328	Hondarrabi zuriSO-4	Hondarrabi zuri	SO-4	0	8week	XYL 2177/18	Second	White	0	528.6	0	Scion-rootstock
id 328	Hondarrabi zuriSO-4	Hondarrabi zuri	SO-4	0	10week	XYL 2177/18	Second	White	0	669.3	0	Scion-rootstock
id 328	Hondarrabi zuriSO-4	Hondarrabi zuri	SO-4	0	12week	XYL 2177/18	Second	White	0	831.1	0	Scion-rootstock
id 328	Hondarrabi zuriSO-4	Hondarrabi zuri	SO-4	0	14week	XYL 2177/18	Second	White	0	959.8	0	Scion-rootstock
id 329	Hondarrabi zuriSO-4	Hondarrabi zuri	SO-4	21	16week	XYL 2177/18	Second	White	1	1056.9	1	Scion-rootstock
id 329	Hondarrabi zuriSO-4	Hondarrabi zuri	SO-4	21	14week	XYL 2177/18	Second	White	1	959.8	1	Scion-rootstock
id 329	Hondarrabi zuriSO-4	Hondarrabi zuri	SO-4	11	12week	XYL 2177/18	Second	White	1	831.1	1	Scion-rootstock
id 329	Hondarrabi zuriSO-4	Hondarrabi zuri	SO-4	3	10week	XYL 2177/18	Second	White	1	669.3	0	Scion-rootstock
id 329	Hondarrabi zuriSO-4	Hondarrabi zuri	SO-4	2	8week	XYL 2177/18	Second	White	1	528.6	0	Scion-rootstock
id 330	Hondarrabi zuriSO-4	Hondarrabi zuri	SO-4	0	8week	XYL 2177/18	Second	White	0	528.6	0	Scion-rootstock
id 330	Hondarrabi zuriSO-4	Hondarrabi zuri	SO-4	0	10week	XYL 2177/18	Second	White	0	669.3	0	Scion-rootstock
id 330	Hondarrabi zuriSO-4	Hondarrabi zuri	SO-4	0	12week	XYL 2177/18	Second	White	0	831.1	0	Scion-rootstock
id 330	Hondarrabi zuriSO-4	Hondarrabi zuri	SO-4	0	14week	XYL 2177/18	Second	White	0	959.8	0	Scion-rootstock
id 330	Hondarrabi zuriSO-4	Hondarrabi zuri	SO-4	0	16week	XYL 2177/18	Second	White	0	1056.9	0	Scion-rootstock
id 331	TempranilloSO-4	Tempranillo	SO-4	11	16week	XYL 2055/17	Second	Red	1	1056.9	1	Scion-rootstock
id 331	TempranilloSO-4	Tempranillo	SO-4	9	14week	XYL 2055/17	Second	Red	1	959.8	1	Scion-rootstock
id 331	TempranilloSO-4	Tempranillo	SO-4	9	12week	XYL 2055/17	Second	Red	1	831.1	1	Scion-rootstock
id 331	TempranilloSO-4	Tempranillo	SO-4	9	10week	XYL 2055/17	Second	Red	1	669.3	1	Scion-rootstock
id 331	TempranilloSO-4	Tempranillo	SO-4	7	8week	XYL 2055/17	Second	Red	1	528.6	1	Scion-rootstock
id 332	TempranilloSO-4	Tempranillo	SO-4	21	16week	XYL 2055/17	Second	Red	1	1056.9	1	Scion-rootstock
id 332	TempranilloSO-4	Tempranillo	SO-4	21	14week	XYL 2055/17	Second	Red	1	959.8	1	Scion-rootstock
id 332	TempranilloSO-4	Tempranillo	SO-4	18	12week	XYL 2055/17	Second	Red	1	831.1	1	Scion-rootstock
id 332	TempranilloSO-4	Tempranillo	SO-4	14	10week	XYL 2055/17	Second	Red	1	669.3	1	Scion-rootstock
id 332	TempranilloSO-4	Tempranillo	SO-4	10	8week	XYL 2055/17	Second	Red	1	528.6	1	Scion-rootstock
id 333	TempranilloSO-4	Tempranillo	SO-4	13	16week	XYL 2055/17	Second	Red	1	1056.9	1	Scion-rootstock
id 333	TempranilloSO-4	Tempranillo	SO-4	10	14week	XYL 2055/17	Second	Red	1	959.8	1	Scion-rootstock
id 333	TempranilloSO-4	Tempranillo	SO-4	7	12week	XYL 2055/17	Second	Red	1	831.1	1	Scion-rootstock
id 333	TempranilloSO-4	Tempranillo	SO-4	7	10week	XYL 2055/17	Second	Red	1	669.3	1	Scion-rootstock
id 333	TempranilloSO-4	Tempranillo	SO-4	4	8week	XYL 2055/17	Second	Red	1	528.6	0	Scion-rootstock
id 334	TempranilloSO-4	Tempranillo	SO-4	21	16week	XYL 2055/17	Second	Red	1	1056.9	1	Scion-rootstock
id 334	TempranilloSO-4	Tempranillo	SO-4	21	14week	XYL 2055/17	Second	Red	1	959.8	1	Scion-rootstock
id 334	TempranilloSO-4	Tempranillo	SO-4	13	12week	XYL 2055/17	Second	Red	1	831.1	1	Scion-rootstock
id 334	TempranilloSO-4	Tempranillo	SO-4	11	10week	XYL 2055/17	Second	Red	1	669.3	1	Scion-rootstock
id 334	TempranilloSO-4	Tempranillo	SO-4	7	8week	XYL 2055/17	Second	Red	1	528.6	1	Scion-rootstock
id 335	TempranilloSO-4	Tempranillo	SO-4	13	16week	XYL 2055/17	Second	Red	1	1056.9	1	Scion-rootstock
id 335	TempranilloSO-4	Tempranillo	SO-4	13	14week	XYL 2055/17	Second	Red	1	959.8	1	Scion-rootstock
id 335	TempranilloSO-4	Tempranillo	SO-4	7	12week	XYL 2055/17	Second	Red	1	831.1	1	Scion-rootstock
id 335	TempranilloSO-4	Tempranillo	SO-4	4	10week	XYL 2055/17	Second	Red	1	669.3	0	Scion-rootstock
id 335	TempranilloSO-4	Tempranillo	SO-4	2	8week	XYL 2055/17	Second	Red	1	528.6	0	Scion-rootstock
id 336	TempranilloSO-4	Tempranillo	SO-4	18	16week	XYL 2055/17	Second	Red	1	1056.9	1	Scion-rootstock
id 336	TempranilloSO-4	Tempranillo	SO-4	18	14week	XYL 2055/17	Second	Red	1	959.8	1	Scion-rootstock
id 336	TempranilloSO-4	Tempranillo	SO-4	9	12week	XYL 2055/17	Second	Red	1	831.1	1	Scion-rootstock
id 336	TempranilloSO-4	Tempranillo	SO-4	6	10week	XYL 2055/17	Second	Red	1	669.3	1	Scion-rootstock
id 336	TempranilloSO-4	Tempranillo	SO-4	4	8week	XYL 2055/17	Second	Red	1	528.6	0	Scion-rootstock
id 337	TempranilloSO-4	Tempranillo	SO-4	15	16week	XYL 2055/17	Second	Red	1	1056.9	1	Scion-rootstock
id 337	TempranilloSO-4	Tempranillo	SO-4	15	14week	XYL 2055/17	Second	Red	1	959.8	1	Scion-rootstock
id 337	TempranilloSO-4	Tempranillo	SO-4	12	12week	XYL 2055/17	Second	Red	1	831.1	1	Scion-rootstock
id 337	TempranilloSO-4	Tempranillo	SO-4	3	10week	XYL 2055/17	Second	Red	1	669.3	0	Scion-rootstock
id 337	TempranilloSO-4	Tempranillo	SO-4	4	8week	XYL 2055/17	Second	Red	1	528.6	0	Scion-rootstock
id 338	TempranilloSO-4	Tempranillo	SO-4	18	16week	XYL 2177/18	Second	Red	1	1056.9	1	Scion-rootstock
id 338	TempranilloSO-4	Tempranillo	SO-4	18	14week	XYL 2177/18	Second	Red	1	959.8	1	Scion-rootstock
id 338	TempranilloSO-4	Tempranillo	SO-4	12	12week	XYL 2177/18	Second	Red	1	831.1	1	Scion-rootstock
id 338	TempranilloSO-4	Tempranillo	SO-4	5	10week	XYL 2177/18	Second	Red	1	669.3	1	Scion-rootstock
id 338	TempranilloSO-4	Tempranillo	SO-4	2	8week	XYL 2177/18	Second	Red	1	528.6	0	Scion-rootstock
id 339	TempranilloSO-4	Tempranillo	SO-4	14	16week	XYL 2177/18	Second	Red	1	1056.9	1	Scion-rootstock
id 339	TempranilloSO-4	Tempranillo	SO-4	14	14week	XYL 2177/18	Second	Red	1	959.8	1	Scion-rootstock
id 339	TempranilloSO-4	Tempranillo	SO-4	11	12week	XYL 2177/18	Second	Red	1	831.1	1	Scion-rootstock
id 339	TempranilloSO-4	Tempranillo	SO-4	8	10week	XYL 2177/18	Second	Red	1	669.3	1	Scion-rootstock
id 339	TempranilloSO-4	Tempranillo	SO-4	2	8week	XYL 2177/18	Second	Red	1	528.6	0	Scion-rootstock
id 340	TempranilloSO-4	Tempranillo	SO-4	11	16week	XYL 2177/18	Second	Red	1	1056.9	1	Scion-rootstock
id 340	TempranilloSO-4	Tempranillo	SO-4	11	14week	XYL 2177/18	Second	Red	1	959.8	1	Scion-rootstock
id 340	TempranilloSO-4	Tempranillo	SO-4	10	12week	XYL 2177/18	Second	Red	1	831.1	1	Scion-rootstock
id 340	TempranilloSO-4	Tempranillo	SO-4	9	10week	XYL 2177/18	Second	Red	1	669.3	1	Scion-rootstock
id 340	TempranilloSO-4	Tempranillo	SO-4	2	8week	XYL 2177/18	Second	Red	1	528.6	0	Scion-rootstock
id 341	TempranilloSO-4	Tempranillo	SO-4	11	16week	XYL 2177/18	Second	Red	1	1056.9	1	Scion-rootstock
id 341	TempranilloSO-4	Tempranillo	SO-4	7	14week	XYL 2177/18	Second	Red	1	959.8	1	Scion-rootstock
id 341	TempranilloSO-4	Tempranillo	SO-4	1	12week	XYL 2177/18	Second	Red	1	831.1	0	Scion-rootstock
id 341	TempranilloSO-4	Tempranillo	SO-4	1	10week	XYL 2177/18	Second	Red	1	669.3	0	Scion-rootstock
id 341	TempranilloSO-4	Tempranillo	SO-4	1	8week	XYL 2177/18	Second	Red	1	528.6	0	Scion-rootstock
id 342	TempranilloSO-4	Tempranillo	SO-4	19	16week	XYL 2177/18	Second	Red	1	1056.9	1	Scion-rootstock
id 342	TempranilloSO-4	Tempranillo	SO-4	19	14week	XYL 2177/18	Second	Red	1	959.8	1	Scion-rootstock
id 342	TempranilloSO-4	Tempranillo	SO-4	13	12week	XYL 2177/18	Second	Red	1	831.1	1	Scion-rootstock
id 342	TempranilloSO-4	Tempranillo	SO-4	8	10week	XYL 2177/18	Second	Red	1	669.3	1	Scion-rootstock
id 342	TempranilloSO-4	Tempranillo	SO-4	5	8week	XYL 2177/18	Second	Red	1	528.6	1	Scion-rootstock
id 343	TempranilloSO-4	Tempranillo	SO-4	14	16week	XYL 2177/18	Second	Red	1	1056.9	1	Scion-rootstock
id 343	TempranilloSO-4	Tempranillo	SO-4	14	14week	XYL 2177/18	Second	Red	1	959.8	1	Scion-rootstock
id 343	TempranilloSO-4	Tempranillo	SO-4	14	12week	XYL 2177/18	Second	Red	1	831.1	1	Scion-rootstock
id 343	TempranilloSO-4	Tempranillo	SO-4	10	10week	XYL 2177/18	Second	Red	1	669.3	1	Scion-rootstock
id 343	TempranilloSO-4	Tempranillo	SO-4	10	8week	XYL 2177/18	Second	Red	1	528.6	1	Scion-rootstock
id 344	TempranilloSO-4	Tempranillo	SO-4	23	16week	XYL 2177/18	Second	Red	1	1056.9	1	Scion-rootstock
id 344	TempranilloSO-4	Tempranillo	SO-4	23	14week	XYL 2177/18	Second	Red	1	959.8	1	Scion-rootstock
id 344	TempranilloSO-4	Tempranillo	SO-4	19	12week	XYL 2177/18	Second	Red	1	831.1	1	Scion-rootstock
id 344	TempranilloSO-4	Tempranillo	SO-4	9	10week	XYL 2177/18	Second	Red	1	669.3	1	Scion-rootstock
id 344	TempranilloSO-4	Tempranillo	SO-4	2	8week	XYL 2177/18	Second	Red	1	528.6	0	Scion-rootstock
id 345	TempranilloSO-4	Tempranillo	SO-4	13	16week	XYL 2177/18	Second	Red	1	1056.9	1	Scion-rootstock
id 345	TempranilloSO-4	Tempranillo	SO-4	13	14week	XYL 2177/18	Second	Red	1	959.8	1	Scion-rootstock
id 345	TempranilloSO-4	Tempranillo	SO-4	11	12week	XYL 2177/18	Second	Red	1	831.1	1	Scion-rootstock
id 345	TempranilloSO-4	Tempranillo	SO-4	9	10week	XYL 2177/18	Second	Red	1	669.3	1	Scion-rootstock
id 345	TempranilloSO-4	Tempranillo	SO-4	4	8week	XYL 2177/18	Second	Red	1	528.6	0	Scion-rootstock
id 346	TempranilloSO-4	Tempranillo	SO-4	16	16week	XYL 2177/18	Second	Red	1	1056.9	1	Scion-rootstock
id 346	TempranilloSO-4	Tempranillo	SO-4	16	14week	XYL 2177/18	Second	Red	1	959.8	1	Scion-rootstock
id 346	TempranilloSO-4	Tempranillo	SO-4	13	12week	XYL 2177/18	Second	Red	1	831.1	1	Scion-rootstock
id 346	TempranilloSO-4	Tempranillo	SO-4	8	10week	XYL 2177/18	Second	Red	1	669.3	1	Scion-rootstock
id 346	TempranilloSO-4	Tempranillo	SO-4	7	8week	XYL 2177/18	Second	Red	1	528.6	1	Scion-rootstock
id 347	TempranilloR-110	Tempranillo	R-110	0	8week	XYL 2055/17	Second	Red	0	528.6	0	Scion-rootstock
id 347	TempranilloR-110	Tempranillo	R-110	0	10week	XYL 2055/17	Second	Red	0	669.3	0	Scion-rootstock
id 347	TempranilloR-110	Tempranillo	R-110	0	12week	XYL 2055/17	Second	Red	0	831.1	0	Scion-rootstock
id 347	TempranilloR-110	Tempranillo	R-110	0	14week	XYL 2055/17	Second	Red	0	959.8	0	Scion-rootstock
id 347	TempranilloR-110	Tempranillo	R-110	0	16week	XYL 2055/17	Second	Red	0	1056.9	0	Scion-rootstock
id 348	TempranilloR-110	Tempranillo	R-110	0	8week	XYL 2055/17	Second	Red	0	528.6	0	Scion-rootstock
id 348	TempranilloR-110	Tempranillo	R-110	0	10week	XYL 2055/17	Second	Red	0	669.3	0	Scion-rootstock
id 348	TempranilloR-110	Tempranillo	R-110	0	12week	XYL 2055/17	Second	Red	0	831.1	0	Scion-rootstock
id 348	TempranilloR-110	Tempranillo	R-110	0	14week	XYL 2055/17	Second	Red	0	959.8	0	Scion-rootstock
id 348	TempranilloR-110	Tempranillo	R-110	0	16week	XYL 2055/17	Second	Red	0	1056.9	0	Scion-rootstock
id 349	TempranilloR-110	Tempranillo	R-110	12	16week	XYL 2055/17	Second	Red	1	1056.9	1	Scion-rootstock
id 349	TempranilloR-110	Tempranillo	R-110	12	14week	XYL 2055/17	Second	Red	1	959.8	1	Scion-rootstock
id 349	TempranilloR-110	Tempranillo	R-110	7	12week	XYL 2055/17	Second	Red	1	831.1	1	Scion-rootstock
id 349	TempranilloR-110	Tempranillo	R-110	6	10week	XYL 2055/17	Second	Red	1	669.3	1	Scion-rootstock
id 349	TempranilloR-110	Tempranillo	R-110	2	8week	XYL 2055/17	Second	Red	1	528.6	0	Scion-rootstock
id 350	TempranilloR-110	Tempranillo	R-110	9	16week	XYL 2055/17	Second	Red	1	1056.9	1	Scion-rootstock
id 350	TempranilloR-110	Tempranillo	R-110	9	14week	XYL 2055/17	Second	Red	1	959.8	1	Scion-rootstock
id 350	TempranilloR-110	Tempranillo	R-110	9	12week	XYL 2055/17	Second	Red	1	831.1	1	Scion-rootstock
id 350	TempranilloR-110	Tempranillo	R-110	9	10week	XYL 2055/17	Second	Red	1	669.3	1	Scion-rootstock
id 350	TempranilloR-110	Tempranillo	R-110	1	8week	XYL 2055/17	Second	Red	1	528.6	0	Scion-rootstock
id 351	TempranilloR-110	Tempranillo	R-110	11	16week	XYL 2055/17	Second	Red	1	1056.9	1	Scion-rootstock
id 351	TempranilloR-110	Tempranillo	R-110	8	14week	XYL 2055/17	Second	Red	1	959.8	1	Scion-rootstock
id 351	TempranilloR-110	Tempranillo	R-110	8	12week	XYL 2055/17	Second	Red	1	831.1	1	Scion-rootstock
id 351	TempranilloR-110	Tempranillo	R-110	8	10week	XYL 2055/17	Second	Red	1	669.3	1	Scion-rootstock
id 351	TempranilloR-110	Tempranillo	R-110	5	8week	XYL 2055/17	Second	Red	1	528.6	1	Scion-rootstock
id 352	TempranilloR-110	Tempranillo	R-110	21	16week	XYL 2055/17	Second	Red	1	1056.9	1	Scion-rootstock
id 352	TempranilloR-110	Tempranillo	R-110	17	14week	XYL 2055/17	Second	Red	1	959.8	1	Scion-rootstock
id 352	TempranilloR-110	Tempranillo	R-110	13	12week	XYL 2055/17	Second	Red	1	831.1	1	Scion-rootstock
id 352	TempranilloR-110	Tempranillo	R-110	10	10week	XYL 2055/17	Second	Red	1	669.3	1	Scion-rootstock
id 352	TempranilloR-110	Tempranillo	R-110	5	8week	XYL 2055/17	Second	Red	1	528.6	1	Scion-rootstock
id 353	TempranilloR-110	Tempranillo	R-110	20	16week	XYL 2055/17	Second	Red	1	1056.9	1	Scion-rootstock
id 353	TempranilloR-110	Tempranillo	R-110	20	14week	XYL 2055/17	Second	Red	1	959.8	1	Scion-rootstock
id 353	TempranilloR-110	Tempranillo	R-110	11	12week	XYL 2055/17	Second	Red	1	831.1	1	Scion-rootstock
id 353	TempranilloR-110	Tempranillo	R-110	5	10week	XYL 2055/17	Second	Red	1	669.3	1	Scion-rootstock
id 353	TempranilloR-110	Tempranillo	R-110	0	8week	XYL 2055/17	Second	Red	0	528.6	0	Scion-rootstock
id 354	TempranilloR-110	Tempranillo	R-110	11	16week	XYL 2055/17	Second	Red	1	1056.9	1	Scion-rootstock
id 354	TempranilloR-110	Tempranillo	R-110	11	14week	XYL 2055/17	Second	Red	1	959.8	1	Scion-rootstock
id 354	TempranilloR-110	Tempranillo	R-110	9	12week	XYL 2055/17	Second	Red	1	831.1	1	Scion-rootstock
id 354	TempranilloR-110	Tempranillo	R-110	6	10week	XYL 2055/17	Second	Red	1	669.3	1	Scion-rootstock
id 354	TempranilloR-110	Tempranillo	R-110	5	8week	XYL 2055/17	Second	Red	1	528.6	1	Scion-rootstock
id 355	TempranilloR-110	Tempranillo	R-110	14	16week	XYL 2055/17	Second	Red	1	1056.9	1	Scion-rootstock
id 355	TempranilloR-110	Tempranillo	R-110	14	14week	XYL 2055/17	Second	Red	1	959.8	1	Scion-rootstock
id 355	TempranilloR-110	Tempranillo	R-110	10	12week	XYL 2055/17	Second	Red	1	831.1	1	Scion-rootstock
id 355	TempranilloR-110	Tempranillo	R-110	10	10week	XYL 2055/17	Second	Red	1	669.3	1	Scion-rootstock
id 355	TempranilloR-110	Tempranillo	R-110	5	8week	XYL 2055/17	Second	Red	1	528.6	1	Scion-rootstock
id 356	TempranilloR-110	Tempranillo	R-110	14	16week	XYL 2177/18	Second	Red	1	1056.9	1	Scion-rootstock
id 356	TempranilloR-110	Tempranillo	R-110	14	14week	XYL 2177/18	Second	Red	1	959.8	1	Scion-rootstock
id 356	TempranilloR-110	Tempranillo	R-110	11	12week	XYL 2177/18	Second	Red	1	831.1	1	Scion-rootstock
id 356	TempranilloR-110	Tempranillo	R-110	8	10week	XYL 2177/18	Second	Red	1	669.3	1	Scion-rootstock
id 356	TempranilloR-110	Tempranillo	R-110	5	8week	XYL 2177/18	Second	Red	1	528.6	1	Scion-rootstock
id 357	TempranilloR-110	Tempranillo	R-110	15	16week	XYL 2177/18	Second	Red	1	1056.9	1	Scion-rootstock
id 357	TempranilloR-110	Tempranillo	R-110	15	14week	XYL 2177/18	Second	Red	1	959.8	1	Scion-rootstock
id 357	TempranilloR-110	Tempranillo	R-110	12	12week	XYL 2177/18	Second	Red	1	831.1	1	Scion-rootstock
id 357	TempranilloR-110	Tempranillo	R-110	6	10week	XYL 2177/18	Second	Red	1	669.3	1	Scion-rootstock
id 357	TempranilloR-110	Tempranillo	R-110	0	8week	XYL 2177/18	Second	Red	0	528.6	0	Scion-rootstock
id 358	TempranilloR-110	Tempranillo	R-110	18	16week	XYL 2177/18	Second	Red	1	1056.9	1	Scion-rootstock
id 358	TempranilloR-110	Tempranillo	R-110	18	14week	XYL 2177/18	Second	Red	1	959.8	1	Scion-rootstock
id 358	TempranilloR-110	Tempranillo	R-110	14	12week	XYL 2177/18	Second	Red	1	831.1	1	Scion-rootstock
id 358	TempranilloR-110	Tempranillo	R-110	7	10week	XYL 2177/18	Second	Red	1	669.3	1	Scion-rootstock
id 358	TempranilloR-110	Tempranillo	R-110	1	8week	XYL 2177/18	Second	Red	1	528.6	0	Scion-rootstock
id 359	TempranilloR-110	Tempranillo	R-110	6	16week	XYL 2177/18	Second	Red	1	1056.9	1	Scion-rootstock
id 359	TempranilloR-110	Tempranillo	R-110	3	14week	XYL 2177/18	Second	Red	1	959.8	0	Scion-rootstock
id 359	TempranilloR-110	Tempranillo	R-110	3	12week	XYL 2177/18	Second	Red	1	831.1	0	Scion-rootstock
id 359	TempranilloR-110	Tempranillo	R-110	2	10week	XYL 2177/18	Second	Red	1	669.3	0	Scion-rootstock
id 359	TempranilloR-110	Tempranillo	R-110	2	8week	XYL 2177/18	Second	Red	1	528.6	0	Scion-rootstock
id 360	TempranilloR-110	Tempranillo	R-110	15	16week	XYL 2177/18	Second	Red	1	1056.9	1	Scion-rootstock
id 360	TempranilloR-110	Tempranillo	R-110	9	14week	XYL 2177/18	Second	Red	1	959.8	1	Scion-rootstock
id 360	TempranilloR-110	Tempranillo	R-110	4	12week	XYL 2177/18	Second	Red	1	831.1	0	Scion-rootstock
id 360	TempranilloR-110	Tempranillo	R-110	1	10week	XYL 2177/18	Second	Red	1	669.3	0	Scion-rootstock
id 360	TempranilloR-110	Tempranillo	R-110	0	8week	XYL 2177/18	Second	Red	0	528.6	0	Scion-rootstock
id 361	TempranilloR-110	Tempranillo	R-110	10	16week	XYL 2177/18	Second	Red	1	1056.9	1	Scion-rootstock
id 361	TempranilloR-110	Tempranillo	R-110	6	14week	XYL 2177/18	Second	Red	1	959.8	1	Scion-rootstock
id 361	TempranilloR-110	Tempranillo	R-110	6	12week	XYL 2177/18	Second	Red	1	831.1	1	Scion-rootstock
id 361	TempranilloR-110	Tempranillo	R-110	6	10week	XYL 2177/18	Second	Red	1	669.3	1	Scion-rootstock
id 361	TempranilloR-110	Tempranillo	R-110	1	8week	XYL 2177/18	Second	Red	1	528.6	0	Scion-rootstock
id 362	TempranilloR-110	Tempranillo	R-110	0	8week	XYL 2177/18	Second	Red	0	528.6	0	Scion-rootstock
id 362	TempranilloR-110	Tempranillo	R-110	0	10week	XYL 2177/18	Second	Red	0	669.3	0	Scion-rootstock
id 362	TempranilloR-110	Tempranillo	R-110	0	12week	XYL 2177/18	Second	Red	0	831.1	0	Scion-rootstock
id 362	TempranilloR-110	Tempranillo	R-110	0	14week	XYL 2177/18	Second	Red	0	959.8	0	Scion-rootstock
id 362	TempranilloR-110	Tempranillo	R-110	0	16week	XYL 2177/18	Second	Red	0	1056.9	0	Scion-rootstock
id 363	TempranilloR-110	Tempranillo	R-110	22	16week	XYL 2177/18	Second	Red	1	1056.9	1	Scion-rootstock
id 363	TempranilloR-110	Tempranillo	R-110	22	14week	XYL 2177/18	Second	Red	1	959.8	1	Scion-rootstock
id 363	TempranilloR-110	Tempranillo	R-110	20	12week	XYL 2177/18	Second	Red	1	831.1	1	Scion-rootstock
id 363	TempranilloR-110	Tempranillo	R-110	6	10week	XYL 2177/18	Second	Red	1	669.3	1	Scion-rootstock
id 363	TempranilloR-110	Tempranillo	R-110	4	8week	XYL 2177/18	Second	Red	1	528.6	0	Scion-rootstock
id 364	TempranilloR-110	Tempranillo	R-110	12	16week	XYL 2177/18	Second	Red	1	1056.9	1	Scion-rootstock
id 364	TempranilloR-110	Tempranillo	R-110	9	14week	XYL 2177/18	Second	Red	1	959.8	1	Scion-rootstock
id 364	TempranilloR-110	Tempranillo	R-110	5	12week	XYL 2177/18	Second	Red	1	831.1	1	Scion-rootstock
id 364	TempranilloR-110	Tempranillo	R-110	3	10week	XYL 2177/18	Second	Red	1	669.3	0	Scion-rootstock
id 364	TempranilloR-110	Tempranillo	R-110	1	8week	XYL 2177/18	Second	Red	1	528.6	0	Scion-rootstock
id 365	Pinot Noir R-110	Pinot Noir	R-110	14	16week	XYL 2055/17	Second	Red	1	1056.9	1	Scion-rootstock
id 365	Pinot Noir R-110	Pinot Noir	R-110	8	14week	XYL 2055/17	Second	Red	1	959.8	1	Scion-rootstock
id 365	Pinot Noir R-110	Pinot Noir	R-110	1	12week	XYL 2055/17	Second	Red	1	831.1	0	Scion-rootstock
id 365	Pinot Noir R-110	Pinot Noir	R-110	0	8week	XYL 2055/17	Second	Red	0	528.6	0	Scion-rootstock
id 365	Pinot Noir R-110	Pinot Noir	R-110	0	10week	XYL 2055/17	Second	Red	0	669.3	0	Scion-rootstock
id 366	Pinot Noir R-110	Pinot Noir	R-110	25	16week	XYL 2055/17	Second	Red	1	1056.9	1	Scion-rootstock
id 366	Pinot Noir R-110	Pinot Noir	R-110	6	14week	XYL 2055/17	Second	Red	1	959.8	1	Scion-rootstock
id 366	Pinot Noir R-110	Pinot Noir	R-110	1	12week	XYL 2055/17	Second	Red	1	831.1	0	Scion-rootstock
id 366	Pinot Noir R-110	Pinot Noir	R-110	0	8week	XYL 2055/17	Second	Red	0	528.6	0	Scion-rootstock
id 366	Pinot Noir R-110	Pinot Noir	R-110	0	10week	XYL 2055/17	Second	Red	0	669.3	0	Scion-rootstock
id 367	Pinot Noir R-110	Pinot Noir	R-110	13	16week	XYL 2055/17	Second	Red	1	1056.9	1	Scion-rootstock
id 367	Pinot Noir R-110	Pinot Noir	R-110	9	14week	XYL 2055/17	Second	Red	1	959.8	1	Scion-rootstock
id 367	Pinot Noir R-110	Pinot Noir	R-110	5	12week	XYL 2055/17	Second	Red	1	831.1	1	Scion-rootstock
id 367	Pinot Noir R-110	Pinot Noir	R-110	0	8week	XYL 2055/17	Second	Red	0	528.6	0	Scion-rootstock
id 367	Pinot Noir R-110	Pinot Noir	R-110	0	10week	XYL 2055/17	Second	Red	0	669.3	0	Scion-rootstock
id 368	Pinot Noir R-110	Pinot Noir	R-110	10	16week	XYL 2055/17	Second	Red	1	1056.9	1	Scion-rootstock
id 368	Pinot Noir R-110	Pinot Noir	R-110	7	14week	XYL 2055/17	Second	Red	1	959.8	1	Scion-rootstock
id 368	Pinot Noir R-110	Pinot Noir	R-110	6	12week	XYL 2055/17	Second	Red	1	831.1	1	Scion-rootstock
id 368	Pinot Noir R-110	Pinot Noir	R-110	6	10week	XYL 2055/17	Second	Red	1	669.3	1	Scion-rootstock
id 368	Pinot Noir R-110	Pinot Noir	R-110	1	8week	XYL 2055/17	Second	Red	1	528.6	0	Scion-rootstock
id 369	Pinot Noir R-110	Pinot Noir	R-110	14	16week	XYL 2055/17	Second	Red	1	1056.9	1	Scion-rootstock
id 369	Pinot Noir R-110	Pinot Noir	R-110	9	14week	XYL 2055/17	Second	Red	1	959.8	1	Scion-rootstock
id 369	Pinot Noir R-110	Pinot Noir	R-110	4	12week	XYL 2055/17	Second	Red	1	831.1	0	Scion-rootstock
id 369	Pinot Noir R-110	Pinot Noir	R-110	3	10week	XYL 2055/17	Second	Red	1	669.3	0	Scion-rootstock
id 369	Pinot Noir R-110	Pinot Noir	R-110	0	8week	XYL 2055/17	Second	Red	0	528.6	0	Scion-rootstock
id 370	Pinot Noir R-110	Pinot Noir	R-110	9	16week	XYL 2055/17	Second	Red	1	1056.9	1	Scion-rootstock
id 370	Pinot Noir R-110	Pinot Noir	R-110	7	14week	XYL 2055/17	Second	Red	1	959.8	1	Scion-rootstock
id 370	Pinot Noir R-110	Pinot Noir	R-110	2	12week	XYL 2055/17	Second	Red	1	831.1	0	Scion-rootstock
id 370	Pinot Noir R-110	Pinot Noir	R-110	1	10week	XYL 2055/17	Second	Red	1	669.3	0	Scion-rootstock
id 370	Pinot Noir R-110	Pinot Noir	R-110	0	8week	XYL 2055/17	Second	Red	0	528.6	0	Scion-rootstock
id 371	Pinot Noir R-110	Pinot Noir	R-110	11	16week	XYL 2055/17	Second	Red	1	1056.9	1	Scion-rootstock
id 371	Pinot Noir R-110	Pinot Noir	R-110	11	14week	XYL 2055/17	Second	Red	1	959.8	1	Scion-rootstock
id 371	Pinot Noir R-110	Pinot Noir	R-110	7	12week	XYL 2055/17	Second	Red	1	831.1	1	Scion-rootstock
id 371	Pinot Noir R-110	Pinot Noir	R-110	3	10week	XYL 2055/17	Second	Red	1	669.3	0	Scion-rootstock
id 371	Pinot Noir R-110	Pinot Noir	R-110	0	8week	XYL 2055/17	Second	Red	0	528.6	0	Scion-rootstock
id 372	Pinot Noir R-110	Pinot Noir	R-110	18	16week	XYL 2055/17	Second	Red	1	1056.9	1	Scion-rootstock
id 372	Pinot Noir R-110	Pinot Noir	R-110	18	14week	XYL 2055/17	Second	Red	1	959.8	1	Scion-rootstock
id 372	Pinot Noir R-110	Pinot Noir	R-110	10	12week	XYL 2055/17	Second	Red	1	831.1	1	Scion-rootstock
id 372	Pinot Noir R-110	Pinot Noir	R-110	4	10week	XYL 2055/17	Second	Red	1	669.3	0	Scion-rootstock
id 372	Pinot Noir R-110	Pinot Noir	R-110	3	8week	XYL 2055/17	Second	Red	1	528.6	0	Scion-rootstock
id 373	Pinot Noir R-110	Pinot Noir	R-110	12	16week	XYL 2055/17	Second	Red	1	1056.9	1	Scion-rootstock
id 373	Pinot Noir R-110	Pinot Noir	R-110	6	14week	XYL 2055/17	Second	Red	1	959.8	1	Scion-rootstock
id 373	Pinot Noir R-110	Pinot Noir	R-110	4	12week	XYL 2055/17	Second	Red	1	831.1	0	Scion-rootstock
id 373	Pinot Noir R-110	Pinot Noir	R-110	2	10week	XYL 2055/17	Second	Red	1	669.3	0	Scion-rootstock
id 373	Pinot Noir R-110	Pinot Noir	R-110	0	8week	XYL 2055/17	Second	Red	0	528.6	0	Scion-rootstock
id 374	Pinot Noir R-110	Pinot Noir	R-110	0	8week	XYL 2177/18	Second	Red	0	528.6	0	Scion-rootstock
id 374	Pinot Noir R-110	Pinot Noir	R-110	0	10week	XYL 2177/18	Second	Red	0	669.3	0	Scion-rootstock
id 374	Pinot Noir R-110	Pinot Noir	R-110	0	12week	XYL 2177/18	Second	Red	0	831.1	0	Scion-rootstock
id 374	Pinot Noir R-110	Pinot Noir	R-110	0	14week	XYL 2177/18	Second	Red	0	959.8	0	Scion-rootstock
id 374	Pinot Noir R-110	Pinot Noir	R-110	0	16week	XYL 2177/18	Second	Red	0	1056.9	0	Scion-rootstock
id 375	Pinot Noir R-110	Pinot Noir	R-110	1	16week	XYL 2177/18	Second	Red	1	1056.9	0	Scion-rootstock
id 375	Pinot Noir R-110	Pinot Noir	R-110	0	8week	XYL 2177/18	Second	Red	0	528.6	0	Scion-rootstock
id 375	Pinot Noir R-110	Pinot Noir	R-110	0	10week	XYL 2177/18	Second	Red	0	669.3	0	Scion-rootstock
id 375	Pinot Noir R-110	Pinot Noir	R-110	0	12week	XYL 2177/18	Second	Red	0	831.1	0	Scion-rootstock
id 375	Pinot Noir R-110	Pinot Noir	R-110	0	14week	XYL 2177/18	Second	Red	0	959.8	0	Scion-rootstock
id 376	Pinot Noir R-110	Pinot Noir	R-110	2	16week	XYL 2177/18	Second	Red	1	1056.9	0	Scion-rootstock
id 376	Pinot Noir R-110	Pinot Noir	R-110	2	14week	XYL 2177/18	Second	Red	1	959.8	0	Scion-rootstock
id 376	Pinot Noir R-110	Pinot Noir	R-110	2	12week	XYL 2177/18	Second	Red	1	831.1	0	Scion-rootstock
id 376	Pinot Noir R-110	Pinot Noir	R-110	0	8week	XYL 2177/18	Second	Red	0	528.6	0	Scion-rootstock
id 376	Pinot Noir R-110	Pinot Noir	R-110	0	10week	XYL 2177/18	Second	Red	0	669.3	0	Scion-rootstock
id 377	Pinot Noir R-110	Pinot Noir	R-110	0	8week	XYL 2177/18	Second	Red	0	528.6	0	Scion-rootstock
id 377	Pinot Noir R-110	Pinot Noir	R-110	0	10week	XYL 2177/18	Second	Red	0	669.3	0	Scion-rootstock
id 377	Pinot Noir R-110	Pinot Noir	R-110	0	12week	XYL 2177/18	Second	Red	0	831.1	0	Scion-rootstock
id 377	Pinot Noir R-110	Pinot Noir	R-110	0	14week	XYL 2177/18	Second	Red	0	959.8	0	Scion-rootstock
id 377	Pinot Noir R-110	Pinot Noir	R-110	0	16week	XYL 2177/18	Second	Red	0	1056.9	0	Scion-rootstock
id 378	Pinot Noir R-110	Pinot Noir	R-110	2	16week	XYL 2177/18	Second	Red	1	1056.9	0	Scion-rootstock
id 378	Pinot Noir R-110	Pinot Noir	R-110	0	8week	XYL 2177/18	Second	Red	0	528.6	0	Scion-rootstock
id 378	Pinot Noir R-110	Pinot Noir	R-110	0	10week	XYL 2177/18	Second	Red	0	669.3	0	Scion-rootstock
id 378	Pinot Noir R-110	Pinot Noir	R-110	0	12week	XYL 2177/18	Second	Red	0	831.1	0	Scion-rootstock
id 378	Pinot Noir R-110	Pinot Noir	R-110	0	14week	XYL 2177/18	Second	Red	0	959.8	0	Scion-rootstock
id 379	Pinot Noir R-110	Pinot Noir	R-110	0	8week	XYL 2177/18	Second	Red	0	528.6	0	Scion-rootstock
id 379	Pinot Noir R-110	Pinot Noir	R-110	0	10week	XYL 2177/18	Second	Red	0	669.3	0	Scion-rootstock
id 379	Pinot Noir R-110	Pinot Noir	R-110	0	12week	XYL 2177/18	Second	Red	0	831.1	0	Scion-rootstock
id 379	Pinot Noir R-110	Pinot Noir	R-110	0	14week	XYL 2177/18	Second	Red	0	959.8	0	Scion-rootstock
id 379	Pinot Noir R-110	Pinot Noir	R-110	0	16week	XYL 2177/18	Second	Red	0	1056.9	0	Scion-rootstock
id 380	Pinot Noir R-110	Pinot Noir	R-110	0	8week	XYL 2177/18	Second	Red	0	528.6	0	Scion-rootstock
id 380	Pinot Noir R-110	Pinot Noir	R-110	0	10week	XYL 2177/18	Second	Red	0	669.3	0	Scion-rootstock
id 380	Pinot Noir R-110	Pinot Noir	R-110	0	12week	XYL 2177/18	Second	Red	0	831.1	0	Scion-rootstock
id 380	Pinot Noir R-110	Pinot Noir	R-110	0	14week	XYL 2177/18	Second	Red	0	959.8	0	Scion-rootstock
id 380	Pinot Noir R-110	Pinot Noir	R-110	0	16week	XYL 2177/18	Second	Red	0	1056.9	0	Scion-rootstock
id 381	Pinot Noir R-110	Pinot Noir	R-110	16	16week	XYL 2177/18	Second	Red	1	1056.9	1	Scion-rootstock
id 381	Pinot Noir R-110	Pinot Noir	R-110	5	14week	XYL 2177/18	Second	Red	1	959.8	1	Scion-rootstock
id 381	Pinot Noir R-110	Pinot Noir	R-110	4	12week	XYL 2177/18	Second	Red	1	831.1	0	Scion-rootstock
id 381	Pinot Noir R-110	Pinot Noir	R-110	1	10week	XYL 2177/18	Second	Red	1	669.3	0	Scion-rootstock
id 381	Pinot Noir R-110	Pinot Noir	R-110	0	8week	XYL 2177/18	Second	Red	0	528.6	0	Scion-rootstock
id 382	Pinot Noir R-110	Pinot Noir	R-110	5	16week	XYL 2177/18	Second	Red	1	1056.9	1	Scion-rootstock
id 382	Pinot Noir R-110	Pinot Noir	R-110	0	8week	XYL 2177/18	Second	Red	0	528.6	0	Scion-rootstock
id 382	Pinot Noir R-110	Pinot Noir	R-110	0	10week	XYL 2177/18	Second	Red	0	669.3	0	Scion-rootstock
id 382	Pinot Noir R-110	Pinot Noir	R-110	0	12week	XYL 2177/18	Second	Red	0	831.1	0	Scion-rootstock
id 382	Pinot Noir R-110	Pinot Noir	R-110	0	14week	XYL 2177/18	Second	Red	0	959.8	0	Scion-rootstock
id 383	Hondarrabi Beltza196-17	Hondarrabi Beltza	196-17	6	16week	XYL 2055/17	Second	Red	1	1056.9	1	Scion-rootstock
id 383	Hondarrabi Beltza196-17	Hondarrabi Beltza	196-17	5	14week	XYL 2055/17	Second	Red	1	959.8	1	Scion-rootstock
id 383	Hondarrabi Beltza196-17	Hondarrabi Beltza	196-17	3	12week	XYL 2055/17	Second	Red	1	831.1	0	Scion-rootstock
id 383	Hondarrabi Beltza196-17	Hondarrabi Beltza	196-17	2	10week	XYL 2055/17	Second	Red	1	669.3	0	Scion-rootstock
id 383	Hondarrabi Beltza196-17	Hondarrabi Beltza	196-17	2	8week	XYL 2055/17	Second	Red	1	528.6	0	Scion-rootstock
id 384	Hondarrabi Beltza196-17	Hondarrabi Beltza	196-17	15	16week	XYL 2055/17	Second	Red	1	1056.9	1	Scion-rootstock
id 384	Hondarrabi Beltza196-17	Hondarrabi Beltza	196-17	15	14week	XYL 2055/17	Second	Red	1	959.8	1	Scion-rootstock
id 384	Hondarrabi Beltza196-17	Hondarrabi Beltza	196-17	10	12week	XYL 2055/17	Second	Red	1	831.1	1	Scion-rootstock
id 384	Hondarrabi Beltza196-17	Hondarrabi Beltza	196-17	3	10week	XYL 2055/17	Second	Red	1	669.3	0	Scion-rootstock
id 384	Hondarrabi Beltza196-17	Hondarrabi Beltza	196-17	0	8week	XYL 2055/17	Second	Red	0	528.6	0	Scion-rootstock
id 385	Hondarrabi Beltza196-17	Hondarrabi Beltza	196-17	18	16week	XYL 2055/17	Second	Red	1	1056.9	1	Scion-rootstock
id 385	Hondarrabi Beltza196-17	Hondarrabi Beltza	196-17	18	14week	XYL 2055/17	Second	Red	1	959.8	1	Scion-rootstock
id 385	Hondarrabi Beltza196-17	Hondarrabi Beltza	196-17	17	12week	XYL 2055/17	Second	Red	1	831.1	1	Scion-rootstock
id 385	Hondarrabi Beltza196-17	Hondarrabi Beltza	196-17	2	10week	XYL 2055/17	Second	Red	1	669.3	0	Scion-rootstock
id 385	Hondarrabi Beltza196-17	Hondarrabi Beltza	196-17	0	8week	XYL 2055/17	Second	Red	0	528.6	0	Scion-rootstock
id 386	Hondarrabi Beltza196-17	Hondarrabi Beltza	196-17	17	16week	XYL 2055/17	Second	Red	1	1056.9	1	Scion-rootstock
id 386	Hondarrabi Beltza196-17	Hondarrabi Beltza	196-17	17	14week	XYL 2055/17	Second	Red	1	959.8	1	Scion-rootstock
id 386	Hondarrabi Beltza196-17	Hondarrabi Beltza	196-17	9	12week	XYL 2055/17	Second	Red	1	831.1	1	Scion-rootstock
id 386	Hondarrabi Beltza196-17	Hondarrabi Beltza	196-17	3	10week	XYL 2055/17	Second	Red	1	669.3	0	Scion-rootstock
id 386	Hondarrabi Beltza196-17	Hondarrabi Beltza	196-17	0	8week	XYL 2055/17	Second	Red	0	528.6	0	Scion-rootstock
id 387	Hondarrabi Beltza196-17	Hondarrabi Beltza	196-17	11	16week	XYL 2055/17	Second	Red	1	1056.9	1	Scion-rootstock
id 387	Hondarrabi Beltza196-17	Hondarrabi Beltza	196-17	11	14week	XYL 2055/17	Second	Red	1	959.8	1	Scion-rootstock
id 387	Hondarrabi Beltza196-17	Hondarrabi Beltza	196-17	9	12week	XYL 2055/17	Second	Red	1	831.1	1	Scion-rootstock
id 387	Hondarrabi Beltza196-17	Hondarrabi Beltza	196-17	7	10week	XYL 2055/17	Second	Red	1	669.3	1	Scion-rootstock
id 387	Hondarrabi Beltza196-17	Hondarrabi Beltza	196-17	0	8week	XYL 2055/17	Second	Red	0	528.6	0	Scion-rootstock
id 388	Hondarrabi Beltza196-17	Hondarrabi Beltza	196-17	6	16week	XYL 2055/17	Second	Red	1	1056.9	1	Scion-rootstock
id 388	Hondarrabi Beltza196-17	Hondarrabi Beltza	196-17	5	14week	XYL 2055/17	Second	Red	1	959.8	1	Scion-rootstock
id 388	Hondarrabi Beltza196-17	Hondarrabi Beltza	196-17	5	12week	XYL 2055/17	Second	Red	1	831.1	1	Scion-rootstock
id 388	Hondarrabi Beltza196-17	Hondarrabi Beltza	196-17	3	10week	XYL 2055/17	Second	Red	1	669.3	0	Scion-rootstock
id 388	Hondarrabi Beltza196-17	Hondarrabi Beltza	196-17	1	8week	XYL 2055/17	Second	Red	1	528.6	0	Scion-rootstock
id 389	Hondarrabi Beltza196-17	Hondarrabi Beltza	196-17	14	16week	XYL 2055/17	Second	Red	1	1056.9	1	Scion-rootstock
id 389	Hondarrabi Beltza196-17	Hondarrabi Beltza	196-17	14	14week	XYL 2055/17	Second	Red	1	959.8	1	Scion-rootstock
id 389	Hondarrabi Beltza196-17	Hondarrabi Beltza	196-17	8	12week	XYL 2055/17	Second	Red	1	831.1	1	Scion-rootstock
id 389	Hondarrabi Beltza196-17	Hondarrabi Beltza	196-17	3	10week	XYL 2055/17	Second	Red	1	669.3	0	Scion-rootstock
id 389	Hondarrabi Beltza196-17	Hondarrabi Beltza	196-17	1	8week	XYL 2055/17	Second	Red	1	528.6	0	Scion-rootstock
id 390	Hondarrabi Beltza196-17	Hondarrabi Beltza	196-17	14	16week	XYL 2055/17	Second	Red	1	1056.9	1	Scion-rootstock
id 390	Hondarrabi Beltza196-17	Hondarrabi Beltza	196-17	14	14week	XYL 2055/17	Second	Red	1	959.8	1	Scion-rootstock
id 390	Hondarrabi Beltza196-17	Hondarrabi Beltza	196-17	8	12week	XYL 2055/17	Second	Red	1	831.1	1	Scion-rootstock
id 390	Hondarrabi Beltza196-17	Hondarrabi Beltza	196-17	2	10week	XYL 2055/17	Second	Red	1	669.3	0	Scion-rootstock
id 390	Hondarrabi Beltza196-17	Hondarrabi Beltza	196-17	0	8week	XYL 2055/17	Second	Red	0	528.6	0	Scion-rootstock
id 391	Hondarrabi Beltza196-17	Hondarrabi Beltza	196-17	13	16week	XYL 2055/17	Second	Red	1	1056.9	1	Scion-rootstock
id 391	Hondarrabi Beltza196-17	Hondarrabi Beltza	196-17	7	14week	XYL 2055/17	Second	Red	1	959.8	1	Scion-rootstock
id 391	Hondarrabi Beltza196-17	Hondarrabi Beltza	196-17	4	12week	XYL 2055/17	Second	Red	1	831.1	0	Scion-rootstock
id 391	Hondarrabi Beltza196-17	Hondarrabi Beltza	196-17	0	8week	XYL 2055/17	Second	Red	0	528.6	0	Scion-rootstock
id 391	Hondarrabi Beltza196-17	Hondarrabi Beltza	196-17	0	10week	XYL 2055/17	Second	Red	0	669.3	0	Scion-rootstock
id 392	Hondarrabi Beltza196-17	Hondarrabi Beltza	196-17	11	16week	XYL 2177/18	Second	Red	1	1056.9	1	Scion-rootstock
id 392	Hondarrabi Beltza196-17	Hondarrabi Beltza	196-17	8	14week	XYL 2177/18	Second	Red	1	959.8	1	Scion-rootstock
id 392	Hondarrabi Beltza196-17	Hondarrabi Beltza	196-17	2	12week	XYL 2177/18	Second	Red	1	831.1	0	Scion-rootstock
id 392	Hondarrabi Beltza196-17	Hondarrabi Beltza	196-17	0	8week	XYL 2177/18	Second	Red	0	528.6	0	Scion-rootstock
id 392	Hondarrabi Beltza196-17	Hondarrabi Beltza	196-17	0	10week	XYL 2177/18	Second	Red	0	669.3	0	Scion-rootstock
id 393	Hondarrabi Beltza196-17	Hondarrabi Beltza	196-17	11	16week	XYL 2177/18	Second	Red	1	1056.9	1	Scion-rootstock
id 393	Hondarrabi Beltza196-17	Hondarrabi Beltza	196-17	6	14week	XYL 2177/18	Second	Red	1	959.8	1	Scion-rootstock
id 393	Hondarrabi Beltza196-17	Hondarrabi Beltza	196-17	5	12week	XYL 2177/18	Second	Red	1	831.1	1	Scion-rootstock
id 393	Hondarrabi Beltza196-17	Hondarrabi Beltza	196-17	1	10week	XYL 2177/18	Second	Red	1	669.3	0	Scion-rootstock
id 393	Hondarrabi Beltza196-17	Hondarrabi Beltza	196-17	0	8week	XYL 2177/18	Second	Red	0	528.6	0	Scion-rootstock
id 394	Hondarrabi Beltza196-17	Hondarrabi Beltza	196-17	2	16week	XYL 2177/18	Second	Red	1	1056.9	0	Scion-rootstock
id 394	Hondarrabi Beltza196-17	Hondarrabi Beltza	196-17	2	14week	XYL 2177/18	Second	Red	1	959.8	0	Scion-rootstock
id 394	Hondarrabi Beltza196-17	Hondarrabi Beltza	196-17	1	12week	XYL 2177/18	Second	Red	1	831.1	0	Scion-rootstock
id 394	Hondarrabi Beltza196-17	Hondarrabi Beltza	196-17	0	8week	XYL 2177/18	Second	Red	0	528.6	0	Scion-rootstock
id 394	Hondarrabi Beltza196-17	Hondarrabi Beltza	196-17	0	10week	XYL 2177/18	Second	Red	0	669.3	0	Scion-rootstock
id 395	Hondarrabi Beltza196-17	Hondarrabi Beltza	196-17	1	16week	XYL 2177/18	Second	Red	1	1056.9	0	Scion-rootstock
id 395	Hondarrabi Beltza196-17	Hondarrabi Beltza	196-17	1	14week	XYL 2177/18	Second	Red	1	959.8	0	Scion-rootstock
id 395	Hondarrabi Beltza196-17	Hondarrabi Beltza	196-17	0	8week	XYL 2177/18	Second	Red	0	528.6	0	Scion-rootstock
id 395	Hondarrabi Beltza196-17	Hondarrabi Beltza	196-17	0	10week	XYL 2177/18	Second	Red	0	669.3	0	Scion-rootstock
id 395	Hondarrabi Beltza196-17	Hondarrabi Beltza	196-17	0	12week	XYL 2177/18	Second	Red	0	831.1	0	Scion-rootstock
id 396	Hondarrabi Beltza196-17	Hondarrabi Beltza	196-17	16	16week	XYL 2177/18	Second	Red	1	1056.9	1	Scion-rootstock
id 396	Hondarrabi Beltza196-17	Hondarrabi Beltza	196-17	16	14week	XYL 2177/18	Second	Red	1	959.8	1	Scion-rootstock
id 396	Hondarrabi Beltza196-17	Hondarrabi Beltza	196-17	9	12week	XYL 2177/18	Second	Red	1	831.1	1	Scion-rootstock
id 396	Hondarrabi Beltza196-17	Hondarrabi Beltza	196-17	1	10week	XYL 2177/18	Second	Red	1	669.3	0	Scion-rootstock
id 396	Hondarrabi Beltza196-17	Hondarrabi Beltza	196-17	0	8week	XYL 2177/18	Second	Red	0	528.6	0	Scion-rootstock
id 397	Hondarrabi Beltza196-17	Hondarrabi Beltza	196-17	16	16week	XYL 2177/18	Second	Red	1	1056.9	1	Scion-rootstock
id 397	Hondarrabi Beltza196-17	Hondarrabi Beltza	196-17	16	14week	XYL 2177/18	Second	Red	1	959.8	1	Scion-rootstock
id 397	Hondarrabi Beltza196-17	Hondarrabi Beltza	196-17	4	12week	XYL 2177/18	Second	Red	1	831.1	0	Scion-rootstock
id 397	Hondarrabi Beltza196-17	Hondarrabi Beltza	196-17	1	10week	XYL 2177/18	Second	Red	1	669.3	0	Scion-rootstock
id 397	Hondarrabi Beltza196-17	Hondarrabi Beltza	196-17	0	8week	XYL 2177/18	Second	Red	0	528.6	0	Scion-rootstock
id 398	Hondarrabi Beltza196-17	Hondarrabi Beltza	196-17	10	16week	XYL 2177/18	Second	Red	1	1056.9	1	Scion-rootstock
id 398	Hondarrabi Beltza196-17	Hondarrabi Beltza	196-17	10	14week	XYL 2177/18	Second	Red	1	959.8	1	Scion-rootstock
id 398	Hondarrabi Beltza196-17	Hondarrabi Beltza	196-17	6	12week	XYL 2177/18	Second	Red	1	831.1	1	Scion-rootstock
id 398	Hondarrabi Beltza196-17	Hondarrabi Beltza	196-17	3	10week	XYL 2177/18	Second	Red	1	669.3	0	Scion-rootstock
id 398	Hondarrabi Beltza196-17	Hondarrabi Beltza	196-17	3	8week	XYL 2177/18	Second	Red	1	528.6	0	Scion-rootstock
id 399	Hondarrabi Beltza196-17	Hondarrabi Beltza	196-17	11	16week	XYL 2177/18	Second	Red	1	1056.9	1	Scion-rootstock
id 399	Hondarrabi Beltza196-17	Hondarrabi Beltza	196-17	7	14week	XYL 2177/18	Second	Red	1	959.8	1	Scion-rootstock
id 399	Hondarrabi Beltza196-17	Hondarrabi Beltza	196-17	3	12week	XYL 2177/18	Second	Red	1	831.1	0	Scion-rootstock
id 399	Hondarrabi Beltza196-17	Hondarrabi Beltza	196-17	0	8week	XYL 2177/18	Second	Red	0	528.6	0	Scion-rootstock
id 399	Hondarrabi Beltza196-17	Hondarrabi Beltza	196-17	0	10week	XYL 2177/18	Second	Red	0	669.3	0	Scion-rootstock
id 400	TempranilloR110 RJ43	Tempranillo	R110 RJ43	20	16week	XYL 2055/17	Second	Red	1	1056.9	1	Scion-rootstock
id 400	TempranilloR110 RJ43	Tempranillo	R110 RJ43	20	14week	XYL 2055/17	Second	Red	1	959.8	1	Scion-rootstock
id 400	TempranilloR110 RJ43	Tempranillo	R110 RJ43	16	12week	XYL 2055/17	Second	Red	1	831.1	1	Scion-rootstock
[truncated: 2,432 more rows]
