# Supplementary material for: Global predictions for the risk of establishment of Pierce’s disease of grapevines
Source: Commun Biol. 2022 Dec 20;5:1389. doi: 10.1038/s42003-022-04358-w (PMC9768138; doi:10.1038/s42003-022-04358-w)
Supplement: Supplementary file 5 — Supplementary Data 2 [file 42003_2022_4358_MOESM5_ESM.xlsx]

## Sheet: USA
Dataset 2. Distribution of Pierce's disease in the United States. Data was obtained from different publications in which at least information of the county was provided.
Location	Coordinates Long	Coordinates Lat	Presence	Year	Publication
Biltmore, NC	-82.581	35.5413	Yes	2001	Anas et al. 2008
Black Wolf, NC	-80.7026	36.4054	Yes	2001	Anas et al. 2008
Capozzi, NC	-82.0191	35.2648	Yes	2002	Anas et al. 2008
Cerminaro, NC	-81.313	36.0363	Yes	2002	Anas et al. 2008
Chinaquapin, NC	-79.66	36.37	Yes	2001	Anas et al. 2008
Cloer’s, NC	-78.929	35.7663	Yes	2004	Anas et al. 2008
Creek Yesde Winery, NC	-79.489	36.2268	Yes	2002	Anas et al. 2008
Dennis, NC	-80.2819	35.3103	Yes	2001	Anas et al. 2008
Gray Draughn, NC	-80.6024	36.3861	Yes	2002	Anas et al. 2008
Hanover Park, NC	-80.6239	36.0624	Yes	2001	Anas et al. 2008
Hinnant, NC	-78.2337	35.5224	Yes	2001	Anas et al. 2008
Iron Gate, NC	-79.2677	36.156	Yes	2003	Anas et al. 2008
Jeff Bloodworth, NC	-79.0702	36.1117	Yes	2001	Anas et al. 2008
Laurel Gray, NC	-80.8328	36.1335	Yes	2002	Anas et al. 2008
Lawrence, NC	-79.950278	36.3	Yes	2001	Anas et al. 2008
Lenox Castle, NC	-79.5555	36.2949	Yes	2001	Anas et al. 2008
Marvin Pack, NC	-82.108786	35.2398	Yes	2002	Anas et al. 2008
Mize, NC	-82.019	35.218	Yes	2001	Anas et al. 2008
Raffaldini, NC	-80.8834	36.1796	Yes	2001	Anas et al. 2008
RagApple LasYese, NC	-80.6535	36.2193	Yes	2001	Anas et al. 2008
Raylen, NC	-80.4984	35.9689	Yes	2002	Anas et al. 2008
Reidsville Research Station, NC	-79.6847	36.3754	Yes	2002	Anas et al. 2008
Rockhouse, NC	-82.0929	35.2737	Yes	2001	Anas et al. 2008
Round Peak, NC	-80.7869	36.513	Yes	2002	Anas et al. 2008
Shelton, NC	-80.7597	36.3476	Yes	2002	Anas et al. 2008
Yeslk Hope, NCx	-79.2798	35.7678	Yes	2001	Anas et al. 2008
Yeslver Creek Winery, NC	-80.703389	35.731	Yes	2002	Anas et al. 2008
Slater, NC	-82.0877	35.1921	Yes	2001	Anas et al. 2008
Summer Duck, NC	-79.8552	36.0896	Yes	2001	Anas et al. 2008
Westbend, NC	-80.500267	36.0896	Yes	2001	Anas et al. 2008
Windy Gap, NC	-80.9487	36.1571	Yes	2002	Anas et al. 2008
Hincher, NC	-80.9021	36.1666	no	2001	Anas et al. 2008
Jerry Haynes, NC	-80.8664	36.3418	no	2001	Anas et al. 2008
Maple Dr. Asheville, NC	-82.4991	35.6105	no	2001	Anas et al. 2008
Ratliff, NC	-82.3324	35.2441	no	2002	Anas et al. 2008
Ritler Ridge, NC	-82.7	35.54	no	2001	Anas et al. 2008
Yeslo House, NC	-82.9912	35.4939	no	2002	Anas et al. 2008
Stepp, NC	-82.37	35.3729	no	2001	Anas et al. 2008
Braselton, GA	-83.817	34.0988	Yes	2006	Anas et al. 2008
Dahlonega, GA	-83.8349	34.5162	Yes	2005	Anas et al. 2008
Ila, GA	-83.2904	34.1847	Yes	2005	Anas et al. 2008
Ocilla, GA	83.2752	31.5643	Yes	2005	Anas et al. 2008
Social Circle, GA	-83.7264	33.6353	Yes	2005	Anas et al. 2008
Tiger, GA	-83.432561	34.8563	Yes/no	2006	Anas et al. 2008
Blairsville, GA	-83.8824	34.9643	no	2005	Anas et al. 2008
Clayton, GA	-83.4065	34.8826	no	2005	Anas et al. 2008
Northampton, VG	-75.8692	37.4543	Yes	2006	Wallingford et al. 2007
Accomack ; VG	-75.6323	37.7889	Yes	2006	Wallingford et al. 2007
Williamsburg, VG	-76.7063	37.2663	Yes	2006	Wallingford et al. 2007
Fauquier, VG	-77.8515	38.7904	Yes	2006	Wallingford et al. 2007
Albemarle, VG	-78.5745	38.0627	Yes	2006	Wallingford et al. 2007
Patrick, VG	-80.2643	36.6315	Yes	2006	Wallingford et al. 2007
Floyd, VG	-80.3614	36.6212	Yes	2006	Wallingford et al. 2007
Augusta, VG	-79.2151	38.1933	Yes	2006	Wallingford et al. 2007
Davis, CA	-121.745	38.5513	Yes	2005	Lieth et al. 2011
Hopland, CA	-123.1	38.9629	Yes	2005	Lieth et al. 2011
McLaughlin (Knoxville), CA	-122.423	38.8674	Yes	2006	Lieth et al. 2011
Foresthill (Camino)	-120.676	38.7126	Yes	2006	Lieth et al. 2011
Canadian County, OK	-98.0474	35.5128	Yes	2008	Smith et al 2008
Je1, Santa Barbara, CA	-120.336	34.6551	Yes	2015	Vanhove et al. 2019
Je10, Sonoma, CA	-122.952	38.6853	Yes	2015	Vanhove et al. 2019
Je100, Temecula; CA	-117.063	33.5226	Yes	2015	Vanhove et al. 2019
Je102, Temecula; CA	-117.088	33.5381	Yes	2015	Vanhove et al. 2019
Je105, Temecula, CA	-117.02	33.5513	Yes	2015	Vanhove et al. 2019
Je109, Temecula, CA	-117.052	33.5283	Yes	2015	Vanhove et al. 2019
Je11, Sonoma, Ca	-122.952	38.6853	Yes	2015	Vanhove et al. 2019
Je110, Temecula, CA	-117.052	33.5283	Yes	2015	Vanhove et al. 2019
Je111, Temecula, CA	-117.052	33.5283	Yes	2015	Vanhove et al. 2019
Je113, Napa, CA	-122.341	38.4061	Yes	2015	Vanhove et al. 2019
Je115 Temecula, CA	-122.327	38.3544	Yes	2015	Vanhove et al. 2019
Je116, Temecula, CA	-117.088	33.5381	Yes	2015	Vanhove et al. 2019
Je117, Temecula, CA	-117.052	33.5283	Yes	2015	Vanhove et al. 2019
Je118, Temecula, CA	-117.011	33.5587	Yes	2015	Vanhove et al. 2019
Je12, Sonoma, CA	-122.952	38.6853	Yes	2015	Vanhove et al. 2019
Je120, Temecula, CA	-117.011	33.5587	Yes	2015	Vanhove et al. 2019
Je13 Sonoma CA	-122.952	38.6853	Yes	2015	Vanhove et al. 2019
Je2 Santa Barbara CA	-120.354	34.6649	Yes	2015	Vanhove et al. 2019
Je20 Sonoma CA	-122.952	38.6853	Yes	2015	Vanhove et al. 2019
Je22 Napa CA	-122.535	38.4873	Yes	2015	Vanhove et al. 2019
Je3 Santa Barbara CA	-120.354	34.6649	Yes	2015	Vanhove et al. 2019
Je30 Napa CA	-122.535	38.4873	Yes	2015	Vanhove et al. 2019
Je32 Napa CA	-122.397	38.4658	Yes	2015	Vanhove et al. 2019
Je38 Napa CA	-122.291	38.3525	Yes	2015	Vanhove et al. 2019
Je4 Santa Barbara CA	-120.353	34.6649	Yes	2015	Vanhove et al. 2019
Je40 Napa CA	-122.291	38.3525	Yes	2015	Vanhove et al. 2019
Je43 Napa CA	-122.422	38.4575	Yes	2015	Vanhove et al. 2019
Je47 Napa CA	-122.294	38.3358	Yes	2015	Vanhove et al. 2019
Je5 Santa Barbara CA	-120.353	34.6649	Yes	2015	Vanhove et al. 2019
Je50 Napa CA	-122.294	38.3358	Yes	2015	Vanhove et al. 2019
Je51 Napa CA	-122.341	38.4061	Yes	2015	Vanhove et al. 2019
Je55 Napa CA	-122.327	38.3544	Yes	2015	Vanhove et al. 2019
Je57 Napa CA	-122.323	38.3986	Yes	2015	Vanhove et al. 2019
Je6 Sonoma CA	-122.952	38.6853	Yes	2015	Vanhove et al. 2019
Je60 Bakersfield CA	-118.807	35.3357	Yes	2015	Vanhove et al. 2019
Je62 Napa CA	-122.327	38.3544	Yes	2015	Vanhove et al. 2019
Je63 Bakersfield CA	-118.753	35.2494	Yes	2015	Vanhove et al. 2019
Je7 Sonoma CA	-122.952	38.6853	Yes	2015	Vanhove et al. 2019
Je70 Bakersfield CA	-118.753	35.2494	Yes	2015	Vanhove et al. 2019
Je72 Bakersfield CA	-118.761	35.2387	Yes	2015	Vanhove et al. 2019
Je78 Bakersfield CA	-118.761	35.2176	Yes	2015	Vanhove et al. 2019
Je8 Sonoma CA	-122.952	38.6853	Yes	2015	Vanhove et al. 2019
Je80 Bakersfield CA	-118.761	35.2176	Yes	2015	Vanhove et al. 2019
Je86 Temecula CA	-117.02	33.5513	Yes	2015	Vanhove et al. 2019
Je87 Sonoma CA	-122.909	38.6413	Yes	2015	Vanhove et al. 2019
Je89 Sonoma CA	-122.983	38.7161	Yes	2015	Vanhove et al. 2019
Je9 sonoma CA	-122.952	38.6853	Yes	2015	Vanhove et al. 2019
Je90 Sonoma CA	-122.983	38.7161	Yes	2015	Vanhove et al. 2019
Je91 Sonoma CA	-122.877	38.4935	Yes	2015	Vanhove et al. 2019
Je92 Sonoma CA	-122.891	38.5178	Yes	2015	Vanhove et al. 2019
Je95 Sonoma CA	-122.871	38.557	Yes	2015	Vanhove et al. 2019
Je96 Sonoma CA	-122.839	38.6708	Yes	2015	Vanhove et al. 2019
Je98 Temecula CA	-117.063	33.5226	Yes	2015	Vanhove et al. 2019
Coachella Valley, CA	-116.3060	33.7672	Yes		Park et al. 2006
Tyler, Tx	-95.1856	32.3306	Yes	2009	Kamas et. al. 2010
Seguin, Tx	-97.9833	29.6111	Yes	2009	Kamas et. al. 2010
Pleasanton, Tx	-98.4764	28.9781	Yes	2009	Kamas et. al. 2010
New Branufels, Tx	-98.1466	29.6532	Yes	2009	Kamas et. al. 2010
College station, Tx	-96.3265	30.5673	Yes	2009	Kamas et. al. 2010
DeLeon, Tx	-98.5307	32.1225	Yes	2009	Kamas et. al. 2010
Tow, Tx	-98.4736	30.8837	Yes	2009	Kamas et. al. 2010
Laredo, Tx	-99.3800	27.5384	Yes	2009	Kamas et. al. 2010
Fort Stockton, Tx	-102.9132	30.8912	no	2009	Kamas et. al. 2010
Stephenville, Tx	-98.2134	32.2026	Yes	2009	Kamas et. al. 2010
Fort Davis, Tx	-103.892	30.5881	Yes	2009	Kamas et. al. 2010
Lincoln, Ok	-97.6833	35.526	Yes	2009	Kamas et. al. 2010
Creek, Ok	-96.1033	35.9152	Yes	2009	Kamas et. al. 2010
Graig, Ok	-95.2319	36.7734	Yes	2009	Kamas et. al. 2010
Tulsa, Ok	-95.7526	36.1287	Yes	2009	Kamas et. al. 2010
Altus, Ark	-93.783	35.4542	Yes		Kamas et. al. 2010
Hanover, Virg	-77.3707	37.7683	Yes		Kamas et. al. 2010
Stanislaus, CA	120º44′W	37º39′N	Yes	2003	Shapland et al. 2006
Tallahassee, Fl	-84.1758	30.4767	Yes	1996	Albibi et al. 1998
Dahlonega, Ge	-83.9554	34.5339	Yes		Hickey et al. 2019
wake county, NC	-78.5352	35.8242	Yes	2004	Myers et al. 2007
Chatham county, NC	-79.1062	35.7594	Yes	2004	Myers et al. 2007
Alamance county; NC	-79.3918	35.9805	Yes	2004	Myers et al. 2007
Currituck County, NC	-76.1334	36.4493	Yes	2004	Myers et al. 2007
Guadalupe Valley, Baja California, Mx	-116.588639	32.0856	Yes	1997	Guevara . (1997)
Nantou, Taiwan	120.932	23.9224	Yes	2012	Su et al. 2012
Taichung, Taiwan	120.627	24.2606	Yes	2012	Su et al. 2012
Miaoli, Taiwan	120.808	24.5606	Yes	2012	Su et al. 2012
Delmarva, New Jerey	-75.405	38.5926	Yes	2007	Anna Kate Wallingford 2008
Lubbock, TX	-101.792	33.5895	no	2006	Hail et al. 2009
Wichita, Tx	-98.7146	34.0062	no	2006	Hail et al. 2009
Tom Green, Tx	-100.398	31.4132	no	2006	Hail et al. 2009
Tarrant, Tx	-97.5188	32.7836	Yes	2006	Hail et al. 2009
Camp, Tx	-94.9967	32.9785	no	2006	Hail et al. 2009
Anderson, Tx	-95.7199	31.8231	Yes	2006	Hail et al. 2009
Washington, Tx	-96.3869	30.223	Yes	2006	Hail et al. 2009
Valverde, Tx	-101.039	29.7801	Yes	2006	Hail et al. 2009
Delaware, Ok	-94.7455	36.4429	Yes	2009	Overall & Rebek 2015
Canadian, Ok	-98.0419	35.519	Yes	2009	Overall & Rebek 2015
Cleveland, Ok	-97.3203	35.1643	Yes	2009	Overall & Rebek 2015
Payne, Ok	-97.0141	36.076	Yes	2009	Overall & Rebek 2015
Rogers, Ok	-95.618903	36.3774	Yes	2009	Overall & Rebek 2015
