# Supplementary material for: Global predictions for the risk of establishment of Pierce’s disease of grapevines
Source: Commun Biol. 2022 Dec 20;5:1389. doi: 10.1038/s42003-022-04358-w (PMC9768138; doi:10.1038/s42003-022-04358-w)
Supplement: Supplementary file 6 — Supplementary Data 3 [file 42003_2022_4358_MOESM6_ESM.xlsx]

## Sheet: World
Dataset 3. Pierce's disease risk of establishment in winegrowing regions of China and the Southern Hemisphere.
State	Zone/Province	Region	Lat	Lon	Risk index	Risk category/Growth rate
Australia	Barossa	Barossa Valley	-34.5342	138.954	-0.16956	No risk
Australia		Eden Valley	-34.6403	139.106	-0.237607	No risk
Australia	Far North	Southern Flinders Ranges	-31.6773	138.589	0.705046	Low
Australia	Fleurieu	Currency Creek	-35.4483	138.805	-0.310667	No risk
Australia		Kangaroo Island	-35.7856	137.282	-0.441924	No risk
Australia		McLaren Vale	-35.214	138.553	-0.275471	No risk
Australia		Southern Fleurieu	-35.5011	138.5	-0.407149	No risk
Australia		Mount Gambier	-37.7674	140.861	-0.619255	No risk
Australia		Robe	-37.1671	139.798	-0.574213	No risk
Australia	Lower Murray	Riverland	-34.3848	139.871	0.124665	Transition
Australia	Mount Lofty Ranges	Adelaide Hills	-34.9095	138.822	-0.287174	No risk
Australia		Piccadilly Valley	-34.9746	138.727	-0.29465	No risk
Australia		Clare Valley	-33.8436	138.643	-0.0348902	No risk
Australia	Big Rivers	Murray Darling2	-35.1695	143.877	0.550463	Low
Australia		Perricoota	-36.001	144.551	0.267951	Very low
Australia		Swan Hill2	-35.3624	143.499	0.434379	Very low
Australia	Central Ranges	Cowra	-33.8625	148.715	0.481479	Low
Australia		Orange	-33.3193	149.126	-0.259167	No risk
Australia	Hunter Valley	Hunter	-32.7524	151.11	0.242573	Very low
Australia		Pokolbin	-32.7783	151.274	0.431748	Low
Australia		Upper Hunter Valley	-32.0171	150.717	0.466994	Low
Australia	Northern Rivers	Hastings River	-31.4263	152.409	0.257204	Very low
Australia	South Coast	Shoalhaven Coast	-34.847	150.728	0.0197596	Transition
Australia		Gundagai	-35.0669	148.116	0.0769111	Transition
Australia		Tumbarumba	-35.7557	148.009	-0.467712	No risk
Australia	Greater Perth	Peel	-32.4666	115.94	0.642298	Low
Australia		Swan District	-31.833	115.999	0.728102	Moderate
Australia		Geographe	-33.645	115.38	-1	No risk
Australia		Great Southern	-34.9823	117.888	-0.411607	No risk
Australia		Denmark	-34.9503	117.354	-0.399554	No risk
Australia		Frankland River	-34.3661	117.049	-0.347309	No risk
Australia		Mount Barker	-35.0975	138.855	-0.357348	No risk
Australia		Porongurup	-34.6657	117.899	-0.481974	No risk
Australia		Margaret River	-33.9792	115.066	-0.200611	No risk
Australia		Pemberton	-34.4355	116.049	-0.384453	No risk
Australia		Granite Belt	-28.5905	151.974	-0.0543079	No risk
Australia		South Burnett	-26.4489	151.696	0.919724	High
Australia	Central Victoria	Bendigo	-36.7488	144.241	-0.0192084	Transition
Australia		Goulburn Valley	-36.7851	145.154	-0.0233911	Transition
Australia		Heathcote	-36.9207	144.7	-0.133623	No risk
Australia		Strathbogie Ranges	-36.9043	145.728	-0.308612	No risk
Australia	North East Victoria	Alpine Valleys	-36.5122	146.854	-0.209247	No risk
Australia		Glenrowan	-36.443	146.241	0.109203	Transition
Australia		King Valley	-36.7182	146.408	-0.0772415	No risk
Australia		Rutherglen	-36.0645	146.479	0.325988	Very low
Australia		Swan Hill2	-35.3657	143.516	0.434379	Very low
Australia	Port Phillip	Geelong	-38.1842	144.264	-0.504632	No risk
Australia		Macedon Ranges	-37.2849	144.585	-0.630205	No risk
Australia		Sunbury	-37.573	144.745	-0.498567	No risk
Australia		Yarra Valley	-38.0117	145.551	-0.518053	No risk
Australia	Western Victoria	Grampians	-37.1508	142.843	-0.367176	No risk
Australia		Pyrenees	-37.3852	143.524	-0.504838	No risk
Australia	Tasmania		-41.4681	147.026	-0.99691	No risk
China	Shandong province	Yantai	37.4741	121.297	-0.245475	No risk
China		Qingdao	36.189	120.479	-0.132424	No risk
China		Weihai	37.3274	122.045	-0.256371	No risk
China		Weifang	36.6891	119.178	-0.251824	No risk
China	Ningxia	Shizuishan	39.0347	106.395	-0.545095	No risk
China		Helan Mountain ranges	38.9251	106.06	-1	No risk
China		Wushong	37.0611	106.124	-0.820537	No risk
China	Henan province	Lankao	34.8852	114.99	-0.0724134	No risk
China		Shangkiu	34.2828	115.57	-0.0370731	Transition
China		Zhoukou	33.6052	114.63	0.0225223	Transition
China	Xinjiang Autonomy	Hetian	37.0847	79.9154	-0.429761	No risk
China		Yili	43.7272	82.0024	-0.947914	No risk
China		Changji	44.6865	86.7315	-0.891343	No risk
China		Hami	42.5188	93.1504	-0.609555	No risk
China		Kashgar	39.5465	76.2293	-0.473	No risk
China	Hebei province	Huailai	40.348	115.582	-0.612568	No risk
China		Changli	39.6735	119.129	-0.468201	No risk
China		Langfang	39.472	116.645	-0.394113	No risk
China	Tianjin municipality	Ji Xian	40.6454	115.955	-0.90592	No risk
China		Han Gu	39.2875	117.689	-0.359856	No risk
China	Beijing	Yanqing	40.6129	116.185	-0.796483	No risk
China		Fangshan	39.7492	116.074	-0.437913	No risk
China		Miyun	40.5282	116.983	-0.50495	No risk
China	Gansu province	Jiuquan	39.6837	98.5079	-0.960062	No risk
China		Zhangye	38.8826	100.467	-0.800624	No risk
China		Wuwei	38.9014	100.472	-0.800624	No risk
China	Shaanxi province	Xianyang	34.289	108.805	-0.118815	No risk
China		Shangluo	33.8508	109.96	-0.278843	No risk
China	Heilongjiang	Jixi	45.2792	130.913	-1	No risk
China		Mudanjiang	44.557	129.668	-1	No risk
China	Jilin	Tonghua	43.0775	126.264	-1	No risk
China		Hunchun	42.892	130.499	-1	No risk
China	Liaoning	Jiaohe	43.6662	127.501	-1	No risk
China		Hengren	38.7469	117.01	-0.35284	No risk
China		Benxi	41.3	123.798	-0.878625	No risk
China		Fushun	41.7935	124.215	-0.85383	No risk
China		Chaoyang	43.5061	125.866	-1	No risk
China	Yunnan province	Diqing	27.8096	99.7192	-1	No risk
China		Wenshan	23.4994	104.422	0.938855	High
China		Qiubei	24.1236	104.143	0.884164	Moderate
Argentina	Valle de Uco Mendoza	San Carlos	-33.7202	-69.1551	-0.446771	No risk
Argentina		Tanuyán	-33.7202	-69.1551	-0.446771	No risk
Argentina		Tupungato	-33.7173	-69.1518	-0.446771	No risk
Argentina	Area centro Mendoza	Godoy Cruz	-33.3368	-69.189	-1	No risk
Argentina		Guaymallén	-32.9328	-68.8586	-0.0318796	Transition
Argentina		Luján d Cuyo	-32.9049	-68.8026	0.624012	Low
Argentina		Maipú	-33.0113	-68.8665	0.0759835	Transition
Argentina	Area este Mendoza	Junín	-32.9576	-68.7743	0.7067	Low
Argentina		La Paz	-33.1465	-68.4849	0.872361	Moderate
Argentina		Rivadavía	-33.4589	-67.5474	0.887951	Moderate
Argentina		San Martín	-33.1932	-68.4562	0.840342	Moderate
Argentina		Santa Rosa	-33.065	-68.512	0.872361	Moderate
Argentina	Area sur Mendoza	Gral Alvear	-33.5622	-67.9464	0.838358	Moderate
Argentina		San Rafael	-34.981	-67.6944	0.845139	Moderate
Argentina	Area norte Mendoza	LaValle	-34.6009	-68.3307	0.609799	Low
Argentina		Las Heras	-32.5213	-67.9491	0.925231	High
Argentina	Región Sur	Neuquén	-32.8454	-68.8283	0.586971	Low
Argentina		Río Negro	-38.9401	-68.1127	0.599847	Low
Argentina		La Pampa	-40.755	-66.7235	-0.0331607	Transition
Argentina		Chubut	-37.2142	-65.4139	0.593919	Low
Argentina	Región Noroeste	Valles Calchaquíes	-45.57	-69.0604	-0.697116	No risk
Argentina		Valles Catamarca	-26.8253	-65.257	0.57801	Low
Argentina		Valles la Rioja	-28.7454	-65.8497	0.964876	High
Argentina		Quebrada de Humahuaca	-28.5717	-65.772	0.974261	High
Argentina			-23.0976	-65.3298	-1	No risk
Chile	Región vitícola de Atacama	Valle de Copiapó	-27.4186	-70.311	0.609974	Low
Chile	Región vitícola de Atacama	Valle del Huasco	-28.4613	-71.184898	0.0124144	Transition
Chile	Valle del Elqui	La Serena	-29.9239	-71.149185	-0.0487949	No risk
Chile	Valle del Elqui	Vicuña	-30.0275	-70.783483	0.101054	Transition
Chile	Valle del Elqui	Paiguano	-30.0762	-70.4958	-1	No risk
Chile	Valle del Limarí	Ovalle	-30.1324	-70.493152	-1	No risk
Chile	Valle del Limarí	Punitaqui	-30.816	-71.2977	0.119212	Transition
Chile	Valle del Limarí	Monte Patria	-30.8517	-71.2503	-0.0619793	No risk
Chile	Valle del Limarí	Río Hurtado	-30.2529	-71.070532	-0.0362383	Transition
Chile	Valle del Choapa	Salamanca	-31.8228	-70.899213	-0.108258	No risk
Chile	Valle del Choapa	Illapel	-31.8336	-70.879943	-0.108258	No risk
Chile	Valle del Aconcagua	Quillota	-33.0757	-70.924636	0.111984	Very low
Chile	Valle del Aconcagua	Hijuelas	-33.2539	-70.682	0.556067	Low
Chile	Valle del Aconcagua	Panquehue	-33.2176	-70.718443	0.80035	Moderate
Chile	Valle del Aconcagua	San Felipe	-32.7615	-70.7278	0.641659	Low
Chile	Valle del Aconcagua	San Esteban	-32.8062	-70.578	0.296343	Very low
Chile	Valle de Casablanca	Casablanca	-33.3229	-71.4155	-0.517398	No risk
Chile	Valle de San Antonio	Cartagena	-33.5559	-71.5878	-0.807075	No risk
Chile	Valle de San Antonio	San Juan	-33.6163	-71.449322	-0.443547	No risk
Chile	Valle del Marga-Marga	Quilpué	-33.0387	-71.4619	-0.576058	No risk
Chile	Valle del Maipo	Talagante	-33.6828	-70.956650	0.278145	Very low
Chile	Valle del Maipo	María Pinto	-33.5198	-71.12	0.161926	Transition
Chile	Valle del Maipo	Colina	-33.2511	-70.7207	0.556067	Low
Chile	Valle del Maipo	Til Til	-33.0932	-70.926	0.111984	Very low
Chile	Valle del Maipo	Pirque	-33.6654	-70.5656	-0.0371626	Transition
Chile	Valle del Maipo	Buin	-33.7376	-70.753387	0.485767	Low
Chile	Valle del Rapel	Rancagua	-34.1509	-70.757583	0.11355	Transition
Chile	Valle del Rapel	Coltauco	-34.2891	-71.079390	0.185098	Very low
Chile	Valle del Rapel	Machalí	-34.1829	-70.6811	0.0985131	Transition
Chile	Valle del Rapel	Pumanque	-34.5987	-71.6567	-0.0756491	No risk
Chile	Valle del Rapel	Lolol	-34.7312	-71.66	-0.0698329	No risk
Chile	Valle del Rapel	Santa Cruz	-34.643	-71.3556	0.102511	Transition
Chile	Valle del Rapel	Peralillo	-34.4758	-71.463	0.0394125	Transition
Chile	Valle del Rapel	La Estrella	-34.2076	-71.649229	-0.122921	No risk
Chile	Valle de Curicó	Vichuquén	-34.84	-72.020862	-0.336177	No risk
Chile	Valle de Curicó	Romeral	-34.9578	-71.1346	0.0293941	Transition
Chile	Valle de Curicó	Sagrada Familia	-34.9978	-71.3421	0.120818	Transition
Chile	Valle del Maule	Empedrado	-35.6116	-72.287801	-0.474329	No risk
Chile	Valle del Maule	Pencahue	-35.3859	-71.8116	0.045093	Transition
Chile	Valle del Maule	San Clemente	-35.5373	-71.4948	0.0262816	Transition
Chile	Valle del Maule	San Javier	-35.5968	-71.7123	0.0479804	Transition
Chile	Valle del Maule	Parral	-36.1555	-71.8197	-0.082738	No risk
Chile	Valle del Maule	Longaví	-35.9717	-71.691	0.00206643	Transition
Chile	Valle del Maule	Colbún	-35.7086	-71.4085	-0.0292281	Transition
Chile	Valle del Maule	Cauquenes	-35.9559	-72.310584	-0.194843	No risk
Chile	Valle del Itata	Portezuelo	-36.5242	-72.4328	-0.234405	No risk
Chile	Valle del Itata	Quillón	-36.7349	-72.4654	-0.243024	No risk
Chile	Valle del Biobío	Mulchén	-37.7272	-72.2417	-0.505714	No risk
Chile	Valle del Malleco	Traiguén	-38.2564	-72.672	-0.839236	No risk
Chile	Valle del Cautín	Galvarino	-38.4134	-72.774	-0.825054	No risk
Chile	Valle de Osorno	San Pablo	-40.414	-72.9991	-1	No risk
Chile	Valle de Osorno	Futrono	-40.1254	-72.380123	-1	No risk
South Africa	Cape South Coast	Cape Agulhas	-34.7199	20.0075	0.135357	Very low
South Africa		Elgin	-34.1578	19.03	-0.260718	No risk
South Africa		Lower Duivenhoks River	-34.3751	20.8338	0.11977	Transition
South Africa		Overberg	-34.4673	20.4105	0.224698	Very low
South Africa		Plettenberg Bay	-34.0278	23.356703	-0.145414	No risk
South Africa		Swellendam	-34.0338	20.4562	-0.0500909	No risk
South Africa		Walker Bay	-34.4968	19.4002	-0.076358	No risk
South Africa	Coastal region	Cape Town	-34.0429	18.4105	-0.228223	No risk
South Africa		Darling	-33.3727	18.3725	0.180954	Very low
South Africa		Franschhoek Valley	-33.898	19.127	-0.289503	No risk
South Africa		Lutzville Valley	-31.5605	18.3513	0.158663	Very low
South Africa		Paarl	-33.6885	18.9668	0.0866801	Transition
South Africa		Stellenbosch	-33.9703	18.8291	0.00384157	Transition
South Africa		Swartland	-33.3337	18.7378	0.267078	Very low
South Africa		Tulbagh	-33.2883	19.1469	0.362914	Very low
South Africa		Wellington	-33.6667	19.0125	0.0866801	Transition
South Africa	Breede river valley	Breedekloof	-33.6619	19.007	0.0866801	Transition
South Africa		Robertson	-33.8198	19.8829	0.0595936	Transition
South Africa		Worcester	-33.6596	19.4586	0.258233	Very low
South Africa	Klwin Karoo	Calitzdorp	-33.5186	21.6861	0.0533217	Transition
South Africa		Langeberg-Garcia	-33.9167	20.5007	-0.226735	No risk
South Africa	Olifants river	Citrusdal Mountain	-32.5688	18.998643	0.51687	Low
South Africa		Citrusdal Valley	-32.7754	18.9739	0.421774	Low
South Africa	Greater Cape	Douglas	-29.079	23.7668	0.836174	Moderate
South Africa		Sutherland-Karoo	-32.411	20.6627	-0.180113	No risk
South Africa		Central Orange River	-32.3574	23.9902	0.010808	Transition
South Africa	Eastern Cape	St Francis Bay	-34.1699	24.8211	-1	No risk
South Africa	Kwazulu-Natal	Central Drakensberg	-29.4663	29.2684	-1	No risk
South Africa		Lions River	-29.4651	30.1532	-0.237065	No risk
South Africa	Limpolo		-24.2613	28.8361	0.825017	Moderate
South Africa	Free state	Rietrivier FS	-29.3449	25.2615	0.74718	Moderate

## Sheet:  Web page references
Country	Web page (information extracted)
China	https://cellar.asia/wine/chinese-wine-regions
Australia	https://vineyards.com/wine-map/australia
Argentina	https://www.argentina.gob.ar/inv/vinos/estadisticas/regiones-vitivinicolas
Chile	https://www.conicyt.cl/documentos/dri/ue/Vino_Wine_BD.pdf
South Africa	https://www.wosa.co.za/The-Industry/Winegrowing-Areas/Winelands-of-South-Africa
