# Supplementary material for: Global predictions for the risk of establishment of Pierce’s disease of grapevines
Source: Commun Biol. 2022 Dec 20;5:1389. doi: 10.1038/s42003-022-04358-w (PMC9768138; doi:10.1038/s42003-022-04358-w)
Supplement: Supplementary file 7 — Supplementary Data 4 [file 42003_2022_4358_MOESM7_ESM.xls]

## Sheet: Risk_2019_VinyardsCLC2018_Europ
											Dataset 4. Pierce's disease risk areas in European vineyards given by the intersection of Corine-Land-Cover and the projected model in the ERA5-land data under a Ro=5 scenario and a spatial heterogeneous vector distribution for 2019 and projection for 2050.
FID	FID_NUTS_R	LEVL_CODE	NUTS_ID	CNTR_CODE	NUTS_NAME	MOUNT_TYPE	URBN_TYPE	COAST_TYPE	FID_1	FID_fishne	FID_CLC201	OBJECTID	code_18	ID	Area_Ha	Shape_Leng	Shape_Area	FID_fish_1	TARGET_FID	Risk	Latitude	Longitude
0	7	3	DE714	DE	Wiesbaden, Kreisfreie Stadt	4	1	3	DE714	27819	20094	456595	221	EU-456595	78.2352	3807.22	782352	223083	223083	-0.767925	50	8.3
1	7	3	DE714	DE	Wiesbaden, Kreisfreie Stadt	4	1	3	DE714	27824	20097	456598	221	EU-456598	46.3248	3683.54	463248	223083	223083	-0.767925	50	8.3
2	7	3	DE714	DE	Wiesbaden, Kreisfreie Stadt	4	1	3	DE714	27851	20114	456615	221	EU-456615	44.626	3832.1	446260	223973	223973	-0.869281	50.1	8.2
3	7	3	DE714	DE	Wiesbaden, Kreisfreie Stadt	4	1	3	DE714	27852	20115	456616	221	EU-456616	71.1622	5006.4	711622	223973	223973	-0.869281	50.1	8.2
4	8	3	DE715	DE	Bergstraße	4	1	3	DE715	27396	19811	456312	221	EU-456312	74.0123	4279.09	740123	219522	219522	-0.782153	49.6	8.6
5	8	3	DE715	DE	Bergstraße	4	1	3	DE715	27397	19811	456312	221	EU-456312	34.4642	3540.02	344642	219523	219523	-0.869281	49.6	8.7
6	8	3	DE715	DE	Bergstraße	4	1	3	DE715	27422	19830	456331	221	EU-456331	166.391	7597.17	1.66391e+06	220413	220413	-0.769629	49.7	8.6
7	8	3	DE715	DE	Bergstraße	4	1	3	DE715	27429	19835	456336	221	EU-456336	36.2096	4289.74	362096	220413	220413	-0.769629	49.7	8.6
8	8	3	DE715	DE	Bergstraße	4	1	3	DE715	27430	19835	456336	221	EU-456336	0.0555832	106.56	555.832	220414	220414	-0.869281	49.7	8.7
9	8	3	DE715	DE	Bergstraße	4	1	3	DE715	27450	19850	456351	221	EU-456351	54.404	3656.63	544040	220413	220413	-0.769629	49.7	8.6
10	8	3	DE715	DE	Bergstraße	4	1	3	DE715	27477	19868	456369	221	EU-456369	61.0931	5290.56	610931	220413	220413	-0.769629	49.7	8.6
11	10	3	BG311	BG	Видин	4	3	3	BG311	15671	11386	447887	221	EU-447887	45.1015	3393.36	451015	165312	165312	-0.869281	43.5	22.7
12	10	3	BG311	BG	Видин	4	3	3	BG311	15756	11446	447947	221	EU-447947	85.5732	4774.05	855732	165312	165312	-0.869281	43.5	22.7
13	10	3	BG311	BG	Видин	4	3	3	BG311	15810	11491	447992	221	EU-447992	57.2771	3260.74	572771	166202	166202	-0.869281	43.6	22.6
14	10	3	BG311	BG	Видин	4	3	3	BG311	16051	11661	448162	221	EU-448162	60.1741	3784.5	601741	166205	166205	-0.593255	43.6	22.9
15	10	3	BG311	BG	Видин	4	3	3	BG311	16065	11674	448175	221	EU-448175	68.0363	3970.05	680363	166204	166204	-0.621595	43.6	22.8
16	10	3	BG311	BG	Видин	4	3	3	BG311	16187	11761	448262	221	EU-448262	36.818	2566.94	368180	167094	167094	-0.586065	43.7	22.7
17	10	3	BG311	BG	Видин	4	3	3	BG311	16198	11770	448271	221	EU-448271	111.698	5704.01	1.11698e+06	167093	167093	-0.736938	43.7	22.6
18	10	3	BG311	BG	Видин	4	3	3	BG311	16208	11776	448277	221	EU-448277	44.5868	3682.51	445868	167094	167094	-0.586065	43.7	22.7
19	10	3	BG311	BG	Видин	4	3	3	BG311	16250	11805	448306	221	EU-448306	63.0746	4564.21	630746	167093	167093	-0.736938	43.7	22.6
20	10	3	BG311	BG	Видин	4	3	3	BG311	16264	11815	448316	221	EU-448316	73.5541	5853.87	735541	167097	167097	-0.50647	43.7	23
21	10	3	BG311	BG	Видин	4	3	3	BG311	16284	11830	448331	221	EU-448331	38.4319	2757.77	384319	167096	167096	-0.512745	43.7	22.9
22	10	3	BG311	BG	Видин	4	3	3	BG311	16285	11831	448332	221	EU-448332	33.2169	2629.03	332169	167092	167092	-0.869071	43.7	22.5
23	10	3	BG311	BG	Видин	4	3	3	BG311	16306	11847	448348	221	EU-448348	48.9973	2946.1	489973	167094	167094	-0.586065	43.7	22.7
24	10	3	BG311	BG	Видин	4	3	3	BG311	16307	11847	448348	221	EU-448348	7.02827	1273.36	70282.7	167095	167095	-0.512371	43.7	22.8
25	10	3	BG311	BG	Видин	4	3	3	BG311	16308	11848	448349	221	EU-448349	33.7832	2461.5	337832	167094	167094	-0.586065	43.7	22.7
26	10	3	BG311	BG	Видин	4	3	3	BG311	16329	11864	448365	221	EU-448365	17.5879	1823.87	175879	167093	167093	-0.736938	43.7	22.6
27	10	3	BG311	BG	Видин	4	3	3	BG311	16330	11864	448365	221	EU-448365	27.4291	2608.76	274291	167094	167094	-0.586065	43.7	22.7
28	10	3	BG311	BG	Видин	4	3	3	BG311	16331	11864	448365	221	EU-448365	22.0394	2214.61	220394	167985	167985	-0.544519	43.8	22.7
29	10	3	BG311	BG	Видин	4	3	3	BG311	16332	11865	448366	221	EU-448366	54.1078	2998.31	541078	167094	167094	-0.586065	43.7	22.7
30	10	3	BG311	BG	Видин	4	3	3	BG311	16335	11868	448369	221	EU-448369	49.8077	4580.56	498077	167094	167094	-0.586065	43.7	22.7
31	10	3	BG311	BG	Видин	4	3	3	BG311	16336	11868	448369	221	EU-448369	0.00926117	45.2327	92.6117	167985	167985	-0.544519	43.8	22.7
32	10	3	BG311	BG	Видин	4	3	3	BG311	16337	11869	448370	221	EU-448370	142.143	5248.99	1.42143e+06	167983	167983	-0.699052	43.8	22.5
33	10	3	BG311	BG	Видин	4	3	3	BG311	16354	11883	448384	221	EU-448384	57.299	4363.45	572990	167095	167095	-0.512371	43.7	22.8
34	10	3	BG311	BG	Видин	4	3	3	BG311	16373	11899	448400	221	EU-448400	38.4035	3825.11	384035	167095	167095	-0.512371	43.7	22.8
35	10	3	BG311	BG	Видин	4	3	3	BG311	16374	11899	448400	221	EU-448400	30.9462	3203.26	309462	167986	167986	-0.488635	43.8	22.8
36	10	3	BG311	BG	Видин	4	3	3	BG311	16381	11906	448407	221	EU-448407	46.4626	2999.43	464626	167096	167096	-0.512745	43.7	22.9
37	10	3	BG311	BG	Видин	4	3	3	BG311	16392	11915	448416	221	EU-448416	34.8387	2857.96	348387	167986	167986	-0.488635	43.8	22.8
38	10	3	BG311	BG	Видин	4	3	3	BG311	16479	11969	448470	221	EU-448470	25.1558	2537.2	251558	167987	167987	-0.49013	43.8	22.9
39	10	3	BG311	BG	Видин	4	3	3	BG311	16485	11974	448475	221	EU-448475	54.4207	3581.61	544207	167983	167983	-0.699052	43.8	22.5
40	10	3	BG311	BG	Видин	4	3	3	BG311	16495	11981	448482	221	EU-448482	37.8988	3865.12	378988	167988	167988	-0.479827	43.8	23
41	10	3	BG311	BG	Видин	4	3	3	BG311	16500	11986	448487	221	EU-448487	25.4193	2058.57	254193	167985	167985	-0.544519	43.8	22.7
42	10	3	BG311	BG	Видин	4	3	3	BG311	16502	11988	448489	221	EU-448489	35.4726	3066.53	354726	167987	167987	-0.49013	43.8	22.9
43	10	3	BG311	BG	Видин	4	3	3	BG311	16503	11989	448490	221	EU-448490	5.32213	1062.67	53221.3	167987	167987	-0.49013	43.8	22.9
44	10	3	BG311	BG	Видин	4	3	3	BG311	16504	11989	448490	221	EU-448490	21.6665	2006.11	216665	167988	167988	-0.479827	43.8	23
45	10	3	BG311	BG	Видин	4	3	3	BG311	16506	11991	448492	221	EU-448492	51.9054	5182.09	519054	167987	167987	-0.49013	43.8	22.9
46	10	3	BG311	BG	Видин	4	3	3	BG311	16512	11996	448497	221	EU-448497	25.7174	2280.86	257174	168873	168873	-0.582522	43.9	22.4
47	10	3	BG311	BG	Видин	4	3	3	BG311	16519	12002	448503	221	EU-448503	128.042	5249.19	1.28042e+06	167987	167987	-0.49013	43.8	22.9
48	10	3	BG311	BG	Видин	4	3	3	BG311	16524	12007	448508	221	EU-448508	37.3668	2915.36	373668	168875	168875	-0.528828	43.9	22.6
49	10	3	BG311	BG	Видин	4	3	3	BG311	16529	12012	448513	221	EU-448513	34.0738	3756.19	340738	167987	167987	-0.49013	43.8	22.9
50	10	3	BG311	BG	Видин	4	3	3	BG311	16533	12015	448516	221	EU-448516	43.5141	2652.55	435141	168874	168874	-0.570289	43.9	22.5
51	10	3	BG311	BG	Видин	4	3	3	BG311	16558	12040	448541	221	EU-448541	76.1183	4144.83	761183	168874	168874	-0.570289	43.9	22.5
52	10	3	BG311	BG	Видин	4	3	3	BG311	16559	12040	448541	221	EU-448541	7.49773	1221.79	74977.3	168875	168875	-0.528828	43.9	22.6
53	10	3	BG311	BG	Видин	4	3	3	BG311	16565	12046	448547	221	EU-448547	74.9088	6413.2	749088	168877	168877	-0.468786	43.9	22.8
54	10	3	BG311	BG	Видин	4	3	3	BG311	16658	12111	448612	221	EU-448612	33.5801	2478.71	335801	168876	168876	-0.495295	43.9	22.7
55	10	3	BG311	BG	Видин	4	3	3	BG311	16709	12146	448647	221	EU-448647	10.808	1284.36	108080	169765	169765	-0.52163	44	22.5
56	10	3	BG311	BG	Видин	4	3	3	BG311	16710	12146	448647	221	EU-448647	17.5257	2127.14	175257	169766	169766	-0.494685	44	22.6
57	10	3	BG311	BG	Видин	4	3	3	BG311	16797	12216	448717	221	EU-448717	41.6731	3287.78	416731	169767	169767	-0.482456	44	22.7
58	10	3	BG311	BG	Видин	4	3	3	BG311	16801	12220	448721	221	EU-448721	70.6819	4187.06	706819	169767	169767	-0.482456	44	22.7
59	10	3	BG311	BG	Видин	4	3	3	BG311	16802	12220	448721	221	EU-448721	1.00324	509.82	10032.4	169768	169768	-0.460113	44	22.8
60	10	3	BG311	BG	Видин	4	3	3	BG311	16813	12227	448728	221	EU-448728	25.7495	2124.68	257495	169767	169767	-0.482456	44	22.7
61	10	3	BG311	BG	Видин	4	3	3	BG311	16816	12229	448730	221	EU-448730	107.301	4630.29	1.07301e+06	169766	169766	-0.494685	44	22.6
62	10	3	BG311	BG	Видин	4	3	3	BG311	16825	12236	448737	221	EU-448737	37.1592	2581.49	371592	169768	169768	-0.460113	44	22.8
63	10	3	BG311	BG	Видин	4	3	3	BG311	16829	12240	448741	221	EU-448741	25.8029	2169.69	258029	169767	169767	-0.482456	44	22.7
64	10	3	BG311	BG	Видин	4	3	3	BG311	16840	12250	448751	221	EU-448751	23.0925	2066.73	230925	169765	169765	-0.52163	44	22.5
65	10	3	BG311	BG	Видин	4	3	3	BG311	16841	12250	448751	221	EU-448751	58.6531	3317.14	586531	169766	169766	-0.494685	44	22.6
66	10	3	BG311	BG	Видин	4	3	3	BG311	16842	12251	448752	221	EU-448752	35.3608	2812.89	353608	169766	169766	-0.494685	44	22.6
67	10	3	BG311	BG	Видин	4	3	3	BG311	16854	12261	448762	221	EU-448762	38.6798	2529.61	386798	169766	169766	-0.494685	44	22.6
68	10	3	BG311	BG	Видин	4	3	3	BG311	16862	12268	448769	221	EU-448769	25.2426	2228.51	252426	169767	169767	-0.482456	44	22.7
69	10	3	BG311	BG	Видин	4	3	3	BG311	16863	12269	448770	221	EU-448770	39.1822	2378.55	391822	169767	169767	-0.482456	44	22.7
70	10	3	BG311	BG	Видин	4	3	3	BG311	16897	12292	448793	221	EU-448793	63.1918	3787.3	631918	169767	169767	-0.482456	44	22.7
71	10	3	BG311	BG	Видин	4	3	3	BG311	16898	12292	448793	221	EU-448793	82.4178	6352.48	824178	169768	169768	-0.460113	44	22.8
72	10	3	BG311	BG	Видин	4	3	3	BG311	16928	12316	448817	221	EU-448817	34.4972	3771.5	344972	169767	169767	-0.482456	44	22.7
73	10	3	BG311	BG	Видин	4	3	3	BG311	16931	12318	448819	221	EU-448819	46.6132	2801.79	466132	169767	169767	-0.482456	44	22.7
74	10	3	BG311	BG	Видин	4	3	3	BG311	16932	12318	448819	221	EU-448819	6.56412	1115.27	65641.2	169768	169768	-0.460113	44	22.8
75	10	3	BG311	BG	Видин	4	3	3	BG311	16941	12324	448825	221	EU-448825	29.7677	3322.23	297677	169767	169767	-0.482456	44	22.7
76	10	3	BG311	BG	Видин	4	3	3	BG311	16942	12324	448825	221	EU-448825	9.52929	1746.25	95292.9	170658	170658	-0.454788	44.1	22.7
77	10	3	BG311	BG	Видин	4	3	3	BG311	16955	12336	448837	221	EU-448837	11.0999	2341.8	110999	169768	169768	-0.460113	44	22.8
78	10	3	BG311	BG	Видин	4	3	3	BG311	16956	12336	448837	221	EU-448837	57.0272	3097.76	570272	170659	170659	-0.433688	44.1	22.8
79	10	3	BG311	BG	Видин	4	3	3	BG311	16960	12339	448840	221	EU-448840	6.05978	1357.96	60597.8	169768	169768	-0.460113	44	22.8
80	10	3	BG311	BG	Видин	4	3	3	BG311	16961	12339	448840	221	EU-448840	19.4104	2254.39	194104	170659	170659	-0.433688	44.1	22.8
81	10	3	BG311	BG	Видин	4	3	3	BG311	16996	12360	448861	221	EU-448861	40.5461	3148.7	405461	170657	170657	-0.476191	44.1	22.6
82	10	3	BG311	BG	Видин	4	3	3	BG311	17020	12377	448878	221	EU-448878	26.9164	3461.33	269164	169770	169770	-0.429902	44	23
83	10	3	BG311	BG	Видин	4	3	3	BG311	17021	12378	448879	221	EU-448879	29.5504	2717.96	295504	170659	170659	-0.433688	44.1	22.8
84	10	3	BG311	BG	Видин	4	3	3	BG311	17033	12387	448888	221	EU-448888	93.7404	4185.52	937404	170658	170658	-0.454788	44.1	22.7
85	10	3	BG311	BG	Видин	4	3	3	BG311	17053	12401	448902	221	EU-448902	28.9894	2343.04	289894	170658	170658	-0.454788	44.1	22.7
86	10	3	BG311	BG	Видин	4	3	3	BG311	17054	12401	448902	221	EU-448902	30.0793	2398.47	300793	170659	170659	-0.433688	44.1	22.8
87	10	3	BG311	BG	Видин	4	3	3	BG311	17055	12402	448903	221	EU-448903	106.312	6643.61	1.06312e+06	170659	170659	-0.433688	44.1	22.8
88	10	3	BG311	BG	Видин	4	3	3	BG311	17056	12402	448903	221	EU-448903	89.3558	5346.57	893558	170660	170660	-0.441918	44.1	22.9
89	10	3	BG311	BG	Видин	4	3	3	BG311	17058	12404	448905	221	EU-448905	23.4108	2726.42	234108	170657	170657	-0.476191	44.1	22.6
90	10	3	BG311	BG	Видин	4	3	3	BG311	17059	12404	448905	221	EU-448905	3.43564	826.88	34356.4	170658	170658	-0.454788	44.1	22.7
91	10	3	BG311	BG	Видин	4	3	3	BG311	17062	12407	448908	221	EU-448908	36.3678	3705.09	363678	170659	170659	-0.433688	44.1	22.8
92	10	3	BG311	BG	Видин	4	3	3	BG311	17069	12413	448914	221	EU-448914	31.5811	2293.88	315811	170659	170659	-0.433688	44.1	22.8
93	10	3	BG311	BG	Видин	4	3	3	BG311	17071	12415	448916	221	EU-448916	67.101	5718.81	671010	170659	170659	-0.433688	44.1	22.8
94	10	3	BG311	BG	Видин	4	3	3	BG311	17095	12435	448936	221	EU-448936	169.384	6059.95	1.69384e+06	170658	170658	-0.454788	44.1	22.7
95	10	3	BG311	BG	Видин	4	3	3	BG311	17109	12443	448944	221	EU-448944	397.546	15068.7	3.97546e+06	170659	170659	-0.433688	44.1	22.8
96	10	3	BG311	BG	Видин	4	3	3	BG311	17110	12443	448944	221	EU-448944	170.484	7519.86	1.70484e+06	170660	170660	-0.441918	44.1	22.9
97	10	3	BG311	BG	Видин	4	3	3	BG311	17123	12453	448954	221	EU-448954	303.849	15388.4	3.03849e+06	170659	170659	-0.433688	44.1	22.8
98	10	3	BG311	BG	Видин	4	3	3	BG311	17183	12496	448997	221	EU-448997	32.7334	2667.48	327334	171549	171549	-0.436874	44.2	22.7
99	11	3	BG312	BG	Монтана	4	2	3	BG312	14879	10835	447336	221	EU-447336	0.00886977	48.8137	88.6977	162643	162643	-0.869281	43.2	23.1
100	11	3	BG312	BG	Монтана	4	2	3	BG312	14880	10835	447336	221	EU-447336	26.7338	2656.43	267338	162644	162644	-0.869281	43.2	23.2
101	11	3	BG312	BG	Монтана	4	2	3	BG312	14886	10841	447342	221	EU-447342	45.764	4960.68	457640	162645	162645	-0.869281	43.2	23.3
102	11	3	BG312	BG	Монтана	4	2	3	BG312	14908	10853	447354	221	EU-447354	48.1864	3993.08	481864	162644	162644	-0.869281	43.2	23.2
103	11	3	BG312	BG	Монтана	4	2	3	BG312	14988	10903	447404	221	EU-447404	73.0464	4439.83	730464	162643	162643	-0.869281	43.2	23.1
104	11	3	BG312	BG	Монтана	4	2	3	BG312	14994	10909	447410	221	EU-447410	34.1985	2792.65	341985	162645	162645	-0.869281	43.2	23.3
105	11	3	BG312	BG	Монтана	4	2	3	BG312	15055	10957	447458	221	EU-447458	56.1097	3832.88	561097	162645	162645	-0.869281	43.2	23.3
106	11	3	BG312	BG	Монтана	4	2	3	BG312	15064	10963	447464	221	EU-447464	59.2942	4856.48	592942	162644	162644	-0.869281	43.2	23.2
107	11	3	BG312	BG	Монтана	4	2	3	BG312	15065	10963	447464	221	EU-447464	84.5591	4996.05	845591	162645	162645	-0.869281	43.2	23.3
108	11	3	BG312	BG	Монтана	4	2	3	BG312	15066	10963	447464	221	EU-447464	13.4269	2229.95	134269	163535	163535	-0.59167	43.3	23.2
109	11	3	BG312	BG	Монтана	4	2	3	BG312	15067	10963	447464	221	EU-447464	84.4892	7142.49	844892	163536	163536	-0.595534	43.3	23.3
110	11	3	BG312	BG	Монтана	4	2	3	BG312	15104	10990	447491	221	EU-447491	49.2515	4398.77	492515	163536	163536	-0.595534	43.3	23.3
111	11	3	BG312	BG	Монтана	4	2	3	BG312	15154	11027	447528	221	EU-447528	25.0105	2274.18	250105	163536	163536	-0.595534	43.3	23.3
112	11	3	BG312	BG	Монтана	4	2	3	BG312	15163	11034	447535	221	EU-447535	26.5573	2629.34	265573	163536	163536	-0.595534	43.3	23.3
113	11	3	BG312	BG	Монтана	4	2	3	BG312	15166	11036	447537	221	EU-447537	29.9159	2489.44	299159	163536	163536	-0.595534	43.3	23.3
114	11	3	BG312	BG	Монтана	4	2	3	BG312	15269	11113	447614	221	EU-447614	35.5875	3703.83	355875	163536	163536	-0.595534	43.3	23.3
115	11	3	BG312	BG	Монтана	4	2	3	BG312	15270	11113	447614	221	EU-447614	17.4638	2116.28	174638	163537	163537	-0.628737	43.3	23.4
116	11	3	BG312	BG	Монтана	4	2	3	BG312	15346	11167	447668	221	EU-447668	46.0012	3791.91	460012	163536	163536	-0.595534	43.3	23.3
117	11	3	BG312	BG	Монтана	4	2	3	BG312	15402	11199	447700	221	EU-447700	55.3574	3329.93	553574	164425	164425	-0.56621	43.4	23.1
118	11	3	BG312	BG	Монтана	4	2	3	BG312	15428	11214	447715	221	EU-447715	26.1362	2427.35	261362	164426	164426	-0.518899	43.4	23.2
119	11	3	BG312	BG	Монтана	4	2	3	BG312	15521	11274	447775	221	EU-447775	25.4522	2360.09	254522	164427	164427	-0.516588	43.4	23.3
120	11	3	BG312	BG	Монтана	4	2	3	BG312	15549	11296	447797	221	EU-447797	42.3778	3791.59	423778	164428	164428	-0.550789	43.4	23.4
121	11	3	BG312	BG	Монтана	4	2	3	BG312	15560	11302	447803	221	EU-447803	31.0137	2265.47	310137	164425	164425	-0.56621	43.4	23.1
122	11	3	BG312	BG	Монтана	4	2	3	BG312	15561	11302	447803	221	EU-447803	24.7608	2739.67	247608	164426	164426	-0.518899	43.4	23.2
123	11	3	BG312	BG	Монтана	4	2	3	BG312	15579	11312	447813	221	EU-447813	41.6287	2775.72	416287	164425	164425	-0.56621	43.4	23.1
124	11	3	BG312	BG	Монтана	4	2	3	BG312	15640	11361	447862	221	EU-447862	68.8066	5558.75	688066	164426	164426	-0.518899	43.4	23.2
125	11	3	BG312	BG	Монтана	4	2	3	BG312	15641	11361	447862	221	EU-447862	3.11728	1149.98	31172.8	165317	165317	-0.600303	43.5	23.2
126	11	3	BG312	BG	Монтана	4	2	3	BG312	15703	11410	447911	221	EU-447911	66.8824	3578.83	668824	165315	165315	-0.677714	43.5	23
127	11	3	BG312	BG	Монтана	4	2	3	BG312	15775	11462	447963	221	EU-447963	32.4285	2766.08	324285	165315	165315	-0.677714	43.5	23
128	11	3	BG312	BG	Монтана	4	2	3	BG312	15788	11473	447974	221	EU-447974	43.6954	4454.48	436954	165319	165319	-0.564256	43.5	23.4
129	11	3	BG312	BG	Монтана	4	2	3	BG312	15835	11511	448012	221	EU-448012	33.3862	2948.21	333862	165319	165319	-0.564256	43.5	23.4
130	11	3	BG312	BG	Монтана	4	2	3	BG312	15860	11530	448031	221	EU-448031	108.529	6059.82	1.08529e+06	165315	165315	-0.677714	43.5	23
131	11	3	BG312	BG	Монтана	4	2	3	BG312	15876	11540	448041	221	EU-448041	38.0711	3200.24	380711	165314	165314	-0.789482	43.5	22.9
132	11	3	BG312	BG	Монтана	4	2	3	BG312	15877	11540	448041	221	EU-448041	21.9295	2094.24	219295	166205	166205	-0.593255	43.6	22.9
133	11	3	BG312	BG	Монтана	4	2	3	BG312	15921	11568	448069	221	EU-448069	90.8723	5010.74	908723	166205	166205	-0.593255	43.6	22.9
134	11	3	BG312	BG	Монтана	4	2	3	BG312	15934	11580	448081	221	EU-448081	35.2847	2940.55	352847	165318	165318	-0.582327	43.5	23.3
135	11	3	BG312	BG	Монтана	4	2	3	BG312	15947	11589	448090	221	EU-448090	5.9462	1289.46	59462	165316	165316	-0.632528	43.5	23.1
136	11	3	BG312	BG	Монтана	4	2	3	BG312	15948	11589	448090	221	EU-448090	31.9267	2437.13	319267	166207	166207	-0.576662	43.6	23.1
137	11	3	BG312	BG	Монтана	4	2	3	BG312	15951	11592	448093	221	EU-448093	77.621	4467.2	776210	165318	165318	-0.582327	43.5	23.3
138	11	3	BG312	BG	Монтана	4	2	3	BG312	15954	11594	448095	221	EU-448095	22.651	2797.49	226510	165318	165318	-0.582327	43.5	23.3
139	11	3	BG312	BG	Монтана	4	2	3	BG312	15955	11594	448095	221	EU-448095	7.43457	1292.13	74345.7	165319	165319	-0.564256	43.5	23.4
140	11	3	BG312	BG	Монтана	4	2	3	BG312	15980	11610	448111	221	EU-448111	29.525	2329.81	295250	165317	165317	-0.600303	43.5	23.2
141	11	3	BG312	BG	Монтана	4	2	3	BG312	16048	11658	448159	221	EU-448159	28.0427	2133.04	280427	165321	165321	-0.530643	43.5	23.6
142	11	3	BG312	BG	Монтана	4	2	3	BG312	16061	11670	448171	221	EU-448171	45.0913	3197.81	450913	166207	166207	-0.576662	43.6	23.1
143	11	3	BG312	BG	Монтана	4	2	3	BG312	16072	11679	448180	221	EU-448180	78.0774	4515.3	780774	166208	166208	-0.545016	43.6	23.2
144	11	3	BG312	BG	Монтана	4	2	3	BG312	16097	11699	448200	221	EU-448200	39.6486	3323.39	396486	166206	166206	-0.593722	43.6	23
145	11	3	BG312	BG	Монтана	4	2	3	BG312	16112	11712	448213	221	EU-448213	49.3699	4476.11	493699	166206	166206	-0.593722	43.6	23
146	11	3	BG312	BG	Монтана	4	2	3	BG312	16137	11721	448222	221	EU-448222	25.1517	2546.77	251517	166206	166206	-0.593722	43.6	23
147	11	3	BG312	BG	Монтана	4	2	3	BG312	16191	11765	448266	221	EU-448266	22.6273	2416.54	226273	166207	166207	-0.576662	43.6	23.1
148	11	3	BG312	BG	Монтана	4	2	3	BG312	16192	11765	448266	221	EU-448266	9.01473	1216.27	90147.3	166208	166208	-0.545016	43.6	23.2
149	11	3	BG312	BG	Монтана	4	2	3	BG312	16216	11784	448285	221	EU-448285	56.2248	6063.61	562248	166207	166207	-0.576662	43.6	23.1
150	11	3	BG312	BG	Монтана	4	2	3	BG312	16217	11784	448285	221	EU-448285	14.9641	2185.66	149641	167098	167098	-0.491885	43.7	23.1
151	11	3	BG312	BG	Монтана	4	2	3	BG312	16281	11828	448329	221	EU-448329	6.25997	1427.31	62599.7	166209	166209	-0.516158	43.6	23.3
152	11	3	BG312	BG	Монтана	4	2	3	BG312	16282	11828	448329	221	EU-448329	19.879	1904.76	198790	167100	167100	-0.457063	43.7	23.3
153	11	3	BG312	BG	Монтана	4	2	3	BG312	16300	11843	448344	221	EU-448344	47.8335	3688.5	478335	167098	167098	-0.491885	43.7	23.1
154	11	3	BG312	BG	Монтана	4	2	3	BG312	16344	11876	448377	221	EU-448377	45.7464	3814.34	457464	167098	167098	-0.491885	43.7	23.1
155	11	3	BG312	BG	Монтана	4	2	3	BG312	16353	11882	448383	221	EU-448383	46.6651	2784.16	466651	167099	167099	-0.4475	43.7	23.2
156	11	3	BG312	BG	Монтана	4	2	3	BG312	16389	11913	448414	221	EU-448414	20.1897	3032.92	201897	167099	167099	-0.4475	43.7	23.2
157	11	3	BG312	BG	Монтана	4	2	3	BG312	16390	11913	448414	221	EU-448414	10.0447	2056.43	100447	167100	167100	-0.457063	43.7	23.3
158	11	3	BG312	BG	Монтана	4	2	3	BG312	16405	11919	448420	221	EU-448420	73.352	4941.36	733520	167099	167099	-0.4475	43.7	23.2
159	11	3	BG312	BG	Монтана	4	2	3	BG312	16449	11951	448452	221	EU-448452	34.0645	2676.96	340645	167988	167988	-0.479827	43.8	23
160	11	3	BG312	BG	Монтана	4	2	3	BG312	16465	11961	448462	221	EU-448462	91.8284	6059.4	918284	167102	167102	-0.484381	43.7	23.5
161	11	3	BG312	BG	Монтана	4	2	3	BG312	16497	11983	448484	221	EU-448484	25.1487	2103.67	251487	167101	167101	-0.489044	43.7	23.4
162	11	3	BG312	BG	Монтана	4	2	3	BG312	16630	12092	448593	221	EU-448593	27.0227	2259.22	270227	167993	167993	-0.481082	43.8	23.5
163	11	3	BG312	BG	Монтана	4	2	3	BG312	16633	12095	448596	221	EU-448596	89.6979	5673.12	896979	167993	167993	-0.481082	43.8	23.5
164	11	3	BG312	BG	Монтана	4	2	3	BG312	16650	12107	448608	221	EU-448608	45.6684	2812.77	456684	167991	167991	-0.439485	43.8	23.3
165	24	3	DEB11	DE	Koblenz, Kreisfreie Stadt	4	2	3	DEB11	27891	20142	456643	221	EU-456643	28.2976	3008.36	282976	225748	225748	-0.869281	50.3	7.5
166	25	3	BG313	BG	Враца	4	2	3	BG313	14733	10733	447234	221	EU-447234	40.4081	3107.06	404081	161756	161756	-0.869281	43.1	23.5
167	25	3	BG313	BG	Враца	4	2	3	BG313	14881	10836	447337	221	EU-447337	62.4192	3647.43	624192	161758	161758	-0.806443	43.1	23.7
168	25	3	BG313	BG	Враца	4	2	3	BG313	14911	10855	447356	221	EU-447356	21.3445	2371.92	213445	161757	161757	-0.869281	43.1	23.6
169	25	3	BG313	BG	Враца	4	2	3	BG313	14912	10855	447356	221	EU-447356	4.06815	1501.17	40681.5	162648	162648	-0.869281	43.2	23.6
170	25	3	BG313	BG	Враца	4	2	3	BG313	14920	10859	447360	221	EU-447360	27.1498	2330.23	271498	161758	161758	-0.806443	43.1	23.7
171	25	3	BG313	BG	Враца	4	2	3	BG313	14949	10871	447372	221	EU-447372	25.5052	2630.39	255052	161758	161758	-0.806443	43.1	23.7
172	25	3	BG313	BG	Враца	4	2	3	BG313	14950	10871	447372	221	EU-447372	21.4016	2719.25	214016	162649	162649	-0.823124	43.2	23.7
173	25	3	BG313	BG	Враца	4	2	3	BG313	14961	10881	447382	221	EU-447382	26.3377	2699.73	263377	161759	161759	-0.691547	43.1	23.8
174	25	3	BG313	BG	Враца	4	2	3	BG313	14963	10883	447384	221	EU-447384	28.8259	3852.5	288259	162648	162648	-0.869281	43.2	23.6
175	25	3	BG313	BG	Враца	4	2	3	BG313	14970	10888	447389	221	EU-447389	25.0512	2620.11	250512	162646	162646	-0.869281	43.2	23.4
176	25	3	BG313	BG	Враца	4	2	3	BG313	14990	10905	447406	221	EU-447406	39.7469	3002.66	397469	162648	162648	-0.869281	43.2	23.6
177	25	3	BG313	BG	Враца	4	2	3	BG313	15013	10924	447425	221	EU-447425	27.2999	2236.38	272999	162649	162649	-0.823124	43.2	23.7
178	25	3	BG313	BG	Враца	4	2	3	BG313	15032	10938	447439	221	EU-447439	34.8071	3258.04	348071	162649	162649	-0.823124	43.2	23.7
179	25	3	BG313	BG	Враца	4	2	3	BG313	15045	10948	447449	221	EU-447449	40.0805	2889.78	400805	162649	162649	-0.823124	43.2	23.7
180	25	3	BG313	BG	Враца	4	2	3	BG313	15050	10952	447453	221	EU-447453	36.7577	3384.48	367577	162649	162649	-0.823124	43.2	23.7
181	25	3	BG313	BG	Враца	4	2	3	BG313	15056	10958	447459	221	EU-447459	31.2183	3237.81	312183	162647	162647	-0.869281	43.2	23.5
182	25	3	BG313	BG	Враца	4	2	3	BG313	15071	10967	447468	221	EU-447468	62.8154	4143.69	628154	162647	162647	-0.869281	43.2	23.5
183	25	3	BG313	BG	Враца	4	2	3	BG313	15074	10970	447471	221	EU-447471	120.311	7285.01	1.20311e+06	162652	162652	-0.693323	43.2	24
184	25	3	BG313	BG	Враца	4	2	3	BG313	15107	10993	447494	221	EU-447494	58.1321	3366.4	581321	162652	162652	-0.693323	43.2	24
185	25	3	BG313	BG	Враца	4	2	3	BG313	15116	11000	447501	221	EU-447501	83.4406	6347.47	834406	162651	162651	-0.713937	43.2	23.9
186	25	3	BG313	BG	Враца	4	2	3	BG313	15121	11005	447506	221	EU-447506	26.8429	2498.32	268429	162652	162652	-0.693323	43.2	24
187	25	3	BG313	BG	Враца	4	2	3	BG313	15147	11023	447524	221	EU-447524	39.9505	5007.41	399505	163537	163537	-0.628737	43.3	23.4
188	25	3	BG313	BG	Враца	4	2	3	BG313	15148	11023	447524	221	EU-447524	17.0005	1802.46	170005	163538	163538	-0.693716	43.3	23.5
189	25	3	BG313	BG	Враца	4	2	3	BG313	15180	11048	447549	221	EU-447549	32.873	2647.81	328730	163538	163538	-0.693716	43.3	23.5
190	25	3	BG313	BG	Враца	4	2	3	BG313	15193	11059	447560	221	EU-447560	33.6108	3141.07	336108	163538	163538	-0.693716	43.3	23.5
191	25	3	BG313	BG	Враца	4	2	3	BG313	15194	11060	447561	221	EU-447561	26.3313	2080.52	263313	163540	163540	-0.686628	43.3	23.7
192	25	3	BG313	BG	Враца	4	2	3	BG313	15197	11062	447563	221	EU-447563	4.09274	1187.31	40927.4	163536	163536	-0.595534	43.3	23.3
193	25	3	BG313	BG	Враца	4	2	3	BG313	15198	11062	447563	221	EU-447563	38.1431	3321.62	381431	163537	163537	-0.628737	43.3	23.4
194	25	3	BG313	BG	Враца	4	2	3	BG313	15202	11065	447566	221	EU-447566	29.0401	2762.56	290401	163539	163539	-0.664066	43.3	23.6
195	25	3	BG313	BG	Враца	4	2	3	BG313	15219	11076	447577	221	EU-447577	13.7337	1840.81	137337	163536	163536	-0.595534	43.3	23.3
196	25	3	BG313	BG	Враца	4	2	3	BG313	15220	11076	447577	221	EU-447577	16.9494	1873.9	169494	163537	163537	-0.628737	43.3	23.4
197	25	3	BG313	BG	Враца	4	2	3	BG313	15231	11085	447586	221	EU-447586	38.784	3245.48	387840	163539	163539	-0.664066	43.3	23.6
198	25	3	BG313	BG	Враца	4	2	3	BG313	15243	11093	447594	221	EU-447594	31.6445	3476.09	316445	163537	163537	-0.628737	43.3	23.4
199	25	3	BG313	BG	Враца	4	2	3	BG313	15245	11095	447596	221	EU-447596	25.6885	2506.63	256885	163538	163538	-0.693716	43.3	23.5
200	25	3	BG313	BG	Враца	4	2	3	BG313	15265	11110	447611	221	EU-447611	39.6063	2935.38	396063	163538	163538	-0.693716	43.3	23.5
201	25	3	BG313	BG	Враца	4	2	3	BG313	15269	11113	447614	221	EU-447614	0.0087436	53.9994	87.436	163536	163536	-0.595534	43.3	23.3
202	25	3	BG313	BG	Враца	4	2	3	BG313	15270	11113	447614	221	EU-447614	0.380789	571.694	3807.89	163537	163537	-0.628737	43.3	23.4
203	25	3	BG313	BG	Враца	4	2	3	BG313	15297	11131	447632	221	EU-447632	92.1548	4069.44	921548	162651	162651	-0.713937	43.2	23.9
204	25	3	BG313	BG	Враца	4	2	3	BG313	15298	11131	447632	221	EU-447632	4.09331	965.065	40933.1	163542	163542	-0.60291	43.3	23.9
205	25	3	BG313	BG	Враца	4	2	3	BG313	15311	11142	447643	221	EU-447643	34.4641	2585.13	344641	163540	163540	-0.686628	43.3	23.7
206	25	3	BG313	BG	Враца	4	2	3	BG313	15343	11165	447666	221	EU-447666	1.68092	637.383	16809.2	163541	163541	-0.641585	43.3	23.8
207	25	3	BG313	BG	Враца	4	2	3	BG313	15344	11165	447666	221	EU-447666	27.2893	2353.58	272893	163542	163542	-0.60291	43.3	23.9
208	25	3	BG313	BG	Враца	4	2	3	BG313	15549	11296	447797	221	EU-447797	1.1455	1050.12	11455	164428	164428	-0.550789	43.4	23.4
209	25	3	BG313	BG	Враца	4	2	3	BG313	15680	11394	447895	221	EU-447895	27.5934	2422.55	275934	164433	164433	-0.567236	43.4	23.9
210	25	3	BG313	BG	Враца	4	2	3	BG313	15688	11399	447900	221	EU-447900	46.7093	2804.92	467093	164433	164433	-0.567236	43.4	23.9
211	25	3	BG313	BG	Враца	4	2	3	BG313	15718	11422	447923	221	EU-447923	38.0026	2604.9	380026	164428	164428	-0.550789	43.4	23.4
212	25	3	BG313	BG	Враца	4	2	3	BG313	15761	11450	447951	221	EU-447951	48.8762	3249.35	488762	164433	164433	-0.567236	43.4	23.9
213	25	3	BG313	BG	Враца	4	2	3	BG313	15838	11513	448014	221	EU-448014	0.373167	317.284	3731.67	164430	164430	-0.562151	43.4	23.6
214	25	3	BG313	BG	Враца	4	2	3	BG313	15839	11513	448014	221	EU-448014	31.7948	2344.82	317948	165321	165321	-0.530643	43.5	23.6
215	25	3	BG313	BG	Враца	4	2	3	BG313	15917	11564	448065	221	EU-448065	38.6895	3718.39	386895	164434	164434	-0.540872	43.4	24
216	25	3	BG313	BG	Враца	4	2	3	BG313	15976	11608	448109	221	EU-448109	37.0061	3407.2	370061	165322	165322	-0.535762	43.5	23.7
217	25	3	BG313	BG	Враца	4	2	3	BG313	16152	11735	448236	221	EU-448236	57.325	3749.65	573250	165324	165324	-0.527246	43.5	23.9
218	25	3	BG313	BG	Враца	4	2	3	BG313	16165	11746	448247	221	EU-448247	28.4466	2842.91	284466	165323	165323	-0.537095	43.5	23.8
219	25	3	BG313	BG	Враца	4	2	3	BG313	16166	11746	448247	221	EU-448247	44.7848	3976.72	447848	165324	165324	-0.527246	43.5	23.9
220	25	3	BG313	BG	Враца	4	2	3	BG313	16186	11760	448261	221	EU-448261	37.9644	3326.17	379644	165323	165323	-0.537095	43.5	23.8
221	25	3	BG313	BG	Враца	4	2	3	BG313	16240	11799	448300	221	EU-448300	32.0069	3259.49	320069	166213	166213	-0.503297	43.6	23.7
222	25	3	BG313	BG	Враца	4	2	3	BG313	16256	11808	448309	221	EU-448309	29.68	2888.53	296800	166212	166212	-0.519161	43.6	23.6
223	25	3	BG313	BG	Враца	4	2	3	BG313	16563	12044	448545	221	EU-448545	29.4816	2444.28	294816	167110	167110	-0.492105	43.7	24.3
224	25	3	BG313	BG	Враца	4	2	3	BG313	16572	12051	448552	221	EU-448552	34.8432	3667.69	348432	167106	167106	-0.478585	43.7	23.9
225	25	3	BG313	BG	Враца	4	2	3	BG313	16578	12056	448557	221	EU-448557	56.4919	3893.37	564919	167110	167110	-0.492105	43.7	24.3
226	25	3	BG313	BG	Враца	4	2	3	BG313	16602	12074	448575	221	EU-448575	114.084	6852.38	1.14084e+06	167110	167110	-0.492105	43.7	24.3
227	32	3	BG314	BG	Плевен	4	2	3	BG314	15427	11213	447714	221	EU-447714	74.5026	3832.77	745026	163544	163544	-0.564942	43.3	24.1
228	32	3	BG314	BG	Плевен	4	2	3	BG314	15443	11224	447725	221	EU-447725	34.485	2399.48	344850	163543	163543	-0.580719	43.3	24
229	32	3	BG314	BG	Плевен	4	2	3	BG314	15444	11224	447725	221	EU-447725	1.62335	589.783	16233.5	163544	163544	-0.564942	43.3	24.1
230	32	3	BG314	BG	Плевен	4	2	3	BG314	15475	11247	447748	221	EU-447748	29.2947	2371.16	292947	163546	163546	-0.528825	43.3	24.3
231	32	3	BG314	BG	Плевен	4	2	3	BG314	15522	11275	447776	221	EU-447776	25.5688	2109.07	255688	162657	162657	-0.585751	43.2	24.5
232	32	3	BG314	BG	Плевен	4	2	3	BG314	15533	11283	447784	221	EU-447784	26.1503	2350.32	261503	163543	163543	-0.580719	43.3	24
233	32	3	BG314	BG	Плевен	4	2	3	BG314	15603	11335	447836	221	EU-447836	73.464	5277.66	734640	163544	163544	-0.564942	43.3	24.1
234	32	3	BG314	BG	Плевен	4	2	3	BG314	15604	11335	447836	221	EU-447836	39.5538	2940.53	395538	163545	163545	-0.516649	43.3	24.2
235	32	3	BG314	BG	Плевен	4	2	3	BG314	15672	11387	447888	221	EU-447888	28.5187	2620.44	285187	163546	163546	-0.528825	43.3	24.3
236	32	3	BG314	BG	Плевен	4	2	3	BG314	15687	11398	447899	221	EU-447899	312.111	14037.9	3.12111e+06	163547	163547	-0.553438	43.3	24.4
237	32	3	BG314	BG	Плевен	4	2	3	BG314	15765	11454	447955	221	EU-447955	91.2117	5285.67	912117	163548	163548	-0.554293	43.3	24.5
238	32	3	BG314	BG	Плевен	4	2	3	BG314	15827	11503	448004	221	EU-448004	131.098	8362.24	1.31098e+06	163548	163548	-0.554293	43.3	24.5
239	32	3	BG314	BG	Плевен	4	2	3	BG314	15950	11591	448092	221	EU-448092	81.772	5070.5	817720	163550	163550	-0.529164	43.3	24.7
240	32	3	BG314	BG	Плевен	4	2	3	BG314	15964	11599	448100	221	EU-448100	88.2079	6162.35	882079	163550	163550	-0.529164	43.3	24.7
241	32	3	BG314	BG	Плевен	4	2	3	BG314	15973	11606	448107	221	EU-448107	17.9906	1881.4	179906	163549	163549	-0.553004	43.3	24.6
242	32	3	BG314	BG	Плевен	4	2	3	BG314	15974	11606	448107	221	EU-448107	7.24305	1538.72	72430.5	164440	164440	-0.51289	43.4	24.6
243	32	3	BG314	BG	Плевен	4	2	3	BG314	16015	11634	448135	221	EU-448135	9.22897	1603.32	92289.7	163550	163550	-0.529164	43.3	24.7
244	32	3	BG314	BG	Плевен	4	2	3	BG314	16016	11634	448135	221	EU-448135	3.77387	1041.07	37738.7	164440	164440	-0.51289	43.4	24.6
245	32	3	BG314	BG	Плевен	4	2	3	BG314	16017	11634	448135	221	EU-448135	75.5657	5091	755657	164441	164441	-0.510724	43.4	24.7
246	32	3	BG314	BG	Плевен	4	2	3	BG314	16042	11652	448153	221	EU-448153	26.4189	2115.57	264189	164440	164440	-0.51289	43.4	24.6
247	32	3	BG314	BG	Плевен	4	2	3	BG314	16060	11669	448170	221	EU-448170	25.4272	2116.58	254272	164441	164441	-0.510724	43.4	24.7
248	32	3	BG314	BG	Плевен	4	2	3	BG314	16064	11673	448174	221	EU-448174	31.3668	2562.8	313668	164441	164441	-0.510724	43.4	24.7
249	32	3	BG314	BG	Плевен	4	2	3	BG314	16075	11681	448182	221	EU-448182	23.2133	2344.25	232133	164442	164442	-0.508125	43.4	24.8
250	32	3	BG314	BG	Плевен	4	2	3	BG314	16076	11681	448182	221	EU-448182	27.9184	2682.67	279184	164443	164443	-0.492595	43.4	24.9
251	32	3	BG314	BG	Плевен	4	2	3	BG314	16092	11695	448196	221	EU-448196	26.8168	2082.18	268168	165326	165326	-0.51544	43.5	24.1
252	32	3	BG314	BG	Плевен	4	2	3	BG314	16115	11714	448215	221	EU-448215	33.2659	2569.27	332659	164442	164442	-0.508125	43.4	24.8
253	32	3	BG314	BG	Плевен	4	2	3	BG314	16146	11729	448230	221	EU-448230	196.942	5836.39	1.96942e+06	164440	164440	-0.51289	43.4	24.6
254	32	3	BG314	BG	Плевен	4	2	3	BG314	16160	11741	448242	221	EU-448242	41.0456	2993.41	410456	164441	164441	-0.510724	43.4	24.7
255	32	3	BG314	BG	Плевен	4	2	3	BG314	16178	11754	448255	221	EU-448255	94.2799	5314.1	942799	164440	164440	-0.51289	43.4	24.6
256	32	3	BG314	BG	Плевен	4	2	3	BG314	16204	11774	448275	221	EU-448275	142.159	8714.24	1.42159e+06	164440	164440	-0.51289	43.4	24.6
257	32	3	BG314	BG	Плевен	4	2	3	BG314	16205	11774	448275	221	EU-448275	54.0158	3731.05	540158	164441	164441	-0.510724	43.4	24.7
258	32	3	BG314	BG	Плевен	4	2	3	BG314	16233	11795	448296	221	EU-448296	35.7262	4644.98	357262	165330	165330	-0.489511	43.5	24.5
259	32	3	BG314	BG	Плевен	4	2	3	BG314	16248	11804	448305	221	EU-448305	1.11011	638.084	11101.1	164440	164440	-0.51289	43.4	24.6
260	32	3	BG314	BG	Плевен	4	2	3	BG314	16249	11804	448305	221	EU-448305	25.2416	2520.92	252416	165331	165331	-0.489228	43.5	24.6
261	32	3	BG314	BG	Плевен	4	2	3	BG314	16258	11810	448311	221	EU-448311	129.024	5315.99	1.29024e+06	165331	165331	-0.489228	43.5	24.6
262	32	3	BG314	BG	Плевен	4	2	3	BG314	16289	11834	448335	221	EU-448335	30.9507	2274.91	309507	164442	164442	-0.508125	43.4	24.8
263	32	3	BG314	BG	Плевен	4	2	3	BG314	16302	11845	448346	221	EU-448346	32.0916	2327.74	320916	164441	164441	-0.510724	43.4	24.7
264	32	3	BG314	BG	Плевен	4	2	3	BG314	16303	11845	448346	221	EU-448346	66.3201	4365.06	663201	165332	165332	-0.500341	43.5	24.7
265	32	3	BG314	BG	Плевен	4	2	3	BG314	16341	11873	448374	221	EU-448374	27.4778	2654.44	274778	165331	165331	-0.489228	43.5	24.6
266	32	3	BG314	BG	Плевен	4	2	3	BG314	16411	11924	448425	221	EU-448425	53.0846	2995.36	530846	165329	165329	-0.470563	43.5	24.4
267	32	3	BG314	BG	Плевен	4	2	3	BG314	16412	11924	448425	221	EU-448425	49.2564	4423.46	492564	165330	165330	-0.489511	43.5	24.5
268	32	3	BG314	BG	Плевен	4	2	3	BG314	16413	11924	448425	221	EU-448425	7.50418	2018.35	75041.8	166220	166220	-0.486787	43.6	24.4
269	32	3	BG314	BG	Плевен	4	2	3	BG314	16414	11924	448425	221	EU-448425	5.45768	1452.98	54576.8	166221	166221	-0.467263	43.6	24.5
270	32	3	BG314	BG	Плевен	4	2	3	BG314	16418	11928	448429	221	EU-448429	104.461	5749.68	1.04461e+06	165334	165334	-0.503475	43.5	24.9
271	32	3	BG314	BG	Плевен	4	2	3	BG314	16423	11932	448433	221	EU-448433	0.115481	165.249	1154.81	165332	165332	-0.500341	43.5	24.7
272	32	3	BG314	BG	Плевен	4	2	3	BG314	16424	11932	448433	221	EU-448433	29.7312	3025.12	297312	165333	165333	-0.510756	43.5	24.8
273	32	3	BG314	BG	Плевен	4	2	3	BG314	16425	11933	448434	221	EU-448434	30.9364	3139.17	309364	166220	166220	-0.486787	43.6	24.4
274	32	3	BG314	BG	Плевен	4	2	3	BG314	16426	11933	448434	221	EU-448434	34.7079	2489.36	347079	166221	166221	-0.467263	43.6	24.5
275	32	3	BG314	BG	Плевен	4	2	3	BG314	16432	11938	448439	221	EU-448439	57.7104	3282.96	577104	166219	166219	-0.496916	43.6	24.3
276	32	3	BG314	BG	Плевен	4	2	3	BG314	16445	11947	448448	221	EU-448448	49.321	3746.42	493210	166220	166220	-0.486787	43.6	24.4
277	32	3	BG314	BG	Плевен	4	2	3	BG314	16450	11952	448453	221	EU-448453	105.763	9359.48	1.05763e+06	165333	165333	-0.510756	43.5	24.8
278	32	3	BG314	BG	Плевен	4	2	3	BG314	16476	11967	448468	221	EU-448468	133.573	6817.94	1.33573e+06	165332	165332	-0.500341	43.5	24.7
279	32	3	BG314	BG	Плевен	4	2	3	BG314	16514	11998	448499	221	EU-448499	38.0981	4479.09	380981	165335	165335	-0.495332	43.5	25
280	32	3	BG314	BG	Плевен	4	2	3	BG314	16515	11998	448499	221	EU-448499	467.712	14695.4	4.67712e+06	165336	165336	-0.4701	43.5	25.1
281	32	3	BG314	BG	Плевен	4	2	3	BG314	16516	11999	448500	221	EU-448500	46.0539	3797.69	460539	166222	166222	-0.484215	43.6	24.6
282	32	3	BG314	BG	Плевен	4	2	3	BG314	16521	12004	448505	221	EU-448505	352.839	15596.8	3.52839e+06	165336	165336	-0.4701	43.5	25.1
283	32	3	BG314	BG	Плевен	4	2	3	BG314	16536	12018	448519	221	EU-448519	90.2615	5005.36	902615	165336	165336	-0.4701	43.5	25.1
284	32	3	BG314	BG	Плевен	4	2	3	BG314	16581	12058	448559	221	EU-448559	36.0313	2827.62	360313	166223	166223	-0.483408	43.6	24.7
285	32	3	BG314	BG	Плевен	4	2	3	BG314	16597	12070	448571	221	EU-448571	26.2901	2316.97	262901	166222	166222	-0.484215	43.6	24.6
286	32	3	BG314	BG	Плевен	4	2	3	BG314	16602	12074	448575	221	EU-448575	0.319341	665.22	3193.41	167110	167110	-0.492105	43.7	24.3
287	32	3	BG314	BG	Плевен	4	2	3	BG314	16609	12080	448581	221	EU-448581	68.4226	3617.56	684226	166222	166222	-0.484215	43.6	24.6
288	32	3	BG314	BG	Плевен	4	2	3	BG314	16632	12094	448595	221	EU-448595	81.4244	4644.85	814244	166224	166224	-0.481494	43.6	24.8
289	32	3	BG314	BG	Плевен	4	2	3	BG314	16634	12096	448597	221	EU-448597	25.9945	2874.15	259945	167112	167112	-0.485857	43.7	24.5
290	32	3	BG314	BG	Плевен	4	2	3	BG314	16685	12129	448630	221	EU-448630	86.3853	5863.6	863853	166226	166226	-0.47159	43.6	25
291	32	3	BG314	BG	Плевен	4	2	3	BG314	16686	12129	448630	221	EU-448630	7.37451	1204.1	73745.1	166227	166227	-0.482102	43.6	25.1
292	32	3	BG314	BG	Плевен	4	2	3	BG314	16714	12149	448650	221	EU-448650	367.171	21066.5	3.67171e+06	166226	166226	-0.47159	43.6	25
293	32	3	BG314	BG	Плевен	4	2	3	BG314	16729	12161	448662	221	EU-448662	48.7471	3735.25	487471	166226	166226	-0.47159	43.6	25
294	32	3	BG314	BG	Плевен	4	2	3	BG314	16730	12161	448662	221	EU-448662	2.53281	776.805	25328.1	166227	166227	-0.482102	43.6	25.1
295	32	3	BG314	BG	Плевен	4	2	3	BG314	16743	12171	448672	221	EU-448672	29.8058	2286.25	298058	166227	166227	-0.482102	43.6	25.1
296	32	3	BG314	BG	Плевен	4	2	3	BG314	16758	12183	448684	221	EU-448684	31.8351	2584.67	318351	167115	167115	-0.481148	43.7	24.8
297	32	3	BG314	BG	Плевен	4	2	3	BG314	16771	12194	448695	221	EU-448695	29.4104	2301.54	294104	166227	166227	-0.482102	43.6	25.1
298	32	3	BG314	BG	Плевен	4	2	3	BG314	16777	12198	448699	221	EU-448699	104.543	10781.1	1.04543e+06	167116	167116	-0.4861	43.7	24.9
299	32	3	BG314	BG	Плевен	4	2	3	BG314	16781	12202	448703	221	EU-448703	36.148	4604.81	361480	167116	167116	-0.4861	43.7	24.9
300	33	3	BG331	BG	Варна	4	2	1	BG331	16012	11631	448132	221	EU-448132	38.8543	3155.89	388543	160014	160014	-0.413238	42.9	27.5
301	33	3	BG331	BG	Варна	4	2	1	BG331	16033	11647	448148	221	EU-448148	29.0616	2319.72	290616	160901	160901	-0.475411	43	27.1
302	33	3	BG331	BG	Варна	4	2	1	BG331	16080	11685	448186	221	EU-448186	40.4504	3869.51	404504	160015	160015	-0.355529	42.9	27.6
303	33	3	BG331	BG	Варна	4	2	1	BG331	16090	11693	448194	221	EU-448194	87.6767	4411.03	876767	160018	160018	-0.869281	42.9	27.9
304	33	3	BG331	BG	Варна	4	2	1	BG331	16102	11704	448205	221	EU-448205	35.2626	4771.25	352626	160017	160017	-0.193657	42.9	27.8
305	33	3	BG331	BG	Варна	4	2	1	BG331	16105	11707	448208	221	EU-448208	49.1251	3399.44	491251	160015	160015	-0.355529	42.9	27.6
306	33	3	BG331	BG	Варна	4	2	1	BG331	16109	11710	448211	221	EU-448211	33.3033	3048.46	333033	160901	160901	-0.475411	43	27.1
307	33	3	BG331	BG	Варна	4	2	1	BG331	16110	11710	448211	221	EU-448211	16.5883	2283.06	165883	160902	160902	-0.457847	43	27.2
308	33	3	BG331	BG	Варна	4	2	1	BG331	16141	11725	448226	221	EU-448226	25.9946	2106.2	259946	160901	160901	-0.475411	43	27.1
309	33	3	BG331	BG	Варна	4	2	1	BG331	16147	11730	448231	221	EU-448231	40.9961	4786.18	409961	160018	160018	-0.869281	42.9	27.9
310	33	3	BG331	BG	Варна	4	2	1	BG331	16153	11736	448237	221	EU-448237	50.1054	3100.73	501054	160902	160902	-0.457847	43	27.2
311	33	3	BG331	BG	Варна	4	2	1	BG331	16181	11756	448257	221	EU-448257	148.315	11067.5	1.48315e+06	160018	160018	-0.869281	42.9	27.9
312	33	3	BG331	BG	Варна	4	2	1	BG331	16188	11762	448263	221	EU-448263	75.0249	6786.09	750249	160018	160018	-0.869281	42.9	27.9
313	33	3	BG331	BG	Варна	4	2	1	BG331	16229	11792	448293	221	EU-448293	44.9315	2839.85	449315	160902	160902	-0.457847	43	27.2
314	33	3	BG331	BG	Варна	4	2	1	BG331	16247	11803	448304	221	EU-448304	117.187	6033.08	1.17187e+06	160017	160017	-0.193657	42.9	27.8
315	33	3	BG331	BG	Варна	4	2	1	BG331	16272	11821	448322	221	EU-448322	53.3601	3436.31	533601	160903	160903	-0.437401	43	27.3
316	33	3	BG331	BG	Варна	4	2	1	BG331	16278	11825	448326	221	EU-448326	38.0351	2758.3	380351	160903	160903	-0.437401	43	27.3
317	33	3	BG331	BG	Варна	4	2	1	BG331	16299	11842	448343	221	EU-448343	95.589	7438.06	955890	160904	160904	-0.409468	43	27.4
318	33	3	BG331	BG	Варна	4	2	1	BG331	16311	11851	448352	221	EU-448352	14.2395	1492.38	142395	161793	161793	-0.442631	43.1	27.2
319	33	3	BG331	BG	Варна	4	2	1	BG331	16312	11851	448352	221	EU-448352	25.935	2453.01	259350	161794	161794	-0.429076	43.1	27.3
320	33	3	BG331	BG	Варна	4	2	1	BG331	16320	11859	448360	221	EU-448360	54.0519	3652.09	540519	160905	160905	-0.356436	43	27.5
321	33	3	BG331	BG	Варна	4	2	1	BG331	16325	11861	448362	221	EU-448362	31.4275	3002.23	314275	160905	160905	-0.356436	43	27.5
322	33	3	BG331	BG	Варна	4	2	1	BG331	16326	11861	448362	221	EU-448362	3.59538	1186.79	35953.8	160906	160906	-0.319597	43	27.6
323	33	3	BG331	BG	Варна	4	2	1	BG331	16342	11874	448375	221	EU-448375	104.43	5534.44	1.0443e+06	161794	161794	-0.429076	43.1	27.3
324	33	3	BG331	BG	Варна	4	2	1	BG331	16377	11902	448403	221	EU-448403	26.0237	2059.91	260237	161793	161793	-0.442631	43.1	27.2
325	33	3	BG331	BG	Варна	4	2	1	BG331	16417	11927	448428	221	EU-448428	37.2198	3577.37	372198	161794	161794	-0.429076	43.1	27.3
326	33	3	BG331	BG	Варна	4	2	1	BG331	16431	11937	448438	221	EU-448438	112.132	6379.96	1.12132e+06	161793	161793	-0.442631	43.1	27.2
327	33	3	BG331	BG	Варна	4	2	1	BG331	16442	11945	448446	221	EU-448446	0.286751	257.685	2867.51	161793	161793	-0.442631	43.1	27.2
328	33	3	BG331	BG	Варна	4	2	1	BG331	16443	11945	448446	221	EU-448446	25.0438	2626.14	250438	161794	161794	-0.429076	43.1	27.3
329	33	3	BG331	BG	Варна	4	2	1	BG331	16447	11949	448450	221	EU-448450	27.9866	2892.29	279866	161793	161793	-0.442631	43.1	27.2
330	33	3	BG331	BG	Варна	4	2	1	BG331	16468	11963	448464	221	EU-448464	207.078	11264.2	2.07078e+06	161795	161795	-0.390135	43.1	27.4
331	33	3	BG331	BG	Варна	4	2	1	BG331	16480	11970	448471	221	EU-448471	27.6863	2504.64	276863	161795	161795	-0.390135	43.1	27.4
332	33	3	BG331	BG	Варна	4	2	1	BG331	16499	11985	448486	221	EU-448486	26.0192	2210.34	260192	161799	161799	-0.208411	43.1	27.8
333	33	3	BG331	BG	Варна	4	2	1	BG331	16518	12001	448502	221	EU-448502	26.7737	2868.78	267737	161795	161795	-0.390135	43.1	27.4
334	33	3	BG331	BG	Варна	4	2	1	BG331	16548	12030	448531	221	EU-448531	31.3885	3172.65	313885	161800	161800	-0.13987	43.1	27.9
335	33	3	BG331	BG	Варна	4	2	1	BG331	16549	12031	448532	221	EU-448532	114.398	6499.34	1.14398e+06	161798	161798	-0.265624	43.1	27.7
336	33	3	BG331	BG	Варна	4	2	1	BG331	16551	12033	448534	221	EU-448534	91.1188	6492.66	911188	161799	161799	-0.208411	43.1	27.8
337	33	3	BG331	BG	Варна	4	2	1	BG331	16552	12034	448535	221	EU-448535	34.0862	2716.34	340862	161798	161798	-0.265624	43.1	27.7
338	33	3	BG331	BG	Варна	4	2	1	BG331	16560	12041	448542	221	EU-448542	28.6022	3004.67	286022	161799	161799	-0.208411	43.1	27.8
339	33	3	BG331	BG	Варна	4	2	1	BG331	16561	12042	448543	221	EU-448543	79.027	6622.68	790270	161799	161799	-0.208411	43.1	27.8
340	33	3	BG331	BG	Варна	4	2	1	BG331	16586	12062	448563	221	EU-448563	52.0324	3234.68	520324	162687	162687	-0.357128	43.2	27.5
341	33	3	BG331	BG	Варна	4	2	1	BG331	16589	12065	448566	221	EU-448566	26.1183	3054.32	261183	161799	161799	-0.208411	43.1	27.8
342	33	3	BG331	BG	Варна	4	2	1	BG331	16592	12067	448568	221	EU-448568	26.347	2716.35	263470	162687	162687	-0.357128	43.2	27.5
343	33	3	BG331	BG	Варна	4	2	1	BG331	16601	12073	448574	221	EU-448574	29.0244	2453.93	290244	162688	162688	-0.378381	43.2	27.6
344	33	3	BG331	BG	Варна	4	2	1	BG331	16608	12079	448580	221	EU-448580	105.721	7757.5	1.05721e+06	161799	161799	-0.208411	43.1	27.8
345	33	3	BG331	BG	Варна	4	2	1	BG331	16625	12089	448590	221	EU-448590	32.1923	2411.6	321923	162687	162687	-0.357128	43.2	27.5
346	33	3	BG331	BG	Варна	4	2	1	BG331	16631	12093	448594	221	EU-448594	36.8859	2533.99	368859	162687	162687	-0.357128	43.2	27.5
347	33	3	BG331	BG	Варна	4	2	1	BG331	16638	12100	448601	221	EU-448601	0.0811213	138.713	811.213	161799	161799	-0.208411	43.1	27.8
348	33	3	BG331	BG	Варна	4	2	1	BG331	16639	12100	448601	221	EU-448601	36.3059	3159.84	363059	161800	161800	-0.13987	43.1	27.9
349	33	3	BG331	BG	Варна	4	2	1	BG331	16663	12115	448616	221	EU-448616	27.7861	2268.58	277861	161799	161799	-0.208411	43.1	27.8
350	33	3	BG331	BG	Варна	4	2	1	BG331	16670	12121	448622	221	EU-448622	235.831	12288.9	2.35831e+06	161800	161800	-0.13987	43.1	27.9
351	33	3	BG331	BG	Варна	4	2	1	BG331	16693	12133	448634	221	EU-448634	73.2288	4480.64	732288	162690	162690	-0.335854	43.2	27.8
352	33	3	BG331	BG	Варна	4	2	1	BG331	16696	12136	448637	221	EU-448637	97.7664	6980.86	977664	161799	161799	-0.208411	43.1	27.8
353	33	3	BG331	BG	Варна	4	2	1	BG331	16697	12136	448637	221	EU-448637	71.5989	5568.3	715989	162690	162690	-0.335854	43.2	27.8
354	33	3	BG331	BG	Варна	4	2	1	BG331	16698	12137	448638	221	EU-448638	50.6761	3656.93	506761	161800	161800	-0.13987	43.1	27.9
355	33	3	BG331	BG	Варна	4	2	1	BG331	16701	12139	448640	221	EU-448640	35.0254	3459.35	350254	161800	161800	-0.13987	43.1	27.9
356	33	3	BG331	BG	Варна	4	2	1	BG331	16702	12139	448640	221	EU-448640	4.43907	845.298	44390.7	162691	162691	-0.216114	43.2	27.9
357	33	3	BG331	BG	Варна	4	2	1	BG331	16707	12144	448645	221	EU-448645	122.963	6054.28	1.22963e+06	162688	162688	-0.378381	43.2	27.6
358	33	3	BG331	BG	Варна	4	2	1	BG331	16724	12157	448658	221	EU-448658	27.5629	2415.8	275629	162687	162687	-0.357128	43.2	27.5
359	33	3	BG331	BG	Варна	4	2	1	BG331	16726	12159	448660	221	EU-448660	84.412	6067.99	844120	162689	162689	-0.362758	43.2	27.7
360	33	3	BG331	BG	Варна	4	2	1	BG331	16727	12159	448660	221	EU-448660	230.743	9343.73	2.30743e+06	162690	162690	-0.335854	43.2	27.8
361	33	3	BG331	BG	Варна	4	2	1	BG331	16728	12160	448661	221	EU-448661	165.439	8490.42	1.65439e+06	162690	162690	-0.335854	43.2	27.8
362	33	3	BG331	BG	Варна	4	2	1	BG331	16731	12162	448663	221	EU-448663	85.6621	5521.97	856621	162686	162686	-0.427409	43.2	27.4
363	33	3	BG331	BG	Варна	4	2	1	BG331	16732	12162	448663	221	EU-448663	2.61366	805.45	26136.6	163577	163577	-0.495486	43.3	27.4
364	33	3	BG331	BG	Варна	4	2	1	BG331	16733	12163	448664	221	EU-448664	10.5549	1550.53	105549	161800	161800	-0.13987	43.1	27.9
365	33	3	BG331	BG	Варна	4	2	1	BG331	16734	12163	448664	221	EU-448664	29.8543	2720.62	298543	162691	162691	-0.216114	43.2	27.9
366	33	3	BG331	BG	Варна	4	2	1	BG331	16742	12170	448671	221	EU-448671	48.5286	3590.96	485286	162691	162691	-0.216114	43.2	27.9
367	33	3	BG331	BG	Варна	4	2	1	BG331	16748	12175	448676	221	EU-448676	125.262	7860.12	1.25262e+06	162690	162690	-0.335854	43.2	27.8
368	33	3	BG331	BG	Варна	4	2	1	BG331	16761	12186	448687	221	EU-448687	55.3592	3310.68	553592	162689	162689	-0.362758	43.2	27.7
369	33	3	BG331	BG	Варна	4	2	1	BG331	16763	12188	448689	221	EU-448689	26.2126	2573.87	262126	163576	163576	-0.516791	43.3	27.3
370	33	3	BG331	BG	Варна	4	2	1	BG331	16764	12189	448690	221	EU-448690	18.5269	2848.02	185269	162688	162688	-0.378381	43.2	27.6
371	33	3	BG331	BG	Варна	4	2	1	BG331	16765	12189	448690	221	EU-448690	22.542	2896.98	225420	162689	162689	-0.362758	43.2	27.7
372	33	3	BG331	BG	Варна	4	2	1	BG331	16782	12203	448704	221	EU-448704	59.7189	5785.39	597189	162690	162690	-0.335854	43.2	27.8
373	33	3	BG331	BG	Варна	4	2	1	BG331	16794	12213	448714	221	EU-448714	86.7612	6002.89	867612	162689	162689	-0.362758	43.2	27.7
374	33	3	BG331	BG	Варна	4	2	1	BG331	16811	12225	448726	221	EU-448726	64.0376	5218.54	640376	163577	163577	-0.495486	43.3	27.4
375	33	3	BG331	BG	Варна	4	2	1	BG331	16812	12226	448727	221	EU-448727	36.2943	2950.18	362943	162689	162689	-0.362758	43.2	27.7
376	33	3	BG331	BG	Варна	4	2	1	BG331	16820	12232	448733	221	EU-448733	54.6534	3585.67	546534	162689	162689	-0.362758	43.2	27.7
377	33	3	BG331	BG	Варна	4	2	1	BG331	16827	12238	448739	221	EU-448739	284.607	12469.5	2.84607e+06	162689	162689	-0.362758	43.2	27.7
378	33	3	BG331	BG	Варна	4	2	1	BG331	16833	12244	448745	221	EU-448745	25.4001	2096.96	254001	163580	163580	-0.454872	43.3	27.7
379	33	3	BG331	BG	Варна	4	2	1	BG331	16843	12252	448753	221	EU-448753	39.3443	3800.92	393443	162689	162689	-0.362758	43.2	27.7
380	33	3	BG331	BG	Варна	4	2	1	BG331	16844	12252	448753	221	EU-448753	59.5969	4888.32	595969	162690	162690	-0.335854	43.2	27.8
381	33	3	BG331	BG	Варна	4	2	1	BG331	16845	12252	448753	221	EU-448753	1.75266	570.264	17526.6	163580	163580	-0.454872	43.3	27.7
382	33	3	BG331	BG	Варна	4	2	1	BG331	16847	12254	448755	221	EU-448755	26.01	2618.94	260100	163579	163579	-0.452702	43.3	27.6
383	33	3	BG331	BG	Варна	4	2	1	BG331	16857	12264	448765	221	EU-448765	49.0614	4292.8	490614	162690	162690	-0.335854	43.2	27.8
384	33	3	BG331	BG	Варна	4	2	1	BG331	16858	12264	448765	221	EU-448765	5.58887	1329.85	55888.7	162691	162691	-0.216114	43.2	27.9
385	33	3	BG331	BG	Варна	4	2	1	BG331	16867	12272	448773	221	EU-448773	137.595	6191.54	1.37595e+06	162689	162689	-0.362758	43.2	27.7
386	33	3	BG331	BG	Варна	4	2	1	BG331	16868	12272	448773	221	EU-448773	169.883	8284.48	1.69883e+06	163580	163580	-0.454872	43.3	27.7
387	33	3	BG331	BG	Варна	4	2	1	BG331	16869	12273	448774	221	EU-448774	27.4226	2101.33	274226	163577	163577	-0.495486	43.3	27.4
388	33	3	BG331	BG	Варна	4	2	1	BG331	16870	12273	448774	221	EU-448774	0.240861	250.791	2408.61	163578	163578	-0.468926	43.3	27.5
389	33	3	BG331	BG	Варна	4	2	1	BG331	16877	12280	448781	221	EU-448781	61.8526	3673.24	618526	163581	163581	-0.431178	43.3	27.8
390	33	3	BG331	BG	Варна	4	2	1	BG331	16883	12285	448786	221	EU-448786	156.079	7272.59	1.56079e+06	163576	163576	-0.516791	43.3	27.3
391	33	3	BG331	BG	Варна	4	2	1	BG331	16895	12291	448792	221	EU-448792	89.3296	4112.56	893296	162690	162690	-0.335854	43.2	27.8
392	33	3	BG331	BG	Варна	4	2	1	BG331	16896	12291	448792	221	EU-448792	55.9039	4154.1	559039	163581	163581	-0.431178	43.3	27.8
393	33	3	BG331	BG	Варна	4	2	1	BG331	16902	12295	448796	221	EU-448796	61.376	3742.8	613760	163581	163581	-0.431178	43.3	27.8
394	33	3	BG331	BG	Варна	4	2	1	BG331	16916	12305	448806	221	EU-448806	29.8844	2659.5	298844	163582	163582	-0.303751	43.3	27.9
395	33	3	BG331	BG	Варна	4	2	1	BG331	16917	12306	448807	221	EU-448807	48.0821	3897.77	480821	163577	163577	-0.495486	43.3	27.4
396	33	3	BG331	BG	Варна	4	2	1	BG331	16925	12313	448814	221	EU-448814	104.035	6919.91	1.04035e+06	163581	163581	-0.431178	43.3	27.8
397	33	3	BG331	BG	Варна	4	2	1	BG331	16927	12315	448816	221	EU-448816	48.9943	3833.8	489943	164467	164467	-0.524487	43.4	27.3
398	33	3	BG331	BG	Варна	4	2	1	BG331	16981	12348	448849	221	EU-448849	33.5767	2956.36	335767	163579	163579	-0.452702	43.3	27.6
399	33	3	BG331	BG	Варна	4	2	1	BG331	16985	12352	448853	221	EU-448853	51.1144	3065.01	511144	163579	163579	-0.452702	43.3	27.6
400	33	3	BG331	BG	Варна	4	2	1	BG331	17092	12432	448933	221	EU-448933	60.0447	3598.34	600447	163583	163583	-0.192909	43.3	28
401	33	3	BG331	BG	Варна	4	2	1	BG331	17119	12450	448951	221	EU-448951	59.5617	3575.89	595617	164470	164470	-0.515984	43.4	27.6
402	33	3	BG331	BG	Варна	4	2	1	BG331	17121	12452	448953	221	EU-448953	2.76837	1236.65	27683.7	163583	163583	-0.192909	43.3	28
403	33	3	BG331	BG	Варна	4	2	1	BG331	17122	12452	448953	221	EU-448953	33.4757	2949.03	334757	164474	164474	-0.342877	43.4	28
404	33	3	BG331	BG	Варна	4	2	1	BG331	17136	12464	448965	221	EU-448965	68.0577	4882.07	680577	164474	164474	-0.342877	43.4	28
405	33	3	BG331	BG	Варна	4	2	1	BG331	17152	12477	448978	221	EU-448978	7.29109	1435.8	72910.9	164469	164469	-0.518126	43.4	27.5
406	33	3	BG331	BG	Варна	4	2	1	BG331	17153	12477	448978	221	EU-448978	7.23668	1457.91	72366.8	164470	164470	-0.515984	43.4	27.6
407	33	3	BG331	BG	Варна	4	2	1	BG331	17154	12477	448978	221	EU-448978	16.4952	1861.4	164952	165360	165360	-0.515433	43.5	27.5
408	33	3	BG331	BG	Варна	4	2	1	BG331	17155	12477	448978	221	EU-448978	0.344149	388.689	3441.49	165361	165361	-0.498708	43.5	27.6
409	33	3	BG331	BG	Варна	4	2	1	BG331	17243	12542	449043	221	EU-449043	26.3972	2915.81	263972	165360	165360	-0.515433	43.5	27.5
410	37	3	BG332	BG	Добрич	4	2	1	BG332	17136	12464	448965	221	EU-448965	0.987803	619.525	9878.03	164474	164474	-0.342877	43.4	28
411	37	3	BG332	BG	Добрич	4	2	1	BG332	17140	12468	448969	221	EU-448969	25.3772	2450.23	253772	164474	164474	-0.342877	43.4	28
412	37	3	BG332	BG	Добрич	4	2	1	BG332	17268	12563	449064	221	EU-449064	39.4697	3009.63	394697	164475	164475	-0.286774	43.4	28.1
413	37	3	BG332	BG	Добрич	4	2	1	BG332	17269	12563	449064	221	EU-449064	0.386838	348.731	3868.38	164476	164476	-0.197431	43.4	28.2
414	37	3	BG332	BG	Добрич	4	2	1	BG332	17284	12577	449078	221	EU-449078	84.4764	6969.63	844764	164476	164476	-0.197431	43.4	28.2
415	37	3	BG332	BG	Добрич	4	2	1	BG332	17310	12595	449096	221	EU-449096	48.3317	3137.04	483317	164478	164478	-0.062291	43.4	28.4
416	37	3	BG332	BG	Добрич	4	2	1	BG332	17311	12596	449097	221	EU-449097	35.6257	2540.99	356257	164478	164478	-0.062291	43.4	28.4
417	37	3	BG332	BG	Добрич	4	2	1	BG332	17313	12598	449099	221	EU-449099	33.69	2561.54	336900	164478	164478	-0.062291	43.4	28.4
418	37	3	BG332	BG	Добрич	4	2	1	BG332	17315	12600	449101	221	EU-449101	74.0558	4974.62	740558	164477	164477	-0.125917	43.4	28.3
419	37	3	BG332	BG	Добрич	4	2	1	BG332	17347	12619	449120	221	EU-449120	129.044	8809.15	1.29044e+06	164479	164479	-0.0315512	43.4	28.5
420	37	3	BG332	BG	Добрич	4	2	1	BG332	17364	12632	449133	221	EU-449133	5.7172	1084.64	57172	164478	164478	-0.062291	43.4	28.4
421	37	3	BG332	BG	Добрич	4	2	1	BG332	17365	12632	449133	221	EU-449133	25.0503	2067.95	250503	165369	165369	-0.107008	43.5	28.4
422	37	3	BG332	BG	Добрич	4	2	1	BG332	17366	12633	449134	221	EU-449134	209.097	8785.04	2.09097e+06	164478	164478	-0.062291	43.4	28.4
423	37	3	BG332	BG	Добрич	4	2	1	BG332	17369	12635	449136	221	EU-449136	25.8093	2178.47	258093	166250	166250	-0.517097	43.6	27.4
424	37	3	BG332	BG	Добрич	4	2	1	BG332	17675	12862	449363	221	EU-449363	25.6093	2556.04	256093	167141	167141	-0.507119	43.7	27.4
425	37	3	BG332	BG	Добрич	4	2	1	BG332	17686	12870	449371	221	EU-449371	54.9884	3093.27	549884	165370	165370	-0.0512486	43.5	28.5
426	37	3	BG332	BG	Добрич	4	2	1	BG332	17790	12945	449446	221	EU-449446	67.7334	4659.68	677334	166262	166262	-0.869281	43.6	28.6
427	37	3	BG332	BG	Добрич	4	2	1	BG332	17805	12958	449459	221	EU-449459	28.5387	2456.5	285387	167143	167143	-0.507021	43.7	27.6
428	37	3	BG332	BG	Добрич	4	2	1	BG332	17925	13032	449533	221	EU-449533	26.5857	2685.34	265857	168035	168035	-0.503003	43.8	27.7
429	37	3	BG332	BG	Добрич	4	2	1	BG332	17928	13035	449536	221	EU-449536	0.709487	547.124	7094.87	167147	167147	-0.464212	43.7	28
430	37	3	BG332	BG	Добрич	4	2	1	BG332	17929	13035	449536	221	EU-449536	29.8247	2373.92	298247	167148	167148	-0.44657	43.7	28.1
431	37	3	BG332	BG	Добрич	4	2	1	BG332	18076	13142	449643	221	EU-449643	29.3436	2746.54	293436	168036	168036	-0.500718	43.8	27.8
432	38	3	BG333	BG	Шумен	4	2	3	BG333	16197	11769	448270	221	EU-448270	27.2084	2368.25	272084	161788	161788	-0.568187	43.1	26.7
433	38	3	BG333	BG	Шумен	4	2	3	BG333	16199	11771	448272	221	EU-448272	41.4848	3795.77	414848	160900	160900	-0.538899	43	27
434	38	3	BG333	BG	Шумен	4	2	3	BG333	16200	11771	448272	221	EU-448272	0.49307	704.271	4930.7	160901	160901	-0.475411	43	27.1
435	38	3	BG333	BG	Шумен	4	2	3	BG333	16201	11771	448272	221	EU-448272	25.4902	2256.96	254902	161791	161791	-0.492981	43.1	27
436	38	3	BG333	BG	Шумен	4	2	3	BG333	16202	11772	448273	221	EU-448273	31.6	2337.81	316000	161790	161790	-0.495429	43.1	26.9
437	38	3	BG333	BG	Шумен	4	2	3	BG333	16234	11796	448297	221	EU-448297	0.0235722	80.421	235.722	161790	161790	-0.495429	43.1	26.9
438	38	3	BG333	BG	Шумен	4	2	3	BG333	16235	11796	448297	221	EU-448297	44.5582	2964.82	445582	161791	161791	-0.492981	43.1	27
439	38	3	BG333	BG	Шумен	4	2	3	BG333	16261	11812	448313	221	EU-448313	38.0409	3869.67	380409	161790	161790	-0.495429	43.1	26.9
440	38	3	BG333	BG	Шумен	4	2	3	BG333	16262	11813	448314	221	EU-448314	60.5689	3122.35	605689	161792	161792	-0.448118	43.1	27.1
441	38	3	BG333	BG	Шумен	4	2	3	BG333	16263	11814	448315	221	EU-448315	50.2326	3291.06	502326	161790	161790	-0.495429	43.1	26.9
442	38	3	BG333	BG	Шумен	4	2	3	BG333	16280	11827	448328	221	EU-448328	84.5869	3809.49	845869	161790	161790	-0.495429	43.1	26.9
443	38	3	BG333	BG	Шумен	4	2	3	BG333	16283	11829	448330	221	EU-448330	28.0285	2432.33	280285	161790	161790	-0.495429	43.1	26.9
444	38	3	BG333	BG	Шумен	4	2	3	BG333	16290	11835	448336	221	EU-448336	46.2524	4091.23	462524	161790	161790	-0.495429	43.1	26.9
445	38	3	BG333	BG	Шумен	4	2	3	BG333	16313	11852	448353	221	EU-448353	25.5371	2808.21	255371	161791	161791	-0.492981	43.1	27
446	38	3	BG333	BG	Шумен	4	2	3	BG333	16315	11854	448355	221	EU-448355	26.9146	2519.14	269146	161790	161790	-0.495429	43.1	26.9
447	38	3	BG333	BG	Шумен	4	2	3	BG333	16317	11856	448357	221	EU-448357	46.9154	4921.87	469154	161790	161790	-0.495429	43.1	26.9
448	38	3	BG333	BG	Шумен	4	2	3	BG333	16318	11857	448358	221	EU-448358	27.6602	3013.06	276602	161789	161789	-0.531344	43.1	26.8
449	38	3	BG333	BG	Шумен	4	2	3	BG333	16346	11878	448379	221	EU-448379	147.432	6646.21	1.47432e+06	162680	162680	-0.528856	43.2	26.8
450	38	3	BG333	BG	Шумен	4	2	3	BG333	16350	11881	448382	221	EU-448382	122.214	6799.9	1.22214e+06	161789	161789	-0.531344	43.1	26.8
451	38	3	BG333	BG	Шумен	4	2	3	BG333	16351	11881	448382	221	EU-448382	35.0317	4474.61	350317	161790	161790	-0.495429	43.1	26.9
452	38	3	BG333	BG	Шумен	4	2	3	BG333	16352	11881	448382	221	EU-448382	27.2221	4003.81	272221	162680	162680	-0.528856	43.2	26.8
453	38	3	BG333	BG	Шумен	4	2	3	BG333	16358	11887	448388	221	EU-448388	71.4531	3966.17	714531	161790	161790	-0.495429	43.1	26.9
454	38	3	BG333	BG	Шумен	4	2	3	BG333	16363	11892	448393	221	EU-448393	31.4217	2931.42	314217	162679	162679	-0.555305	43.2	26.7
455	38	3	BG333	BG	Шумен	4	2	3	BG333	16364	11893	448394	221	EU-448394	50.9241	3213.06	509241	162679	162679	-0.555305	43.2	26.7
456	38	3	BG333	BG	Шумен	4	2	3	BG333	16375	11900	448401	221	EU-448401	120.247	7163.51	1.20247e+06	162680	162680	-0.528856	43.2	26.8
457	38	3	BG333	BG	Шумен	4	2	3	BG333	16384	11909	448410	221	EU-448410	30.1312	3143.31	301312	162680	162680	-0.528856	43.2	26.8
458	38	3	BG333	BG	Шумен	4	2	3	BG333	16385	11910	448411	221	EU-448411	49.2494	3355.34	492494	161791	161791	-0.492981	43.1	27
459	38	3	BG333	BG	Шумен	4	2	3	BG333	16386	11910	448411	221	EU-448411	134.124	5813.69	1.34124e+06	161792	161792	-0.448118	43.1	27.1
460	38	3	BG333	BG	Шумен	4	2	3	BG333	16416	11926	448427	221	EU-448427	65.6023	5164.53	656023	162681	162681	-0.490891	43.2	26.9
461	38	3	BG333	BG	Шумен	4	2	3	BG333	16427	11934	448435	221	EU-448435	160.206	7874.55	1.60206e+06	162681	162681	-0.490891	43.2	26.9
462	38	3	BG333	BG	Шумен	4	2	3	BG333	16444	11946	448447	221	EU-448447	46.3153	2633.89	463153	162681	162681	-0.490891	43.2	26.9
463	38	3	BG333	BG	Шумен	4	2	3	BG333	16446	11948	448449	221	EU-448449	27.8882	2335.85	278882	162681	162681	-0.490891	43.2	26.9
464	38	3	BG333	BG	Шумен	4	2	3	BG333	16451	11953	448454	221	EU-448454	0.456234	1132.67	4562.34	162679	162679	-0.555305	43.2	26.7
465	38	3	BG333	BG	Шумен	4	2	3	BG333	16452	11953	448454	221	EU-448454	2.21733	2777.78	22173.3	162680	162680	-0.528856	43.2	26.8
466	38	3	BG333	BG	Шумен	4	2	3	BG333	16453	11954	448455	221	EU-448455	75.5583	4239.07	755583	162680	162680	-0.528856	43.2	26.8
467	38	3	BG333	BG	Шумен	4	2	3	BG333	16466	11962	448463	221	EU-448463	51.3241	3185.83	513241	161793	161793	-0.442631	43.1	27.2
468	38	3	BG333	BG	Шумен	4	2	3	BG333	16467	11962	448463	221	EU-448463	4.28842	1790.93	42884.2	162684	162684	-0.460267	43.2	27.2
469	38	3	BG333	BG	Шумен	4	2	3	BG333	16487	11976	448477	221	EU-448477	102.202	4784.02	1.02202e+06	162680	162680	-0.528856	43.2	26.8
470	38	3	BG333	BG	Шумен	4	2	3	BG333	16494	11980	448481	221	EU-448481	97.2572	6171.78	972572	162680	162680	-0.528856	43.2	26.8
471	38	3	BG333	BG	Шумен	4	2	3	BG333	16603	12075	448576	221	EU-448576	42.888	2971.66	428880	163571	163571	-0.547436	43.3	26.8
472	38	3	BG333	BG	Шумен	4	2	3	BG333	16668	12119	448620	221	EU-448620	42.0241	3322.06	420241	163572	163572	-0.502938	43.3	26.9
473	38	3	BG333	BG	Шумен	4	2	3	BG333	16704	12141	448642	221	EU-448642	53.2245	2932.53	532245	163571	163571	-0.547436	43.3	26.8
474	38	3	BG333	BG	Шумен	4	2	3	BG333	16706	12143	448644	221	EU-448644	47.3125	2948.01	473125	163571	163571	-0.547436	43.3	26.8
475	38	3	BG333	BG	Шумен	4	2	3	BG333	16752	12178	448679	221	EU-448679	29.637	3596.84	296370	163574	163574	-0.489445	43.3	27.1
476	38	3	BG333	BG	Шумен	4	2	3	BG333	16798	12217	448718	221	EU-448718	28.904	2304.44	289040	163573	163573	-0.515294	43.3	27
477	38	3	BG333	BG	Шумен	4	2	3	BG333	16826	12237	448738	221	EU-448738	47.1008	4397.57	471008	164463	164463	-0.612226	43.4	26.9
478	38	3	BG333	BG	Шумен	4	2	3	BG333	16859	12265	448766	221	EU-448766	27.0281	2456.94	270281	164465	164465	-0.553305	43.4	27.1
479	38	3	BG333	BG	Шумен	4	2	3	BG333	16861	12267	448768	221	EU-448768	71.5573	6132.35	715573	163576	163576	-0.516791	43.3	27.3
480	38	3	BG333	BG	Шумен	4	2	3	BG333	16885	12287	448788	221	EU-448788	1.31786	477.038	13178.6	163576	163576	-0.516791	43.3	27.3
481	38	3	BG333	BG	Шумен	4	2	3	BG333	16886	12287	448788	221	EU-448788	33.2473	2754.66	332473	164467	164467	-0.524487	43.4	27.3
482	38	3	BG333	BG	Шумен	4	2	3	BG333	16900	12294	448795	221	EU-448795	199.829	6049.99	1.99829e+06	163575	163575	-0.502241	43.3	27.2
483	38	3	BG333	BG	Шумен	4	2	3	BG333	16901	12294	448795	221	EU-448795	255.471	8396.57	2.55471e+06	164466	164466	-0.537473	43.4	27.2
484	38	3	BG333	BG	Шумен	4	2	3	BG333	16907	12299	448800	221	EU-448800	71.3008	5188.91	713008	164466	164466	-0.537473	43.4	27.2
485	38	3	BG333	BG	Шумен	4	2	3	BG333	16915	12304	448805	221	EU-448805	138.343	10909.1	1.38343e+06	164466	164466	-0.537473	43.4	27.2
486	38	3	BG333	BG	Шумен	4	2	3	BG333	16926	12314	448815	221	EU-448815	25.2973	1985.99	252973	164463	164463	-0.612226	43.4	26.9
487	38	3	BG333	BG	Шумен	4	2	3	BG333	16939	12322	448823	221	EU-448823	61.358	3578.33	613580	164466	164466	-0.537473	43.4	27.2
488	38	3	BG333	BG	Шумен	4	2	3	BG333	16957	12337	448838	221	EU-448838	47.7919	2965.66	477919	164466	164466	-0.537473	43.4	27.2
489	38	3	BG333	BG	Шумен	4	2	3	BG333	16980	12347	448848	221	EU-448848	214.044	7732.06	2.14044e+06	164466	164466	-0.537473	43.4	27.2
490	38	3	BG333	BG	Шумен	4	2	3	BG333	16986	12353	448854	221	EU-448854	59.9542	3224.83	599542	164465	164465	-0.553305	43.4	27.1
491	38	3	BG333	BG	Шумен	4	2	3	BG333	17018	12375	448876	221	EU-448876	27.7802	2276.97	277802	164465	164465	-0.553305	43.4	27.1
492	38	3	BG333	BG	Шумен	4	2	3	BG333	17131	12460	448961	221	EU-448961	29.2469	2443.73	292469	165356	165356	-0.571278	43.5	27.1
493	38	3	BG333	BG	Шумен	4	2	3	BG333	17232	12533	449034	221	EU-449034	32.8475	2372.3	328475	166248	166248	-0.552947	43.6	27.2
494	38	3	BG333	BG	Шумен	4	2	3	BG333	17253	12550	449051	221	EU-449051	31.3971	2190.9	313971	166249	166249	-0.535942	43.6	27.3
495	48	3	BG334	BG	Търговище	4	3	3	BG334	16140	11724	448225	221	EU-448225	37.9621	2901.41	379621	161787	161787	-0.618668	43.1	26.6
496	48	3	BG334	BG	Търговище	4	3	3	BG334	16151	11734	448235	221	EU-448235	34.5861	2763.17	345861	161787	161787	-0.618668	43.1	26.6
497	48	3	BG334	BG	Търговище	4	3	3	BG334	16193	11766	448267	221	EU-448267	199.886	6374.05	1.99886e+06	161786	161786	-0.663664	43.1	26.5
498	48	3	BG334	BG	Търговище	4	3	3	BG334	16203	11773	448274	221	EU-448274	25.059	2088.7	250590	161787	161787	-0.618668	43.1	26.6
499	48	3	BG334	BG	Търговище	4	3	3	BG334	16225	11788	448289	221	EU-448289	40.9129	4008.19	409129	161787	161787	-0.618668	43.1	26.6
500	48	3	BG334	BG	Търговище	4	3	3	BG334	16242	11801	448302	221	EU-448302	75.8733	5556.91	758733	161786	161786	-0.663664	43.1	26.5
501	48	3	BG334	BG	Търговище	4	3	3	BG334	16243	11801	448302	221	EU-448302	2.00418	914.727	20041.8	161787	161787	-0.618668	43.1	26.6
502	48	3	BG334	BG	Търговище	4	3	3	BG334	16244	11801	448302	221	EU-448302	96.9372	8199.6	969372	162677	162677	-0.636138	43.2	26.5
503	48	3	BG334	BG	Търговище	4	3	3	BG334	16339	11871	448372	221	EU-448372	27.3349	2550.77	273349	162678	162678	-0.581605	43.2	26.6
504	48	3	BG334	BG	Търговище	4	3	3	BG334	16359	11888	448389	221	EU-448389	60.1738	5021.79	601738	162678	162678	-0.581605	43.2	26.6
505	48	3	BG334	BG	Търговище	4	3	3	BG334	16360	11889	448390	221	EU-448390	34.4894	2977.51	344894	162679	162679	-0.555305	43.2	26.7
506	48	3	BG334	BG	Търговище	4	3	3	BG334	16361	11890	448391	221	EU-448391	68.6809	3761.61	686809	162678	162678	-0.581605	43.2	26.6
507	48	3	BG334	BG	Търговище	4	3	3	BG334	16362	11891	448392	221	EU-448392	48.1883	3711.39	481883	162678	162678	-0.581605	43.2	26.6
508	48	3	BG334	BG	Търговище	4	3	3	BG334	16364	11893	448394	221	EU-448394	1.16144	730.967	11614.4	162679	162679	-0.555305	43.2	26.7
509	48	3	BG334	BG	Търговище	4	3	3	BG334	16376	11901	448402	221	EU-448402	34.095	2986.68	340950	162679	162679	-0.555305	43.2	26.7
510	48	3	BG334	BG	Търговище	4	3	3	BG334	16391	11914	448415	221	EU-448415	86.5821	5252.8	865821	162678	162678	-0.581605	43.2	26.6
511	48	3	BG334	BG	Търговище	4	3	3	BG334	16404	11918	448419	221	EU-448419	66.3048	5041.03	663048	162679	162679	-0.555305	43.2	26.7
512	48	3	BG334	BG	Търговище	4	3	3	BG334	16408	11922	448423	221	EU-448423	77.5641	5203.11	775641	162678	162678	-0.581605	43.2	26.6
513	48	3	BG334	BG	Търговище	4	3	3	BG334	16409	11922	448423	221	EU-448423	211.292	9915.16	2.11292e+06	162679	162679	-0.555305	43.2	26.7
514	48	3	BG334	BG	Търговище	4	3	3	BG334	16451	11953	448454	221	EU-448454	106.362	5427.3	1.06362e+06	162679	162679	-0.555305	43.2	26.7
515	48	3	BG334	BG	Търговище	4	3	3	BG334	16452	11953	448454	221	EU-448454	97.6713	4769.2	976713	162680	162680	-0.528856	43.2	26.8
516	48	3	BG334	BG	Търговище	4	3	3	BG334	16508	11993	448494	221	EU-448494	97.695	6032.38	976950	163565	163565	-0.565633	43.3	26.2
517	48	3	BG334	BG	Търговище	4	3	3	BG334	16511	11995	448496	221	EU-448496	27.0399	3228.27	270399	163568	163568	-0.571348	43.3	26.5
518	48	3	BG334	BG	Търговище	4	3	3	BG334	16567	12048	448549	221	EU-448549	93.1455	9122.35	931455	164456	164456	-0.547054	43.4	26.2
519	48	3	BG334	BG	Търговище	4	3	3	BG334	16585	12061	448562	221	EU-448562	35.531	3188.08	355310	164457	164457	-0.545815	43.4	26.3
520	48	3	BG334	BG	Търговище	4	3	3	BG334	16593	12068	448569	221	EU-448569	53.9568	3290.77	539568	163568	163568	-0.571348	43.3	26.5
521	48	3	BG334	BG	Търговище	4	3	3	BG334	16594	12068	448569	221	EU-448569	5.41188	1606.27	54118.8	164459	164459	-0.530025	43.4	26.5
522	48	3	BG334	BG	Търговище	4	3	3	BG334	16595	12069	448570	221	EU-448570	20.3039	1889.73	203039	164455	164455	-0.532768	43.4	26.1
523	48	3	BG334	BG	Търговище	4	3	3	BG334	16596	12069	448570	221	EU-448570	4.80719	1059.51	48071.9	164456	164456	-0.547054	43.4	26.2
524	48	3	BG334	BG	Търговище	4	3	3	BG334	16682	12127	448628	221	EU-448628	37.0475	3350.43	370475	164455	164455	-0.532768	43.4	26.1
525	48	3	BG334	BG	Търговище	4	3	3	BG334	16683	12127	448628	221	EU-448628	9.99662	1420.75	99966.2	165346	165346	-0.501256	43.5	26.1
526	48	3	BG334	BG	Търговище	4	3	3	BG334	16739	12167	448668	221	EU-448668	25.0511	2584.27	250511	164457	164457	-0.545815	43.4	26.3
527	48	3	BG334	BG	Търговище	4	3	3	BG334	16740	12168	448669	221	EU-448669	38.4403	3558.03	384403	164459	164459	-0.530025	43.4	26.5
528	48	3	BG334	BG	Търговище	4	3	3	BG334	16796	12215	448716	221	EU-448716	43.0686	3459.75	430686	165348	165348	-0.516894	43.5	26.3
529	48	3	BG334	BG	Търговище	4	3	3	BG334	16799	12218	448719	221	EU-448719	25.519	2766.95	255190	165348	165348	-0.516894	43.5	26.3
530	48	3	BG334	BG	Търговище	4	3	3	BG334	16800	12219	448720	221	EU-448720	59.9607	5188.84	599607	165346	165346	-0.501256	43.5	26.1
531	48	3	BG334	BG	Търговище	4	3	3	BG334	16821	12233	448734	221	EU-448734	26.6442	3269.17	266442	165347	165347	-0.483365	43.5	26.2
532	48	3	BG334	BG	Търговище	4	3	3	BG334	16850	12257	448758	221	EU-448758	32.4262	2264.42	324262	165347	165347	-0.483365	43.5	26.2
533	48	3	BG334	BG	Търговище	4	3	3	BG334	16856	12263	448764	221	EU-448764	39.6545	2908.29	396545	165347	165347	-0.483365	43.5	26.2
534	48	3	BG334	BG	Търговище	4	3	3	BG334	16860	12266	448767	221	EU-448767	29.5778	3298.84	295778	165347	165347	-0.483365	43.5	26.2
535	48	3	BG334	BG	Търговище	4	3	3	BG334	16881	12283	448784	221	EU-448784	30.214	2385.81	302140	165348	165348	-0.516894	43.5	26.3
536	48	3	BG334	BG	Търговище	4	3	3	BG334	16920	12309	448810	221	EU-448810	25.2333	1999.28	252333	165348	165348	-0.516894	43.5	26.3
537	80	3	BG412	BG	София	3	3	3	BG412	12147	8869	445370	221	EU-445370	34.1474	3593.18	341474	155521	155521	-0.869281	42.4	23.7
538	80	3	BG412	BG	София	3	3	3	BG412	14532	10590	447091	221	EU-447091	57.0079	3718.95	570079	160866	160866	-0.869281	43	23.6
539	84	3	AL022	AL	Tiranë	4	1	1	AL022	7166	5202	441703	221	EU-441703	90.8307	12636.3	908307	143896	143896	0.620379	41.1	19.5
540	84	3	AL022	AL	Tiranë	4	1	1	AL022	7360	5341	441842	221	EU-441842	69.3273	4306.06	693273	143897	143897	0.546898	41.1	19.6
541	84	3	AL022	AL	Tiranë	4	1	1	AL022	7684	5574	442075	221	EU-442075	36.9229	3130.32	369229	145682	145682	-0.120603	41.3	19.9
542	84	3	AL022	AL	Tiranë	4	1	1	AL022	7714	5599	442100	221	EU-442100	71.3274	6686.63	713274	145682	145682	-0.120603	41.3	19.9
543	84	3	AL022	AL	Tiranë	4	1	1	AL022	7738	5620	442121	221	EU-442121	35.5152	4124.85	355152	145682	145682	-0.120603	41.3	19.9
544	84	3	AL022	AL	Tiranë	4	1	1	AL022	7748	5628	442129	221	EU-442129	36.9495	4416.28	369495	145682	145682	-0.120603	41.3	19.9
545	84	3	AL022	AL	Tiranë	4	1	1	AL022	7785	5650	442151	221	EU-442151	17.0713	3050.13	170713	145681	145681	0.181261	41.3	19.8
546	84	3	AL022	AL	Tiranë	4	1	1	AL022	7786	5650	442151	221	EU-442151	82.4606	6868.78	824606	145682	145682	-0.120603	41.3	19.9
547	84	3	AL022	AL	Tiranë	4	1	1	AL022	7845	5693	442194	221	EU-442194	109.613	9424.24	1.09613e+06	146571	146571	0.462423	41.4	19.7
548	84	3	AL022	AL	Tiranë	4	1	1	AL022	7894	5728	442229	221	EU-442229	30.9434	3429.75	309434	146570	146570	0.614882	41.4	19.6
549	85	3	AL031	AL	Berat	4	3	3	AL031	5771	4192	440693	221	EU-440693	25.2312	3014.76	252312	134997	134997	-0.258323	40.1	20.6
550	85	3	AL031	AL	Berat	4	3	3	AL031	6202	4503	441004	221	EU-441004	26.8174	2962.38	268174	136779	136779	-0.710391	40.3	20.6
551	85	3	AL031	AL	Berat	4	3	3	AL031	6498	4710	441211	221	EU-441211	29.9374	2973.19	299374	138562	138562	-0.869281	40.5	20.7
552	85	3	AL031	AL	Berat	4	3	3	AL031	6534	4739	441240	221	EU-441240	9.77241	1461.77	97724.1	138562	138562	-0.869281	40.5	20.7
553	85	3	AL031	AL	Berat	4	3	3	AL031	6535	4739	441240	221	EU-441240	18.1009	2203.81	181009	139453	139453	-0.86508	40.6	20.7
554	85	3	AL031	AL	Berat	4	3	3	AL031	6685	4847	441348	221	EU-441348	42.1606	3931.03	421606	139453	139453	-0.86508	40.6	20.7
555	85	3	AL031	AL	Berat	4	3	3	AL031	6754	4898	441399	221	EU-441399	42.9096	3541.62	429096	140344	140344	-0.687135	40.7	20.7
556	85	3	AL031	AL	Berat	4	3	3	AL031	6984	5065	441566	221	EU-441566	155.062	10247.3	1.55062e+06	142126	142126	-0.855643	40.9	20.7
557	85	3	AL031	AL	Berat	4	3	3	AL031	7005	5082	441583	221	EU-441583	33.4718	2561.47	334718	142126	142126	-0.855643	40.9	20.7
558	85	3	AL031	AL	Berat	4	3	3	AL031	7414	5382	441883	221	EU-441883	46.2316	4565.84	462316	143907	143907	-0.338196	41.1	20.6
559	86	3	AL032	AL	Fier	4	3	2	AL032	6529	4734	441235	221	EU-441235	328.826	13710.1	3.28826e+06	139446	139446	-0.103982	40.6	20
560	86	3	AL032	AL	Fier	4	3	2	AL032	6533	4738	441239	221	EU-441239	144.38	8045.87	1.4438e+06	139447	139447	-0.284363	40.6	20.1
561	86	3	AL032	AL	Fier	4	3	2	AL032	6561	4758	441259	221	EU-441259	29.8954	3644.62	298954	139446	139446	-0.103982	40.6	20
562	86	3	AL032	AL	Fier	4	3	2	AL032	6574	4770	441271	221	EU-441271	141.96	9312.69	1.4196e+06	139447	139447	-0.284363	40.6	20.1
563	86	3	AL032	AL	Fier	4	3	2	AL032	6576	4772	441273	221	EU-441273	27.8052	3636.58	278052	139445	139445	0.0352313	40.6	19.9
564	86	3	AL032	AL	Fier	4	3	2	AL032	6577	4772	441273	221	EU-441273	13.5387	2092.08	135387	139446	139446	-0.103982	40.6	20
565	86	3	AL032	AL	Fier	4	3	2	AL032	6578	4772	441273	221	EU-441273	25.324	2848.83	253240	140336	140336	0.0217862	40.7	19.9
566	86	3	AL032	AL	Fier	4	3	2	AL032	6579	4772	441273	221	EU-441273	36.8538	2799.81	368538	140337	140337	-0.117955	40.7	20
567	86	3	AL032	AL	Fier	4	3	2	AL032	6583	4776	441277	221	EU-441277	50.6909	6722.88	506909	139447	139447	-0.284363	40.6	20.1
568	86	3	AL032	AL	Fier	4	3	2	AL032	6605	4794	441295	221	EU-441295	216.689	9262.79	2.16689e+06	140336	140336	0.0217862	40.7	19.9
569	86	3	AL032	AL	Fier	4	3	2	AL032	6606	4794	441295	221	EU-441295	18.014	2486.91	180140	140337	140337	-0.117955	40.7	20
570	86	3	AL032	AL	Fier	4	3	2	AL032	6675	4841	441342	221	EU-441342	116.493	7722.12	1.16493e+06	140336	140336	0.0217862	40.7	19.9
571	87	3	AL033	AL	Gjirokastër	4	3	1	AL033	6353	4609	441110	221	EU-441110	10.2812	1482.63	102812	138552	138552	0.450144	40.5	19.7
572	87	3	AL033	AL	Gjirokastër	4	3	1	AL033	6354	4609	441110	221	EU-441110	30.6636	2957.4	306636	139443	139443	0.360266	40.6	19.7
573	87	3	AL033	AL	Gjirokastër	4	3	1	AL033	6374	4625	441126	221	EU-441126	138.386	8277.54	1.38386e+06	138552	138552	0.450144	40.5	19.7
574	87	3	AL033	AL	Gjirokastër	4	3	1	AL033	6375	4625	441126	221	EU-441126	63.7621	8357.62	637621	139443	139443	0.360266	40.6	19.7
575	87	3	AL033	AL	Gjirokastër	4	3	1	AL033	6496	4708	441209	221	EU-441209	233.989	17127.4	2.33989e+06	139443	139443	0.360266	40.6	19.7
576	88	3	AL034	AL	Korcë	4	2	1	AL034	5257	3841	440342	221	EU-440342	30.5004	2714.89	305004	133210	133210	0.572944	39.9	20.1
577	88	3	AL034	AL	Korcë	4	2	1	AL034	5495	4022	440523	221	EU-440523	45.7949	4886.34	457949	134989	134989	0.642987	40.1	19.8
578	88	3	AL034	AL	Korcë	4	2	1	AL034	6004	4354	440855	221	EU-440855	61.6643	3637.48	616643	137659	137659	0.656487	40.4	19.5
579	88	3	AL034	AL	Korcë	4	2	1	AL034	6224	4520	441021	221	EU-441021	50.4362	3935.63	504362	138550	138550	0.625577	40.5	19.5
580	88	3	AL034	AL	Korcë	4	2	1	AL034	6258	4548	441049	221	EU-441049	95.6162	6238.94	956162	138550	138550	0.625577	40.5	19.5
581	88	3	AL034	AL	Korcë	4	2	1	AL034	6269	4555	441056	221	EU-441056	52.4716	3362.72	524716	138550	138550	0.625577	40.5	19.5
582	88	3	AL034	AL	Korcë	4	2	1	AL034	6298	4573	441074	221	EU-441074	42.3981	3643.57	423981	138550	138550	0.625577	40.5	19.5
583	88	3	AL034	AL	Korcë	4	2	1	AL034	6299	4573	441074	221	EU-441074	0.259573	564.021	2595.73	139441	139441	0.59485	40.6	19.5
584	88	3	AL034	AL	Korcë	4	2	1	AL034	6317	4587	441088	221	EU-441088	41.3151	3673.21	413151	138551	138551	0.581418	40.5	19.6
585	88	3	AL034	AL	Korcë	4	2	1	AL034	6320	4590	441091	221	EU-441091	32.455	2249.18	324550	139441	139441	0.59485	40.6	19.5
586	89	3	AT224	AT	Oststeiermark	2	3	3	AT224	21942	15924	452425	221	EU-452425	33.3409	3337.49	333409	194646	194646	-0.731425	46.8	15.8
587	89	3	AT224	AT	Oststeiermark	2	3	3	AT224	21948	15930	452431	221	EU-452431	30.3485	3067.35	303485	194647	194647	-0.67949	46.8	15.9
588	89	3	AT224	AT	Oststeiermark	2	3	3	AT224	21954	15935	452436	221	EU-452436	92.1802	9548.84	921802	194647	194647	-0.67949	46.8	15.9
589	89	3	AT224	AT	Oststeiermark	2	3	3	AT224	21955	15935	452436	221	EU-452436	87.9372	8207.16	879372	194648	194648	-0.658644	46.8	16
590	89	3	AT224	AT	Oststeiermark	2	3	3	AT224	21958	15938	452439	221	EU-452439	39.2626	3705.12	392626	194647	194647	-0.67949	46.8	15.9
591	89	3	AT224	AT	Oststeiermark	2	3	3	AT224	21961	15941	452442	221	EU-452442	184.109	10469.7	1.84109e+06	194648	194648	-0.658644	46.8	16
592	89	3	AT224	AT	Oststeiermark	2	3	3	AT224	21976	15949	452450	221	EU-452450	69.0229	6853.65	690229	194647	194647	-0.67949	46.8	15.9
593	89	3	AT224	AT	Oststeiermark	2	3	3	AT224	21982	15953	452454	221	EU-452454	43.0121	4562.09	430121	194647	194647	-0.67949	46.8	15.9
594	89	3	AT224	AT	Oststeiermark	2	3	3	AT224	21984	15955	452456	221	EU-452456	61.5754	7248.49	615754	194646	194646	-0.731425	46.8	15.8
595	89	3	AT224	AT	Oststeiermark	2	3	3	AT224	21985	15955	452456	221	EU-452456	7.5313	1377.29	75313	194647	194647	-0.67949	46.8	15.9
596	89	3	AT224	AT	Oststeiermark	2	3	3	AT224	21996	15963	452464	221	EU-452464	69.4945	4954.31	694945	194647	194647	-0.67949	46.8	15.9
597	89	3	AT224	AT	Oststeiermark	2	3	3	AT224	22006	15970	452471	221	EU-452471	18.6676	2360.07	186676	194647	194647	-0.67949	46.8	15.9
598	89	3	AT224	AT	Oststeiermark	2	3	3	AT224	22007	15970	452471	221	EU-452471	27.946	3900.82	279460	194648	194648	-0.658644	46.8	16
599	89	3	AT224	AT	Oststeiermark	2	3	3	AT224	22021	15980	452481	221	EU-452481	27.2672	2604.09	272672	194647	194647	-0.67949	46.8	15.9
600	89	3	AT224	AT	Oststeiermark	2	3	3	AT224	22022	15980	452481	221	EU-452481	4.58833	1161.98	45883.3	194648	194648	-0.658644	46.8	16
601	89	3	AT224	AT	Oststeiermark	2	3	3	AT224	22027	15983	452484	221	EU-452484	57.1996	4652.73	571996	194647	194647	-0.67949	46.8	15.9
602	89	3	AT224	AT	Oststeiermark	2	3	3	AT224	22044	15994	452495	221	EU-452495	38.4182	4614.87	384182	194646	194646	-0.731425	46.8	15.8
603	89	3	AT224	AT	Oststeiermark	2	3	3	AT224	22051	16000	452501	221	EU-452501	167.125	16745.6	1.67125e+06	194647	194647	-0.67949	46.8	15.9
604	89	3	AT224	AT	Oststeiermark	2	3	3	AT224	22057	16005	452506	221	EU-452506	50.682	5156.44	506820	194647	194647	-0.67949	46.8	15.9
605	89	3	AT224	AT	Oststeiermark	2	3	3	AT224	22104	16039	452540	221	EU-452540	23.7282	2763.29	237282	194647	194647	-0.67949	46.8	15.9
606	89	3	AT224	AT	Oststeiermark	2	3	3	AT224	22105	16039	452540	221	EU-452540	3.63563	1188.39	36356.3	195538	195538	-0.804573	46.9	15.9
607	90	3	AT225	AT	West- und Südsteiermark	3	3	3	AT225	21627	15690	452191	221	EU-452191	54.2459	5496.72	542459	192861	192861	-0.869281	46.6	15.5
608	90	3	AT225	AT	West- und Südsteiermark	3	3	3	AT225	21640	15701	452202	221	EU-452202	44.3297	5396.58	443297	192861	192861	-0.869281	46.6	15.5
609	90	3	AT225	AT	West- und Südsteiermark	3	3	3	AT225	21648	15706	452207	221	EU-452207	85.2486	8653.27	852486	192861	192861	-0.869281	46.6	15.5
610	90	3	AT225	AT	West- und Südsteiermark	3	3	3	AT225	21655	15712	452213	221	EU-452213	21.206	3089.36	212060	192861	192861	-0.869281	46.6	15.5
611	90	3	AT225	AT	West- und Südsteiermark	3	3	3	AT225	21656	15712	452213	221	EU-452213	39.8044	4094.55	398044	193752	193752	-0.750635	46.7	15.5
612	90	3	AT225	AT	West- und Südsteiermark	3	3	3	AT225	21661	15715	452216	221	EU-452216	56.9295	6124.83	569295	193752	193752	-0.750635	46.7	15.5
613	90	3	AT225	AT	West- und Südsteiermark	3	3	3	AT225	21667	15721	452222	221	EU-452222	17.6505	3007.68	176505	193749	193749	-0.869281	46.7	15.2
614	90	3	AT225	AT	West- und Südsteiermark	3	3	3	AT225	21668	15721	452222	221	EU-452222	41.0688	5765.79	410688	193750	193750	-0.869281	46.7	15.3
615	90	3	AT225	AT	West- und Südsteiermark	3	3	3	AT225	21682	15734	452235	221	EU-452235	9.65852	3150.22	96585.2	193752	193752	-0.750635	46.7	15.5
616	90	3	AT225	AT	West- und Südsteiermark	3	3	3	AT225	21683	15734	452235	221	EU-452235	1.38595	1161.93	13859.5	193753	193753	-0.738497	46.7	15.6
617	90	3	AT225	AT	West- und Südsteiermark	3	3	3	AT225	21690	15741	452242	221	EU-452242	0.644209	452.394	6442.09	193752	193752	-0.750635	46.7	15.5
618	90	3	AT225	AT	West- und Südsteiermark	3	3	3	AT225	21691	15741	452242	221	EU-452242	9.50375	2945.92	95037.5	193753	193753	-0.738497	46.7	15.6
619	90	3	AT225	AT	West- und Südsteiermark	3	3	3	AT225	21692	15742	452243	221	EU-452243	25.2293	3168.89	252293	193750	193750	-0.869281	46.7	15.3
620	90	3	AT225	AT	West- und Südsteiermark	3	3	3	AT225	21708	15755	452256	221	EU-452256	3.76523	1299.81	37652.3	193753	193753	-0.738497	46.7	15.6
621	90	3	AT225	AT	West- und Südsteiermark	3	3	3	AT225	21712	15758	452259	221	EU-452259	30.3094	3606.09	303094	193752	193752	-0.750635	46.7	15.5
622	90	3	AT225	AT	West- und Südsteiermark	3	3	3	AT225	21714	15760	452261	221	EU-452261	31.3839	3543.97	313839	193752	193752	-0.750635	46.7	15.5
623	90	3	AT225	AT	West- und Südsteiermark	3	3	3	AT225	21728	15768	452269	221	EU-452269	0.370576	553.588	3705.76	193753	193753	-0.738497	46.7	15.6
624	90	3	AT225	AT	West- und Südsteiermark	3	3	3	AT225	21733	15772	452273	221	EU-452273	39.7277	5031.24	397277	193752	193752	-0.750635	46.7	15.5
625	90	3	AT225	AT	West- und Südsteiermark	3	3	3	AT225	21760	15789	452290	221	EU-452290	32.8941	4834.29	328941	193752	193752	-0.750635	46.7	15.5
626	90	3	AT225	AT	West- und Südsteiermark	3	3	3	AT225	21766	15793	452294	221	EU-452294	265.468	20093.2	2.65468e+06	193752	193752	-0.750635	46.7	15.5
627	90	3	AT225	AT	West- und Südsteiermark	3	3	3	AT225	21767	15793	452294	221	EU-452294	419.376	32391.6	4.19376e+06	193753	193753	-0.738497	46.7	15.6
628	90	3	AT225	AT	West- und Südsteiermark	3	3	3	AT225	21769	15795	452296	221	EU-452296	38.2896	4481.14	382896	193752	193752	-0.750635	46.7	15.5
629	90	3	AT225	AT	West- und Südsteiermark	3	3	3	AT225	21774	15799	452300	221	EU-452300	144.363	13147.9	1.44363e+06	193752	193752	-0.750635	46.7	15.5
630	90	3	AT225	AT	West- und Südsteiermark	3	3	3	AT225	21783	15805	452306	221	EU-452306	7.85459	1952.6	78545.9	193752	193752	-0.750635	46.7	15.5
631	90	3	AT225	AT	West- und Südsteiermark	3	3	3	AT225	21784	15805	452306	221	EU-452306	58.3017	10160.5	583017	193753	193753	-0.738497	46.7	15.6
632	90	3	AT225	AT	West- und Südsteiermark	3	3	3	AT225	21791	15812	452313	221	EU-452313	125.601	13463.7	1.25601e+06	193753	193753	-0.738497	46.7	15.6
633	90	3	AT225	AT	West- und Südsteiermark	3	3	3	AT225	21810	15827	452328	221	EU-452328	104.91	10718.8	1.0491e+06	193751	193751	-0.707981	46.7	15.4
634	90	3	AT225	AT	West- und Südsteiermark	3	3	3	AT225	21827	15840	452341	221	EU-452341	58.5681	6377.83	585681	193752	193752	-0.750635	46.7	15.5
635	90	3	AT225	AT	West- und Südsteiermark	3	3	3	AT225	21829	15842	452343	221	EU-452343	31.2526	3940.29	312526	193752	193752	-0.750635	46.7	15.5
636	90	3	AT225	AT	West- und Südsteiermark	3	3	3	AT225	21843	15852	452353	221	EU-452353	18.6868	2809.63	186868	193751	193751	-0.707981	46.7	15.4
637	90	3	AT225	AT	West- und Südsteiermark	3	3	3	AT225	21844	15852	452353	221	EU-452353	25.63	4078.42	256300	193752	193752	-0.750635	46.7	15.5
638	90	3	AT225	AT	West- und Südsteiermark	3	3	3	AT225	21867	15867	452368	221	EU-452368	33.6409	4596.63	336409	194643	194643	-0.714358	46.8	15.5
639	90	3	AT225	AT	West- und Südsteiermark	3	3	3	AT225	21875	15874	452375	221	EU-452375	54.0257	6242.45	540257	194643	194643	-0.714358	46.8	15.5
640	90	3	AT225	AT	West- und Südsteiermark	3	3	3	AT225	21889	15883	452384	221	EU-452384	293.93	27267.4	2.9393e+06	194642	194642	-0.662113	46.8	15.4
641	90	3	AT225	AT	West- und Südsteiermark	3	3	3	AT225	21900	15891	452392	221	EU-452392	41.4911	5489.01	414911	194643	194643	-0.714358	46.8	15.5
642	90	3	AT225	AT	West- und Südsteiermark	3	3	3	AT225	21901	15892	452393	221	EU-452393	125.762	12630.2	1.25762e+06	194642	194642	-0.662113	46.8	15.4
643	90	3	AT225	AT	West- und Südsteiermark	3	3	3	AT225	21902	15892	452393	221	EU-452393	5.78923	1105.61	57892.3	194643	194643	-0.714358	46.8	15.5
644	90	3	AT225	AT	West- und Südsteiermark	3	3	3	AT225	21919	15904	452405	221	EU-452405	38.6013	4477.19	386013	194642	194642	-0.662113	46.8	15.4
645	90	3	AT225	AT	West- und Südsteiermark	3	3	3	AT225	21926	15911	452412	221	EU-452412	122.721	12709.7	1.22721e+06	194642	194642	-0.662113	46.8	15.4
646	90	3	AT225	AT	West- und Südsteiermark	3	3	3	AT225	21930	15914	452415	221	EU-452415	38.5422	5060.1	385422	194643	194643	-0.714358	46.8	15.5
647	90	3	AT225	AT	West- und Südsteiermark	3	3	3	AT225	21940	15923	452424	221	EU-452424	60.5452	5992.79	605452	194642	194642	-0.662113	46.8	15.4
648	90	3	AT225	AT	West- und Südsteiermark	3	3	3	AT225	21941	15923	452424	221	EU-452424	27.0437	4101.76	270437	194643	194643	-0.714358	46.8	15.5
649	90	3	AT225	AT	West- und Südsteiermark	3	3	3	AT225	21943	15925	452426	221	EU-452426	61.4142	5723.52	614142	194643	194643	-0.714358	46.8	15.5
650	90	3	AT225	AT	West- und Südsteiermark	3	3	3	AT225	21947	15929	452430	221	EU-452430	86.8149	9974.39	868149	194643	194643	-0.714358	46.8	15.5
651	90	3	AT225	AT	West- und Südsteiermark	3	3	3	AT225	21960	15940	452441	221	EU-452441	87.5733	11099.4	875733	194640	194640	-0.869281	46.8	15.2
652	92	3	BG315	BG	Ловеч	3	2	3	BG315	14903	10851	447352	221	EU-447352	53.5892	4401.37	535892	160878	160878	-0.593441	43	24.8
653	92	3	BG315	BG	Ловеч	3	2	3	BG315	15053	10955	447456	221	EU-447456	89.1025	5845.7	891025	161763	161763	-0.621206	43.1	24.2
654	92	3	BG315	BG	Ловеч	3	2	3	BG315	15099	10987	447488	221	EU-447488	16.8631	2865.84	168631	161762	161762	-0.686016	43.1	24.1
655	92	3	BG315	BG	Ловеч	3	2	3	BG315	15100	10987	447488	221	EU-447488	23.1035	3900.91	231035	162653	162653	-0.637446	43.2	24.1
656	92	3	BG315	BG	Ловеч	3	2	3	BG315	15246	11096	447597	221	EU-447597	66.3295	4806.4	663295	162654	162654	-0.590569	43.2	24.2
657	92	3	BG315	BG	Ловеч	3	2	3	BG315	15331	11155	447656	221	EU-447656	27.1163	3607.25	271163	162654	162654	-0.590569	43.2	24.2
658	92	3	BG315	BG	Ловеч	3	2	3	BG315	15348	11169	447670	221	EU-447670	94.8578	4569.35	948578	161770	161770	-0.625888	43.1	24.9
659	92	3	BG315	BG	Ловеч	3	2	3	BG315	15381	11188	447689	221	EU-447689	0.0044342	49.2223	44.342	161769	161769	-0.629986	43.1	24.8
660	92	3	BG315	BG	Ловеч	3	2	3	BG315	15382	11188	447689	221	EU-447689	50.9546	3432.09	509546	162660	162660	-0.622701	43.2	24.8
661	92	3	BG315	BG	Ловеч	3	2	3	BG315	15393	11192	447693	221	EU-447693	26.7721	2284.43	267721	161771	161771	-0.654798	43.1	25
662	92	3	BG315	BG	Ловеч	3	2	3	BG315	15585	11318	447819	221	EU-447819	75.1455	4704.68	751455	162659	162659	-0.619149	43.2	24.7
663	92	3	BG315	BG	Ловеч	3	2	3	BG315	15646	11366	447867	221	EU-447867	28.2318	2662.8	282318	162661	162661	-0.57891	43.2	24.9
664	92	3	BG315	BG	Ловеч	3	2	3	BG315	15647	11367	447868	221	EU-447868	25.43	2326.68	254300	162660	162660	-0.622701	43.2	24.8
665	92	3	BG315	BG	Ловеч	3	2	3	BG315	15648	11368	447869	221	EU-447869	51.5286	3241.52	515286	162659	162659	-0.619149	43.2	24.7
666	92	3	BG315	BG	Ловеч	3	2	3	BG315	15649	11369	447870	221	EU-447870	52.9993	4293.5	529993	162663	162663	-0.559404	43.2	25.1
667	92	3	BG315	BG	Ловеч	3	2	3	BG315	15715	11420	447921	221	EU-447921	59.3719	3315.91	593719	162660	162660	-0.622701	43.2	24.8
668	92	3	BG315	BG	Ловеч	3	2	3	BG315	15778	11464	447965	221	EU-447965	61.0706	5540.16	610706	162663	162663	-0.559404	43.2	25.1
669	92	3	BG315	BG	Ловеч	3	2	3	BG315	15808	11489	447990	221	EU-447990	25.7162	2423.27	257162	163551	163551	-0.525305	43.3	24.8
670	92	3	BG315	BG	Ловеч	3	2	3	BG315	15861	11531	448032	221	EU-448032	0.830679	375.602	8306.79	162663	162663	-0.559404	43.2	25.1
671	92	3	BG315	BG	Ловеч	3	2	3	BG315	15862	11531	448032	221	EU-448032	10.6888	1297.28	106888	163553	163553	-0.4929	43.3	25
672	92	3	BG315	BG	Ловеч	3	2	3	BG315	15863	11531	448032	221	EU-448032	23.9794	2526.95	239794	163554	163554	-0.467394	43.3	25.1
673	92	3	BG315	BG	Ловеч	3	2	3	BG315	15994	11619	448120	221	EU-448120	53.0317	3380.09	530317	163554	163554	-0.467394	43.3	25.1
674	92	3	BG315	BG	Ловеч	3	2	3	BG315	16053	11663	448164	221	EU-448164	29.1923	2165.36	291923	163553	163553	-0.4929	43.3	25
675	93	3	BG321	BG	Велико Търново	4	2	3	BG321	15184	11051	447552	221	EU-447552	34.7495	3422.18	347495	160886	160886	-0.542332	43	25.6
676	93	3	BG321	BG	Велико Търново	4	2	3	BG321	15374	11183	447684	221	EU-447684	25.0436	2227.05	250436	160885	160885	-0.538643	43	25.5
677	93	3	BG321	BG	Велико Търново	4	2	3	BG321	15476	11248	447749	221	EU-447749	26.0101	2369.21	260101	161773	161773	-0.575346	43.1	25.2
678	93	3	BG321	BG	Велико Търново	4	2	3	BG321	15477	11248	447749	221	EU-447749	16.0241	2360.15	160241	161774	161774	-0.550333	43.1	25.3
679	93	3	BG321	BG	Велико Търново	4	2	3	BG321	15485	11253	447754	221	EU-447754	12.8025	1474.6	128025	160887	160887	-0.535345	43	25.7
680	93	3	BG321	BG	Велико Търново	4	2	3	BG321	15486	11253	447754	221	EU-447754	123.576	6093.09	1.23576e+06	160888	160888	-0.531963	43	25.8
681	93	3	BG321	BG	Велико Търново	4	2	3	BG321	15498	11257	447758	221	EU-447758	66.1369	4763.6	661369	161773	161773	-0.575346	43.1	25.2
682	93	3	BG321	BG	Велико Търново	4	2	3	BG321	15501	11260	447761	221	EU-447761	73.9962	5128.72	739962	161775	161775	-0.517424	43.1	25.4
683	93	3	BG321	BG	Велико Търново	4	2	3	BG321	15519	11272	447773	221	EU-447773	27.8601	2641.3	278601	161773	161773	-0.575346	43.1	25.2
684	93	3	BG321	BG	Велико Търново	4	2	3	BG321	15552	11298	447799	221	EU-447799	38.5722	3239.97	385722	161776	161776	-0.494471	43.1	25.5
685	93	3	BG321	BG	Велико Търново	4	2	3	BG321	15557	11300	447801	221	EU-447801	1.91647	706.277	19164.7	160888	160888	-0.531963	43	25.8
686	93	3	BG321	BG	Велико Търново	4	2	3	BG321	15558	11300	447801	221	EU-447801	23.2458	1966.47	232458	161779	161779	-0.482689	43.1	25.8
687	93	3	BG321	BG	Велико Търново	4	2	3	BG321	15584	11317	447818	221	EU-447818	81.283	5173.07	812830	162663	162663	-0.559404	43.2	25.1
688	93	3	BG321	BG	Велико Търново	4	2	3	BG321	15597	11329	447830	221	EU-447830	54.0893	4388.8	540893	162664	162664	-0.550119	43.2	25.2
689	93	3	BG321	BG	Велико Търново	4	2	3	BG321	15609	11339	447840	221	EU-447840	2.15819	812.461	21581.9	161778	161778	-0.477803	43.1	25.7
690	93	3	BG321	BG	Велико Търново	4	2	3	BG321	15610	11339	447840	221	EU-447840	70.1252	5687.65	701252	161779	161779	-0.482689	43.1	25.8
691	93	3	BG321	BG	Велико Търново	4	2	3	BG321	15649	11369	447870	221	EU-447870	0.0242453	104.125	242.453	162663	162663	-0.559404	43.2	25.1
692	93	3	BG321	BG	Велико Търново	4	2	3	BG321	15670	11385	447886	221	EU-447886	32.8183	2612.81	328183	161778	161778	-0.477803	43.1	25.7
693	93	3	BG321	BG	Велико Търново	4	2	3	BG321	15676	11391	447892	221	EU-447892	6.85614	1101.07	68561.4	161778	161778	-0.477803	43.1	25.7
694	93	3	BG321	BG	Велико Търново	4	2	3	BG321	15677	11391	447892	221	EU-447892	32.0257	2429.75	320257	161779	161779	-0.482689	43.1	25.8
695	93	3	BG321	BG	Велико Търново	4	2	3	BG321	15694	11403	447904	221	EU-447904	65.5765	3440.71	655765	161778	161778	-0.477803	43.1	25.7
696	93	3	BG321	BG	Велико Търново	4	2	3	BG321	15702	11409	447910	221	EU-447910	101.465	5662.49	1.01465e+06	162664	162664	-0.550119	43.2	25.2
697	93	3	BG321	BG	Велико Търново	4	2	3	BG321	15710	11415	447916	221	EU-447916	38.3236	3195.63	383236	161778	161778	-0.477803	43.1	25.7
698	93	3	BG321	BG	Велико Търново	4	2	3	BG321	15722	11425	447926	221	EU-447926	55.9256	5250.93	559256	162665	162665	-0.526617	43.2	25.3
699	93	3	BG321	BG	Велико Търново	4	2	3	BG321	15751	11442	447943	221	EU-447943	40.1385	2779.82	401385	162664	162664	-0.550119	43.2	25.2
700	93	3	BG321	BG	Велико Търново	4	2	3	BG321	15764	11453	447954	221	EU-447954	25.4468	2561.38	254468	162664	162664	-0.550119	43.2	25.2
701	93	3	BG321	BG	Велико Търново	4	2	3	BG321	15773	11460	447961	221	EU-447961	26.2692	2312.36	262692	162664	162664	-0.550119	43.2	25.2
702	93	3	BG321	BG	Велико Търново	4	2	3	BG321	15795	11479	447980	221	EU-447980	45.5001	3526.3	455001	161779	161779	-0.482689	43.1	25.8
703	93	3	BG321	BG	Велико Търново	4	2	3	BG321	15798	11482	447983	221	EU-447983	40.6828	3747.61	406828	161778	161778	-0.477803	43.1	25.7
704	93	3	BG321	BG	Велико Търново	4	2	3	BG321	15843	11516	448017	221	EU-448017	28.9545	2385.34	289545	162664	162664	-0.550119	43.2	25.2
705	93	3	BG321	BG	Велико Търново	4	2	3	BG321	15849	11522	448023	221	EU-448023	50.5031	3361.37	505031	162667	162667	-0.489458	43.2	25.5
706	93	3	BG321	BG	Велико Търново	4	2	3	BG321	15850	11523	448024	221	EU-448024	33.7988	3063.93	337988	162664	162664	-0.550119	43.2	25.2
707	93	3	BG321	BG	Велико Търново	4	2	3	BG321	15851	11523	448024	221	EU-448024	0.745174	496.4	7451.74	162665	162665	-0.526617	43.2	25.3
708	93	3	BG321	BG	Велико Търново	4	2	3	BG321	15857	11528	448029	221	EU-448029	40.9059	2718.98	409059	162668	162668	-0.487652	43.2	25.6
709	93	3	BG321	BG	Велико Търново	4	2	3	BG321	15858	11528	448029	221	EU-448029	0.00144765	18.4012	14.4765	162669	162669	-0.484342	43.2	25.7
710	93	3	BG321	BG	Велико Търново	4	2	3	BG321	15871	11536	448037	221	EU-448037	39.6591	3695.48	396591	161779	161779	-0.482689	43.1	25.8
711	93	3	BG321	BG	Велико Търново	4	2	3	BG321	15887	11545	448046	221	EU-448046	40.6053	4073.08	406053	162664	162664	-0.550119	43.2	25.2
712	93	3	BG321	BG	Велико Търново	4	2	3	BG321	15900	11551	448052	221	EU-448052	57.4068	4004.04	574068	162664	162664	-0.550119	43.2	25.2
713	93	3	BG321	BG	Велико Търново	4	2	3	BG321	15920	11567	448068	221	EU-448068	114.039	4477.63	1.14039e+06	161780	161780	-0.476174	43.1	25.9
714	93	3	BG321	BG	Велико Търново	4	2	3	BG321	15926	11572	448073	221	EU-448073	27.8701	2127.73	278701	161780	161780	-0.476174	43.1	25.9
715	93	3	BG321	BG	Велико Търново	4	2	3	BG321	15977	11609	448110	221	EU-448110	0.188969	220.036	1889.69	161780	161780	-0.476174	43.1	25.9
716	93	3	BG321	BG	Велико Търново	4	2	3	BG321	15978	11609	448110	221	EU-448110	26.4135	2664.12	264135	161781	161781	-0.46682	43.1	26
717	93	3	BG321	BG	Велико Търново	4	2	3	BG321	15979	11609	448110	221	EU-448110	6.22595	1577.37	62259.5	162672	162672	-0.538315	43.2	26
718	93	3	BG321	BG	Велико Търново	4	2	3	BG321	15991	11617	448118	221	EU-448118	80.6263	4282.23	806263	161781	161781	-0.46682	43.1	26
719	93	3	BG321	BG	Велико Търново	4	2	3	BG321	15992	11617	448118	221	EU-448118	1.35372	562.796	13537.2	162672	162672	-0.538315	43.2	26
720	93	3	BG321	BG	Велико Търново	4	2	3	BG321	16001	11624	448125	221	EU-448125	9.17069	1422.5	91706.9	162666	162666	-0.496474	43.2	25.4
721	93	3	BG321	BG	Велико Търново	4	2	3	BG321	16002	11624	448125	221	EU-448125	23.783	1999.12	237830	163557	163557	-0.442353	43.3	25.4
722	93	3	BG321	BG	Велико Търново	4	2	3	BG321	16007	11627	448128	221	EU-448128	38.9453	3032.57	389453	162666	162666	-0.496474	43.2	25.4
723	93	3	BG321	BG	Велико Търново	4	2	3	BG321	16008	11627	448128	221	EU-448128	89.8362	4438.4	898362	162667	162667	-0.489458	43.2	25.5
724	93	3	BG321	BG	Велико Търново	4	2	3	BG321	16010	11629	448130	221	EU-448130	64.3538	3129.68	643538	163556	163556	-0.457601	43.3	25.3
725	93	3	BG321	BG	Велико Търново	4	2	3	BG321	16011	11630	448131	221	EU-448131	39.958	3731.03	399580	162667	162667	-0.489458	43.2	25.5
726	93	3	BG321	BG	Велико Търново	4	2	3	BG321	16025	11642	448143	221	EU-448143	28.9699	2334.37	289699	162666	162666	-0.496474	43.2	25.4
727	93	3	BG321	BG	Велико Търново	4	2	3	BG321	16026	11642	448143	221	EU-448143	7.73021	1599.39	77302.1	163557	163557	-0.442353	43.3	25.4
728	93	3	BG321	BG	Велико Търново	4	2	3	BG321	16055	11665	448166	221	EU-448166	29.4091	2130.32	294091	163557	163557	-0.442353	43.3	25.4
729	93	3	BG321	BG	Велико Търново	4	2	3	BG321	16078	11683	448184	221	EU-448184	28.4186	2576.03	284186	163555	163555	-0.46723	43.3	25.2
730	93	3	BG321	BG	Велико Търново	4	2	3	BG321	16086	11690	448191	221	EU-448191	32.3728	2708.21	323728	162670	162670	-0.476222	43.2	25.8
731	93	3	BG321	BG	Велико Търново	4	2	3	BG321	16104	11706	448207	221	EU-448207	25.4282	2391.75	254282	162672	162672	-0.538315	43.2	26
732	93	3	BG321	BG	Велико Търново	4	2	3	BG321	16149	11732	448233	221	EU-448233	221.1	11675	2.211e+06	162672	162672	-0.538315	43.2	26
733	93	3	BG321	BG	Велико Търново	4	2	3	BG321	16214	11782	448283	221	EU-448283	74.2404	4275.66	742404	163558	163558	-0.436462	43.3	25.5
734	93	3	BG321	BG	Велико Търново	4	2	3	BG321	16218	11785	448286	221	EU-448286	35.4773	2771.2	354773	163556	163556	-0.457601	43.3	25.3
735	93	3	BG321	BG	Велико Търново	4	2	3	BG321	16259	11811	448312	221	EU-448312	9.25589	1225.64	92558.9	163556	163556	-0.457601	43.3	25.3
736	93	3	BG321	BG	Велико Търново	4	2	3	BG321	16260	11811	448312	221	EU-448312	34.9406	2996.37	349406	164447	164447	-0.46983	43.4	25.3
737	93	3	BG321	BG	Велико Търново	4	2	3	BG321	16279	11826	448327	221	EU-448327	82.6546	6060.51	826546	163559	163559	-0.457952	43.3	25.6
738	93	3	BG321	BG	Велико Търново	4	2	3	BG321	16292	11837	448338	221	EU-448338	68.0045	3757.08	680045	164447	164447	-0.46983	43.4	25.3
739	93	3	BG321	BG	Велико Търново	4	2	3	BG321	16345	11877	448378	221	EU-448378	26.54	2978.85	265400	163561	163561	-0.47354	43.3	25.8
740	93	3	BG321	BG	Велико Търново	4	2	3	BG321	16371	11897	448398	221	EU-448398	25.7349	2666.02	257349	163561	163561	-0.47354	43.3	25.8
741	93	3	BG321	BG	Велико Търново	4	2	3	BG321	16407	11921	448422	221	EU-448422	107.686	6255.35	1.07686e+06	164447	164447	-0.46983	43.4	25.3
742	93	3	BG321	BG	Велико Търново	4	2	3	BG321	16410	11923	448424	221	EU-448424	111.562	6366.82	1.11562e+06	163561	163561	-0.47354	43.3	25.8
743	93	3	BG321	BG	Велико Търново	4	2	3	BG321	16419	11929	448430	221	EU-448430	52.0068	3767	520068	164449	164449	-0.443173	43.4	25.5
744	93	3	BG321	BG	Велико Търново	4	2	3	BG321	16448	11950	448451	221	EU-448451	121.757	7507.17	1.21757e+06	164450	164450	-0.453334	43.4	25.6
745	93	3	BG321	BG	Велико Търново	4	2	3	BG321	16463	11959	448460	221	EU-448460	70.3323	5196.97	703323	164450	164450	-0.453334	43.4	25.6
746	93	3	BG321	BG	Велико Търново	4	2	3	BG321	16507	11992	448493	221	EU-448493	52.3915	3527.46	523915	165339	165339	-0.477616	43.5	25.4
747	93	3	BG321	BG	Велико Търново	4	2	3	BG321	16522	12005	448506	221	EU-448506	53.7396	2954.88	537396	165340	165340	-0.461161	43.5	25.5
748	93	3	BG321	BG	Велико Търново	4	2	3	BG321	16541	12023	448524	221	EU-448524	80.6242	6366.95	806242	165338	165338	-0.475185	43.5	25.3
749	93	3	BG321	BG	Велико Търново	4	2	3	BG321	16636	12098	448599	221	EU-448599	32.0042	3083.65	320042	165339	165339	-0.477616	43.5	25.4
750	93	3	BG321	BG	Велико Търново	4	2	3	BG321	16708	12145	448646	221	EU-448646	206.528	8594.81	2.06528e+06	166229	166229	-0.460423	43.6	25.3
751	93	3	BG321	BG	Велико Търново	4	2	3	BG321	16712	12148	448649	221	EU-448649	20.0909	2321.41	200909	165339	165339	-0.477616	43.5	25.4
752	93	3	BG321	BG	Велико Търново	4	2	3	BG321	16713	12148	448649	221	EU-448649	215.388	6797.36	2.15388e+06	166230	166230	-0.465973	43.6	25.4
753	93	3	BG321	BG	Велико Търново	4	2	3	BG321	16741	12169	448670	221	EU-448670	25.5753	2275.76	255753	166230	166230	-0.465973	43.6	25.4
754	93	3	BG321	BG	Велико Търново	4	2	3	BG321	16814	12228	448729	221	EU-448729	10.9974	1751.56	109974	166230	166230	-0.465973	43.6	25.4
755	93	3	BG321	BG	Велико Търново	4	2	3	BG321	16815	12228	448729	221	EU-448729	30.2239	2965.77	302239	166231	166231	-0.46414	43.6	25.5
756	94	3	AL035	AL	Vlorë	4	3	2	AL035	5701	4140	440641	221	EU-440641	6.11962	980.702	61196.2	134992	134992	-0.107422	40.1	20.1
757	94	3	AL035	AL	Vlorë	4	3	2	AL035	5702	4140	440641	221	EU-440641	50.4398	5411.5	504398	135883	135883	-0.16471	40.2	20.1
758	94	3	AL035	AL	Vlorë	4	3	2	AL035	6238	4533	441034	221	EU-441034	28.3743	2449.44	283743	138554	138554	0.167167	40.5	19.9
759	95	3	AT111	AT	Mittelburgenland	4	3	3	AT111	23403	16949	453450	221	EU-453450	33.3011	5166.24	333011	200000	200000	-0.723516	47.4	16.6
760	95	3	AT111	AT	Mittelburgenland	4	3	3	AT111	23404	16949	453450	221	EU-453450	0.378008	374.561	3780.08	200001	200001	-0.616964	47.4	16.7
761	95	3	AT111	AT	Mittelburgenland	4	3	3	AT111	23405	16949	453450	221	EU-453450	150.818	5896.11	1.50818e+06	200891	200891	-0.659764	47.5	16.6
762	95	3	AT111	AT	Mittelburgenland	4	3	3	AT111	23406	16949	453450	221	EU-453450	40.2652	3035.21	402652	200892	200892	-0.549554	47.5	16.7
763	95	3	AT111	AT	Mittelburgenland	4	3	3	AT111	23812	17249	453750	221	EU-453750	229.454	8014.07	2.29454e+06	201781	201781	-0.810483	47.6	16.5
764	95	3	AT111	AT	Mittelburgenland	4	3	3	AT111	23813	17249	453750	221	EU-453750	10.0881	1467.63	100881	201782	201782	-0.646001	47.6	16.6
765	95	3	AT111	AT	Mittelburgenland	4	3	3	AT111	23828	17260	453761	221	EU-453761	61.3379	3712.29	613379	201781	201781	-0.810483	47.6	16.5
766	95	3	AT111	AT	Mittelburgenland	4	3	3	AT111	23840	17270	453771	221	EU-453771	4.96511	1153.39	49651.1	200891	200891	-0.659764	47.5	16.6
767	95	3	AT111	AT	Mittelburgenland	4	3	3	AT111	23841	17270	453771	221	EU-453771	0.152771	270.974	1527.71	201781	201781	-0.810483	47.6	16.5
768	95	3	AT111	AT	Mittelburgenland	4	3	3	AT111	23842	17270	453771	221	EU-453771	515.064	19862	5.15064e+06	201782	201782	-0.646001	47.6	16.6
769	95	3	AT111	AT	Mittelburgenland	4	3	3	AT111	23849	17276	453777	221	EU-453777	49.8133	3620.93	498133	201782	201782	-0.646001	47.6	16.6
770	95	3	AT111	AT	Mittelburgenland	4	3	3	AT111	23877	17299	453800	221	EU-453800	170.234	9658.07	1.70234e+06	201782	201782	-0.646001	47.6	16.6
771	95	3	AT111	AT	Mittelburgenland	4	3	3	AT111	23878	17300	453801	221	EU-453801	71.4579	3776.37	714579	201782	201782	-0.646001	47.6	16.6
772	95	3	AT111	AT	Mittelburgenland	4	3	3	AT111	23879	17300	453801	221	EU-453801	229.363	6342.58	2.29363e+06	201783	201783	-0.540137	47.6	16.7
773	95	3	AT111	AT	Mittelburgenland	4	3	3	AT111	23890	17305	453806	221	EU-453806	165.578	9353.65	1.65578e+06	201781	201781	-0.810483	47.6	16.5
774	95	3	AT111	AT	Mittelburgenland	4	3	3	AT111	23893	17308	453809	221	EU-453809	0.00172733	19.122	17.2733	201781	201781	-0.810483	47.6	16.5
775	95	3	AT111	AT	Mittelburgenland	4	3	3	AT111	23894	17308	453809	221	EU-453809	43.627	3178.2	436270	201782	201782	-0.646001	47.6	16.6
776	95	3	AT111	AT	Mittelburgenland	4	3	3	AT111	23911	17324	453825	221	EU-453825	188.644	13851.8	1.88644e+06	201782	201782	-0.646001	47.6	16.6
777	95	3	AT111	AT	Mittelburgenland	4	3	3	AT111	23924	17334	453835	221	EU-453835	42.9137	4279.27	429137	201782	201782	-0.646001	47.6	16.6
778	95	3	AT111	AT	Mittelburgenland	4	3	3	AT111	23932	17340	453841	221	EU-453841	78.5183	6495.85	785183	201781	201781	-0.810483	47.6	16.5
779	95	3	AT111	AT	Mittelburgenland	4	3	3	AT111	23944	17349	453850	221	EU-453850	15.1316	2297.11	151316	201781	201781	-0.810483	47.6	16.5
780	95	3	AT111	AT	Mittelburgenland	4	3	3	AT111	23945	17349	453850	221	EU-453850	16.4633	1909.64	164633	201782	201782	-0.646001	47.6	16.6
781	95	3	AT111	AT	Mittelburgenland	4	3	3	AT111	23955	17357	453858	221	EU-453858	38.9142	3695.91	389142	201782	201782	-0.646001	47.6	16.6
782	95	3	AT111	AT	Mittelburgenland	4	3	3	AT111	23978	17373	453874	221	EU-453874	7.39729	1439.67	73972.9	201781	201781	-0.810483	47.6	16.5
783	95	3	AT111	AT	Mittelburgenland	4	3	3	AT111	23979	17373	453874	221	EU-453874	269.567	11069.3	2.69567e+06	201782	201782	-0.646001	47.6	16.6
784	95	3	AT111	AT	Mittelburgenland	4	3	3	AT111	23990	17382	453883	221	EU-453883	214.832	9655.16	2.14832e+06	201782	201782	-0.646001	47.6	16.6
785	95	3	AT111	AT	Mittelburgenland	4	3	3	AT111	23991	17382	453883	221	EU-453883	25.3083	2427.26	253083	201783	201783	-0.540137	47.6	16.7
786	96	3	AT112	AT	Nordburgenland	4	3	3	AT112	24220	17553	454054	221	EU-454054	32.9393	2348.61	329393	202672	202672	-0.790358	47.7	16.5
787	96	3	AT112	AT	Nordburgenland	4	3	3	AT112	24229	17559	454060	221	EU-454060	48.8952	2905.39	488952	202672	202672	-0.790358	47.7	16.5
788	96	3	AT112	AT	Nordburgenland	4	3	3	AT112	24267	17589	454090	221	EU-454090	91.1201	7456.03	911201	202671	202671	-0.869281	47.7	16.4
789	96	3	AT112	AT	Nordburgenland	4	3	3	AT112	24289	17603	454104	221	EU-454104	151.726	12233.8	1.51726e+06	202676	202676	-0.452824	47.7	16.9
790	96	3	AT112	AT	Nordburgenland	4	3	3	AT112	24313	17616	454117	221	EU-454117	37.8164	3493.76	378164	202672	202672	-0.790358	47.7	16.5
791	96	3	AT112	AT	Nordburgenland	4	3	3	AT112	24314	17616	454117	221	EU-454117	16.6455	2319.73	166455	203563	203563	-0.710897	47.8	16.5
792	96	3	AT112	AT	Nordburgenland	4	3	3	AT112	24325	17624	454125	221	EU-454125	94.8018	6421.09	948018	202671	202671	-0.869281	47.7	16.4
793	96	3	AT112	AT	Nordburgenland	4	3	3	AT112	24326	17624	454125	221	EU-454125	11.7801	1873.77	117801	202672	202672	-0.790358	47.7	16.5
794	96	3	AT112	AT	Nordburgenland	4	3	3	AT112	24327	17624	454125	221	EU-454125	39.5452	4259.05	395452	203562	203562	-0.7878	47.8	16.4
795	96	3	AT112	AT	Nordburgenland	4	3	3	AT112	24328	17624	454125	221	EU-454125	1.54063	588.861	15406.3	203563	203563	-0.710897	47.8	16.5
796	96	3	AT112	AT	Nordburgenland	4	3	3	AT112	24329	17625	454126	221	EU-454126	141.039	11469.1	1.41039e+06	202675	202675	-0.459417	47.7	16.8
797	96	3	AT112	AT	Nordburgenland	4	3	3	AT112	24330	17626	454127	221	EU-454127	2.88443	743.345	28844.3	202671	202671	-0.869281	47.7	16.4
798	96	3	AT112	AT	Nordburgenland	4	3	3	AT112	24331	17626	454127	221	EU-454127	39.0522	5301.36	390522	203562	203562	-0.7878	47.8	16.4
799	96	3	AT112	AT	Nordburgenland	4	3	3	AT112	24341	17634	454135	221	EU-454135	748.989	22997.2	7.48989e+06	202676	202676	-0.452824	47.7	16.9
800	96	3	AT112	AT	Nordburgenland	4	3	3	AT112	24342	17634	454135	221	EU-454135	0.254203	261.849	2542.03	202677	202677	-0.439379	47.7	17
801	96	3	AT112	AT	Nordburgenland	4	3	3	AT112	24344	17636	454137	221	EU-454137	1.63724	622.248	16372.4	202672	202672	-0.790358	47.7	16.5
802	96	3	AT112	AT	Nordburgenland	4	3	3	AT112	24345	17636	454137	221	EU-454137	41.5768	5905.83	415768	203563	203563	-0.710897	47.8	16.5
803	96	3	AT112	AT	Nordburgenland	4	3	3	AT112	24349	17640	454141	221	EU-454141	76.1401	4610.48	761401	202674	202674	-0.530204	47.7	16.7
804	96	3	AT112	AT	Nordburgenland	4	3	3	AT112	24350	17640	454141	221	EU-454141	11.7096	1401.47	117096	203565	203565	-0.503289	47.8	16.7
805	96	3	AT112	AT	Nordburgenland	4	3	3	AT112	24366	17652	454153	221	EU-454153	37.3994	4710.53	373994	202675	202675	-0.459417	47.7	16.8
806	96	3	AT112	AT	Nordburgenland	4	3	3	AT112	24367	17652	454153	221	EU-454153	9.48695	1252.86	94869.5	203566	203566	-0.455177	47.8	16.8
807	96	3	AT112	AT	Nordburgenland	4	3	3	AT112	24369	17654	454155	221	EU-454155	45.4632	4796.03	454632	203562	203562	-0.7878	47.8	16.4
808	96	3	AT112	AT	Nordburgenland	4	3	3	AT112	24373	17658	454159	221	EU-454159	152.295	10272.3	1.52295e+06	202676	202676	-0.452824	47.7	16.9
809	96	3	AT112	AT	Nordburgenland	4	3	3	AT112	24374	17658	454159	221	EU-454159	12.2758	2378.92	122758	203567	203567	-0.453033	47.8	16.9
810	96	3	AT112	AT	Nordburgenland	4	3	3	AT112	24388	17670	454171	221	EU-454171	25.3322	3453.07	253322	203564	203564	-0.567059	47.8	16.6
811	96	3	AT112	AT	Nordburgenland	4	3	3	AT112	24389	17671	454172	221	EU-454172	39.4538	3616.47	394538	202675	202675	-0.459417	47.7	16.8
812	96	3	AT112	AT	Nordburgenland	4	3	3	AT112	24390	17671	454172	221	EU-454172	227.119	9798.81	2.27119e+06	203566	203566	-0.455177	47.8	16.8
813	96	3	AT112	AT	Nordburgenland	4	3	3	AT112	24394	17675	454176	221	EU-454176	0.582773	424.908	5827.73	202676	202676	-0.452824	47.7	16.9
814	96	3	AT112	AT	Nordburgenland	4	3	3	AT112	24395	17675	454176	221	EU-454176	94.7391	6270.64	947391	203567	203567	-0.453033	47.8	16.9
815	96	3	AT112	AT	Nordburgenland	4	3	3	AT112	24425	17695	454196	221	EU-454196	167.379	8906.6	1.67379e+06	203561	203561	-0.838892	47.8	16.3
816	96	3	AT112	AT	Nordburgenland	4	3	3	AT112	24428	17697	454198	221	EU-454198	61.9258	3796.57	619258	203563	203563	-0.710897	47.8	16.5
817	96	3	AT112	AT	Nordburgenland	4	3	3	AT112	24444	17710	454211	221	EU-454211	46.3177	4098	463177	203566	203566	-0.455177	47.8	16.8
818	96	3	AT112	AT	Nordburgenland	4	3	3	AT112	24446	17712	454213	221	EU-454213	134.363	9609.51	1.34363e+06	203564	203564	-0.567059	47.8	16.6
819	96	3	AT112	AT	Nordburgenland	4	3	3	AT112	24450	17716	454217	221	EU-454217	312.799	21544.5	3.12799e+06	203566	203566	-0.455177	47.8	16.8
820	96	3	AT112	AT	Nordburgenland	4	3	3	AT112	24461	17725	454226	221	EU-454226	74.4997	4696.93	744997	203563	203563	-0.710897	47.8	16.5
821	96	3	AT112	AT	Nordburgenland	4	3	3	AT112	24463	17727	454228	221	EU-454228	2.91566	1148.5	29156.6	203566	203566	-0.455177	47.8	16.8
822	96	3	AT112	AT	Nordburgenland	4	3	3	AT112	24464	17727	454228	221	EU-454228	129.304	8472.11	1.29304e+06	203567	203567	-0.453033	47.8	16.9
823	96	3	AT112	AT	Nordburgenland	4	3	3	AT112	24473	17733	454234	221	EU-454234	135.825	8054.74	1.35825e+06	203564	203564	-0.567059	47.8	16.6
824	96	3	AT112	AT	Nordburgenland	4	3	3	AT112	24475	17735	454236	221	EU-454236	96.2634	4661.89	962634	203566	203566	-0.455177	47.8	16.8
825	96	3	AT112	AT	Nordburgenland	4	3	3	AT112	24476	17735	454236	221	EU-454236	4.0365	1324.65	40365	203567	203567	-0.453033	47.8	16.9
826	96	3	AT112	AT	Nordburgenland	4	3	3	AT112	24491	17745	454246	221	EU-454246	63.8985	8599.1	638985	203566	203566	-0.455177	47.8	16.8
827	96	3	AT112	AT	Nordburgenland	4	3	3	AT112	24494	17747	454248	221	EU-454248	932.193	31381.3	9.32193e+06	203566	203566	-0.455177	47.8	16.8
828	96	3	AT112	AT	Nordburgenland	4	3	3	AT112	24498	17750	454251	221	EU-454251	369.795	11945.1	3.69795e+06	203563	203563	-0.710897	47.8	16.5
829	96	3	AT112	AT	Nordburgenland	4	3	3	AT112	24509	17758	454259	221	EU-454259	53.0655	2992.4	530655	203562	203562	-0.7878	47.8	16.4
830	96	3	AT112	AT	Nordburgenland	4	3	3	AT112	24510	17758	454259	221	EU-454259	16.6916	2088.89	166916	203563	203563	-0.710897	47.8	16.5
831	96	3	AT112	AT	Nordburgenland	4	3	3	AT112	24511	17759	454260	221	EU-454260	39.3595	4326.72	393595	203563	203563	-0.710897	47.8	16.5
832	96	3	AT112	AT	Nordburgenland	4	3	3	AT112	24514	17761	454262	221	EU-454262	191.702	9699.44	1.91702e+06	203568	203568	-0.449606	47.8	17
833	96	3	AT112	AT	Nordburgenland	4	3	3	AT112	24515	17761	454262	221	EU-454262	1.58221	602.765	15822.1	203569	203569	-0.445507	47.8	17.1
834	96	3	AT112	AT	Nordburgenland	4	3	3	AT112	24523	17766	454267	221	EU-454267	142.89	8062.49	1.4289e+06	203566	203566	-0.455177	47.8	16.8
835	96	3	AT112	AT	Nordburgenland	4	3	3	AT112	24529	17772	454273	221	EU-454273	26.7335	3980.61	267335	203563	203563	-0.710897	47.8	16.5
836	96	3	AT112	AT	Nordburgenland	4	3	3	AT112	24530	17772	454273	221	EU-454273	14.659	1929.41	146590	204454	204454	-0.592744	47.9	16.5
837	96	3	AT112	AT	Nordburgenland	4	3	3	AT112	24538	17777	454278	221	EU-454278	373.236	17016.9	3.73236e+06	203563	203563	-0.710897	47.8	16.5
838	96	3	AT112	AT	Nordburgenland	4	3	3	AT112	24539	17777	454278	221	EU-454278	1.61394	632.445	16139.4	204454	204454	-0.592744	47.9	16.5
839	96	3	AT112	AT	Nordburgenland	4	3	3	AT112	24545	17782	454283	221	EU-454283	55.6466	4991.34	556466	203566	203566	-0.455177	47.8	16.8
840	96	3	AT112	AT	Nordburgenland	4	3	3	AT112	24546	17782	454283	221	EU-454283	9.46373	2977.08	94637.3	203567	203567	-0.453033	47.8	16.9
841	96	3	AT112	AT	Nordburgenland	4	3	3	AT112	24550	17785	454286	221	EU-454286	37.7551	4104.02	377551	203563	203563	-0.710897	47.8	16.5
842	96	3	AT112	AT	Nordburgenland	4	3	3	AT112	24551	17785	454286	221	EU-454286	20.9078	2758.3	209078	203564	203564	-0.567059	47.8	16.6
843	96	3	AT112	AT	Nordburgenland	4	3	3	AT112	24552	17785	454286	221	EU-454286	4.23641	1418.7	42364.1	204454	204454	-0.592744	47.9	16.5
844	96	3	AT112	AT	Nordburgenland	4	3	3	AT112	24554	17787	454288	221	EU-454288	186.366	9673.35	1.86366e+06	203566	203566	-0.455177	47.8	16.8
845	96	3	AT112	AT	Nordburgenland	4	3	3	AT112	24555	17788	454289	221	EU-454289	42.5534	3609.91	425534	204454	204454	-0.592744	47.9	16.5
846	96	3	AT112	AT	Nordburgenland	4	3	3	AT112	24556	17789	454290	221	EU-454290	96.1466	6064.27	961466	203564	203564	-0.567059	47.8	16.6
847	96	3	AT112	AT	Nordburgenland	4	3	3	AT112	24557	17789	454290	221	EU-454290	11.0461	1441.07	110461	204455	204455	-0.550666	47.9	16.6
848	96	3	AT112	AT	Nordburgenland	4	3	3	AT112	24561	17793	454294	221	EU-454294	95.7002	5677.01	957002	203568	203568	-0.449606	47.8	17
849	96	3	AT112	AT	Nordburgenland	4	3	3	AT112	24562	17793	454294	221	EU-454294	163.87	5719.68	1.6387e+06	203569	203569	-0.445507	47.8	17.1
850	96	3	AT112	AT	Nordburgenland	4	3	3	AT112	24568	17798	454299	221	EU-454299	9.97283e-05	5.42604	0.997283	202673	202673	-0.618346	47.7	16.6
851	96	3	AT112	AT	Nordburgenland	4	3	3	AT112	24569	17798	454299	221	EU-454299	3.24057	974.085	32405.7	202674	202674	-0.530204	47.7	16.7
852	96	3	AT112	AT	Nordburgenland	4	3	3	AT112	24570	17798	454299	221	EU-454299	1006.14	48238.5	1.00614e+07	203564	203564	-0.567059	47.8	16.6
853	96	3	AT112	AT	Nordburgenland	4	3	3	AT112	24571	17798	454299	221	EU-454299	1360.4	44985.1	1.3604e+07	203565	203565	-0.503289	47.8	16.7
854	96	3	AT112	AT	Nordburgenland	4	3	3	AT112	24572	17798	454299	221	EU-454299	37.0289	2751.71	370289	204455	204455	-0.550666	47.9	16.6
855	96	3	AT112	AT	Nordburgenland	4	3	3	AT112	24573	17798	454299	221	EU-454299	32.0753	4443.56	320753	204456	204456	-0.555613	47.9	16.7
856	96	3	AT112	AT	Nordburgenland	4	3	3	AT112	24579	17803	454304	221	EU-454304	31.7859	3680.39	317859	203566	203566	-0.455177	47.8	16.8
857	96	3	AT112	AT	Nordburgenland	4	3	3	AT112	24598	17818	454319	221	EU-454319	36.755	2874.77	367550	204455	204455	-0.550666	47.9	16.6
858	96	3	AT112	AT	Nordburgenland	4	3	3	AT112	24602	17821	454322	221	EU-454322	179.325	6912.48	1.79325e+06	203566	203566	-0.455177	47.8	16.8
859	96	3	AT112	AT	Nordburgenland	4	3	3	AT112	24603	17821	454322	221	EU-454322	120.7	12972.1	1.207e+06	203567	203567	-0.453033	47.8	16.9
860	96	3	AT112	AT	Nordburgenland	4	3	3	AT112	24604	17821	454322	221	EU-454322	25.916	4228.34	259160	204457	204457	-0.520733	47.9	16.8
861	96	3	AT112	AT	Nordburgenland	4	3	3	AT112	24605	17821	454322	221	EU-454322	13.5033	3030.77	135033	204458	204458	-0.484182	47.9	16.9
862	96	3	AT112	AT	Nordburgenland	4	3	3	AT112	24606	17822	454323	221	EU-454323	47.3314	3743.59	473314	204455	204455	-0.550666	47.9	16.6
863	96	3	AT112	AT	Nordburgenland	4	3	3	AT112	24610	17825	454326	221	EU-454326	27.3654	4026.76	273654	203564	203564	-0.567059	47.8	16.6
864	96	3	AT112	AT	Nordburgenland	4	3	3	AT112	24611	17825	454326	221	EU-454326	26.0162	3140.48	260162	204454	204454	-0.592744	47.9	16.5
865	96	3	AT112	AT	Nordburgenland	4	3	3	AT112	24612	17825	454326	221	EU-454326	292.532	12833.7	2.92532e+06	204455	204455	-0.550666	47.9	16.6
866	96	3	AT112	AT	Nordburgenland	4	3	3	AT112	24642	17852	454353	221	EU-454353	28.7617	3488.88	287617	204457	204457	-0.520733	47.9	16.8
867	96	3	AT112	AT	Nordburgenland	4	3	3	AT112	24645	17854	454355	221	EU-454355	207.924	8529.33	2.07924e+06	204455	204455	-0.550666	47.9	16.6
868	96	3	AT112	AT	Nordburgenland	4	3	3	AT112	24646	17854	454355	221	EU-454355	16.6233	1646.3	166233	204456	204456	-0.555613	47.9	16.7
869	96	3	AT112	AT	Nordburgenland	4	3	3	AT112	24651	17859	454360	221	EU-454360	47.4952	3945.77	474952	203568	203568	-0.449606	47.8	17
870	96	3	AT112	AT	Nordburgenland	4	3	3	AT112	24652	17859	454360	221	EU-454360	371.198	14142.5	3.71198e+06	204459	204459	-0.469921	47.9	17
871	96	3	AT112	AT	Nordburgenland	4	3	3	AT112	24671	17872	454373	221	EU-454373	15.2747	2377.2	152747	204458	204458	-0.484182	47.9	16.9
872	96	3	AT112	AT	Nordburgenland	4	3	3	AT112	24672	17872	454373	221	EU-454373	267.075	8878.55	2.67075e+06	204459	204459	-0.469921	47.9	17
873	96	3	AT112	AT	Nordburgenland	4	3	3	AT112	24673	17873	454374	221	EU-454374	121.589	8745.67	1.21589e+06	204459	204459	-0.469921	47.9	17
874	96	3	AT112	AT	Nordburgenland	4	3	3	AT112	24693	17887	454388	221	EU-454388	27.7364	2253.11	277364	204459	204459	-0.469921	47.9	17
875	96	3	AT112	AT	Nordburgenland	4	3	3	AT112	24694	17887	454388	221	EU-454388	41.1655	2659.56	411655	204460	204460	-0.474359	47.9	17.1
876	96	3	AT112	AT	Nordburgenland	4	3	3	AT112	24695	17888	454389	221	EU-454389	213.645	17812.5	2.13645e+06	203567	203567	-0.453033	47.8	16.9
877	96	3	AT112	AT	Nordburgenland	4	3	3	AT112	24696	17888	454389	221	EU-454389	2007.18	47524	2.00718e+07	204458	204458	-0.484182	47.9	16.9
878	96	3	AT112	AT	Nordburgenland	4	3	3	AT112	24697	17888	454389	221	EU-454389	105.994	6799.91	1.05994e+06	204459	204459	-0.469921	47.9	17
879	96	3	AT112	AT	Nordburgenland	4	3	3	AT112	24705	17893	454394	221	EU-454394	0.0936808	142.4	936.808	204453	204453	-0.659578	47.9	16.4
880	96	3	AT112	AT	Nordburgenland	4	3	3	AT112	24706	17893	454394	221	EU-454394	116.323	6654.66	1.16323e+06	204454	204454	-0.592744	47.9	16.5
881	96	3	AT112	AT	Nordburgenland	4	3	3	AT112	24715	17898	454399	221	EU-454399	36.4753	3169.86	364753	204455	204455	-0.550666	47.9	16.6
882	96	3	AT112	AT	Nordburgenland	4	3	3	AT112	24716	17898	454399	221	EU-454399	441.611	16421.3	4.41611e+06	204456	204456	-0.555613	47.9	16.7
883	96	3	AT112	AT	Nordburgenland	4	3	3	AT112	24731	17911	454412	221	EU-454412	30.0052	3848.24	300052	204456	204456	-0.555613	47.9	16.7
884	96	3	AT112	AT	Nordburgenland	4	3	3	AT112	24733	17913	454414	221	EU-454414	68.1506	4126.71	681506	204459	204459	-0.469921	47.9	17
885	96	3	AT112	AT	Nordburgenland	4	3	3	AT112	24735	17915	454416	221	EU-454416	348.764	13017.7	3.48764e+06	204458	204458	-0.484182	47.9	16.9
886	96	3	AT112	AT	Nordburgenland	4	3	3	AT112	24736	17915	454416	221	EU-454416	99.8048	4479.04	998048	204459	204459	-0.469921	47.9	17
887	96	3	AT112	AT	Nordburgenland	4	3	3	AT112	24737	17916	454417	221	EU-454417	30.517	2770.32	305170	204456	204456	-0.555613	47.9	16.7
888	96	3	AT112	AT	Nordburgenland	4	3	3	AT112	24781	17947	454448	221	EU-454448	507.521	15800.3	5.07521e+06	204456	204456	-0.555613	47.9	16.7
889	96	3	AT112	AT	Nordburgenland	4	3	3	AT112	24807	17968	454469	221	EU-454469	169.851	8631.08	1.69851e+06	204456	204456	-0.555613	47.9	16.7
890	96	3	AT112	AT	Nordburgenland	4	3	3	AT112	24808	17968	454469	221	EU-454469	37.7745	4344.33	377745	205347	205347	-0.608994	48	16.7
891	96	3	AT112	AT	Nordburgenland	4	3	3	AT112	24829	17984	454485	221	EU-454485	1096.66	32891.5	1.09666e+07	204458	204458	-0.484182	47.9	16.9
892	96	3	AT112	AT	Nordburgenland	4	3	3	AT112	24830	17984	454485	221	EU-454485	31.3641	2583.65	313641	205349	205349	-0.51526	48	16.9
893	96	3	AT112	AT	Nordburgenland	4	3	3	AT112	24880	18016	454517	221	EU-454517	0.2202	339.023	2202	204458	204458	-0.484182	47.9	16.9
894	96	3	AT112	AT	Nordburgenland	4	3	3	AT112	24881	18016	454517	221	EU-454517	82.2229	7310.78	822229	205348	205348	-0.560638	48	16.8
895	96	3	AT112	AT	Nordburgenland	4	3	3	AT112	24882	18016	454517	221	EU-454517	167.127	6521.1	1.67127e+06	205349	205349	-0.51526	48	16.9
896	96	3	AT112	AT	Nordburgenland	4	3	3	AT112	24883	18017	454518	221	EU-454518	63.4831	4590.2	634831	204456	204456	-0.555613	47.9	16.7
897	96	3	AT112	AT	Nordburgenland	4	3	3	AT112	24884	18017	454518	221	EU-454518	16.021	1831.15	160210	204457	204457	-0.520733	47.9	16.8
898	96	3	AT112	AT	Nordburgenland	4	3	3	AT112	24885	18017	454518	221	EU-454518	195.551	12669	1.95551e+06	205347	205347	-0.608994	48	16.7
899	96	3	AT112	AT	Nordburgenland	4	3	3	AT112	24886	18017	454518	221	EU-454518	24.8643	5760.79	248643	205348	205348	-0.560638	48	16.8
900	96	3	AT112	AT	Nordburgenland	4	3	3	AT112	24892	18021	454522	221	EU-454522	334.411	18371.1	3.34411e+06	205348	205348	-0.560638	48	16.8
901	96	3	AT112	AT	Nordburgenland	4	3	3	AT112	24900	18026	454527	221	EU-454527	10.3467	1812.92	103467	204457	204457	-0.520733	47.9	16.8
902	96	3	AT112	AT	Nordburgenland	4	3	3	AT112	24901	18026	454527	221	EU-454527	17.2526	1901.2	172526	205347	205347	-0.608994	48	16.7
903	96	3	AT112	AT	Nordburgenland	4	3	3	AT112	24902	18026	454527	221	EU-454527	650.841	22796	6.50841e+06	205348	205348	-0.560638	48	16.8
904	96	3	AT112	AT	Nordburgenland	4	3	3	AT112	24915	18037	454538	221	EU-454538	62.6944	7050.48	626944	205350	205350	-0.51186	48	17
905	96	3	AT112	AT	Nordburgenland	4	3	3	AT112	24985	18090	454591	221	EU-454591	29.721	2891.35	297210	205348	205348	-0.560638	48	16.8
906	96	3	AT112	AT	Nordburgenland	4	3	3	AT112	25174	18225	454726	221	EU-454726	30.3487	2272.01	303487	206241	206241	-0.539942	48.1	17
907	96	3	AT112	AT	Nordburgenland	4	3	3	AT112	25185	18232	454733	221	EU-454733	15.4588	2772.22	154588	206241	206241	-0.539942	48.1	17
908	96	3	AT112	AT	Nordburgenland	4	3	3	AT112	25208	18247	454748	221	EU-454748	28.0456	2737.41	280456	206241	206241	-0.539942	48.1	17
909	97	3	AT113	AT	Südburgenland	4	3	3	AT113	22612	16390	452891	221	EU-452891	46.9671	3345.83	469671	196434	196434	-0.576015	47	16.4
910	97	3	AT113	AT	Südburgenland	4	3	3	AT113	22618	16394	452895	221	EU-452895	32.5756	2987.58	325756	196434	196434	-0.576015	47	16.4
911	97	3	AT113	AT	Südburgenland	4	3	3	AT113	22678	16434	452935	221	EU-452935	9.28767	1468.61	92876.7	196435	196435	-0.588179	47	16.5
912	97	3	AT113	AT	Südburgenland	4	3	3	AT113	22679	16434	452935	221	EU-452935	44.9842	4561.8	449842	197326	197326	-0.606922	47.1	16.5
913	97	3	AT113	AT	Südburgenland	4	3	3	AT113	22710	16456	452957	221	EU-452957	49.008	5752.42	490080	197326	197326	-0.606922	47.1	16.5
914	97	3	AT113	AT	Südburgenland	4	3	3	AT113	22739	16475	452976	221	EU-452976	6.25078	1750.36	62507.8	197325	197325	-0.629819	47.1	16.4
915	97	3	AT113	AT	Südburgenland	4	3	3	AT113	22740	16475	452976	221	EU-452976	25.5962	2786.52	255962	197326	197326	-0.606922	47.1	16.5
916	97	3	AT113	AT	Südburgenland	4	3	3	AT113	22754	16483	452984	221	EU-452984	31.749	3176.22	317490	197325	197325	-0.629819	47.1	16.4
917	97	3	AT113	AT	Südburgenland	4	3	3	AT113	22784	16508	453009	221	EU-453009	80.0952	4466.37	800952	197325	197325	-0.629819	47.1	16.4
918	97	3	AT113	AT	Südburgenland	4	3	3	AT113	22878	16567	453068	221	EU-453068	31.5843	2387.28	315843	198216	198216	-0.795469	47.2	16.4
919	97	3	AT113	AT	Südburgenland	4	3	3	AT113	22881	16569	453070	221	EU-453070	87.7294	4405.39	877294	198216	198216	-0.795469	47.2	16.4
920	97	3	AT113	AT	Südburgenland	4	3	3	AT113	22897	16581	453082	221	EU-453082	0.287042	665.35	2870.42	198216	198216	-0.795469	47.2	16.4
921	97	3	AT113	AT	Südburgenland	4	3	3	AT113	22904	16587	453088	221	EU-453088	169.41	7206.66	1.6941e+06	198216	198216	-0.795469	47.2	16.4
922	97	3	AT113	AT	Südburgenland	4	3	3	AT113	23047	16695	453196	221	EU-453196	50.2779	6083.59	502779	199107	199107	-0.869281	47.3	16.4
923	97	3	AT113	AT	Südburgenland	4	3	3	AT113	23048	16695	453196	221	EU-453196	167.948	6722.59	1.67948e+06	199108	199108	-0.857246	47.3	16.5
924	102	3	BG341	BG	Бургас	4	2	1	BG341	13138	9606	446107	221	EU-446107	81.1747	3993.28	811747	152883	152883	-0.409797	42.1	27.2
925	102	3	BG341	BG	Бургас	4	2	1	BG341	13166	9627	446128	221	EU-446128	73.1438	4516.16	731438	152882	152882	-0.360055	42.1	27.1
926	102	3	BG341	BG	Бургас	4	2	1	BG341	13280	9711	446212	221	EU-446212	52.454	2846.49	524540	153772	153772	-0.27823	42.2	27
927	102	3	BG341	BG	Бургас	4	2	1	BG341	13591	9913	446414	221	EU-446414	27.2215	2275.22	272215	152887	152887	-0.180241	42.1	27.6
928	102	3	BG341	BG	Бургас	4	2	1	BG341	13636	9943	446444	221	EU-446444	76.9415	4504.65	769415	152889	152889	-0.0174689	42.1	27.8
929	102	3	BG341	BG	Бургас	4	2	1	BG341	13637	9943	446444	221	EU-446444	7.25351	1702.5	72535.1	152890	152890	0.0682603	42.1	27.9
930	102	3	BG341	BG	Бургас	4	2	1	BG341	13740	10021	446522	221	EU-446522	43.6262	3009.89	436262	154664	154664	-0.253476	42.3	27.1
931	102	3	BG341	BG	Бургас	4	2	1	BG341	13753	10031	446532	221	EU-446532	76.5023	3787.36	765023	153774	153774	-0.304125	42.2	27.2
932	102	3	BG341	BG	Бургас	4	2	1	BG341	13754	10031	446532	221	EU-446532	0.33827	506.968	3382.7	153775	153775	-0.278517	42.2	27.3
933	102	3	BG341	BG	Бургас	4	2	1	BG341	13901	10142	446643	221	EU-446643	49.8976	2926.09	498976	153780	153780	0.0149341	42.2	27.8
934	102	3	BG341	BG	Бургас	4	2	1	BG341	13902	10142	446643	221	EU-446643	61.7723	4165.6	617723	153781	153781	-0.869281	42.2	27.9
935	102	3	BG341	BG	Бургас	4	2	1	BG341	13913	10151	446652	221	EU-446652	49.3709	2940.5	493709	153780	153780	0.0149341	42.2	27.8
936	102	3	BG341	BG	Бургас	4	2	1	BG341	13936	10171	446672	221	EU-446672	49.4345	3154.3	494345	154667	154667	-0.1968	42.3	27.4
937	102	3	BG341	BG	Бургас	4	2	1	BG341	13948	10178	446679	221	EU-446679	30.6555	2390.29	306555	153780	153780	0.0149341	42.2	27.8
938	102	3	BG341	BG	Бургас	4	2	1	BG341	13993	10205	446706	221	EU-446706	99.6256	4515.2	996256	153780	153780	0.0149341	42.2	27.8
939	102	3	BG341	BG	Бургас	4	2	1	BG341	13994	10206	446707	221	EU-446707	29.164	2204.64	291640	153780	153780	0.0149341	42.2	27.8
940	102	3	BG341	BG	Бургас	4	2	1	BG341	14035	10234	446735	221	EU-446735	193.724	8225.51	1.93724e+06	154665	154665	-0.228705	42.3	27.2
941	102	3	BG341	BG	Бургас	4	2	1	BG341	14043	10240	446741	221	EU-446741	30.976	2512.34	309760	154664	154664	-0.253476	42.3	27.1
942	102	3	BG341	BG	Бургас	4	2	1	BG341	14066	10255	446756	221	EU-446756	26.6348	2379.01	266348	154668	154668	-0.140896	42.3	27.5
943	102	3	BG341	BG	Бургас	4	2	1	BG341	14069	10258	446759	221	EU-446759	59.8665	3982.7	598665	154665	154665	-0.228705	42.3	27.2
944	102	3	BG341	BG	Бургас	4	2	1	BG341	14120	10298	446799	221	EU-446799	61.0906	3446.62	610906	154668	154668	-0.140896	42.3	27.5
945	102	3	BG341	BG	Бургас	4	2	1	BG341	14126	10303	446804	221	EU-446804	35.016	2873.92	350160	154665	154665	-0.228705	42.3	27.2
946	102	3	BG341	BG	Бургас	4	2	1	BG341	14132	10309	446810	221	EU-446810	74.0317	3966.02	740317	155553	155553	-0.335158	42.4	26.9
947	102	3	BG341	BG	Бургас	4	2	1	BG341	14202	10360	446861	221	EU-446861	58.7414	4307.07	587414	154666	154666	-0.209421	42.3	27.3
948	102	3	BG341	BG	Бургас	4	2	1	BG341	14208	10364	446865	221	EU-446865	56.2066	3079.34	562066	154668	154668	-0.140896	42.3	27.5
949	102	3	BG341	BG	Бургас	4	2	1	BG341	14298	10437	446938	221	EU-446938	45.9333	2960.32	459333	155558	155558	-0.18542	42.4	27.4
950	102	3	BG341	BG	Бургас	4	2	1	BG341	14322	10453	446954	221	EU-446954	115.078	5901.62	1.15078e+06	155558	155558	-0.18542	42.4	27.4
951	102	3	BG341	BG	Бургас	4	2	1	BG341	14357	10475	446976	221	EU-446976	110.909	5212.2	1.10909e+06	155558	155558	-0.18542	42.4	27.4
952	102	3	BG341	BG	Бургас	4	2	1	BG341	14405	10510	447011	221	EU-447011	34.2564	2694.63	342564	155558	155558	-0.18542	42.4	27.4
953	102	3	BG341	BG	Бургас	4	2	1	BG341	14509	10572	447073	221	EU-447073	152.555	7591.97	1.52555e+06	155559	155559	-0.12427	42.4	27.5
954	102	3	BG341	BG	Бургас	4	2	1	BG341	14524	10584	447085	221	EU-447085	93.3153	4533.34	933153	156445	156445	-0.316728	42.5	27
955	102	3	BG341	BG	Бургас	4	2	1	BG341	14525	10585	447086	221	EU-447086	75.2831	4512.83	752831	156444	156444	-0.329758	42.5	26.9
956	102	3	BG341	BG	Бургас	4	2	1	BG341	14576	10622	447123	221	EU-447123	47.817	3061.05	478170	156445	156445	-0.316728	42.5	27
957	102	3	BG341	BG	Бургас	4	2	1	BG341	14615	10650	447151	221	EU-447151	29.4549	2306.95	294549	156446	156446	-0.282409	42.5	27.1
958	102	3	BG341	BG	Бургас	4	2	1	BG341	14622	10656	447157	221	EU-447157	69.0796	3742.95	690796	156446	156446	-0.282409	42.5	27.1
959	102	3	BG341	BG	Бургас	4	2	1	BG341	14635	10666	447167	221	EU-447167	139.132	7843.36	1.39132e+06	155560	155560	-0.0564955	42.4	27.6
960	102	3	BG341	BG	Бургас	4	2	1	BG341	14636	10666	447167	221	EU-447167	1.05123	513.514	10512.3	155561	155561	-0.013435	42.4	27.7
961	102	3	BG341	BG	Бургас	4	2	1	BG341	14665	10686	447187	221	EU-447187	173.125	6474.3	1.73125e+06	155560	155560	-0.0564955	42.4	27.6
962	102	3	BG341	BG	Бургас	4	2	1	BG341	14695	10708	447209	221	EU-447209	122.617	5918.57	1.22617e+06	156449	156449	-0.183258	42.5	27.4
963	102	3	BG341	BG	Бургас	4	2	1	BG341	14700	10712	447213	221	EU-447213	113.067	6051.59	1.13067e+06	156447	156447	-0.237503	42.5	27.2
964	102	3	BG341	BG	Бургас	4	2	1	BG341	14722	10726	447227	221	EU-447227	75.3815	4181.2	753815	156447	156447	-0.237503	42.5	27.2
965	102	3	BG341	BG	Бургас	4	2	1	BG341	14727	10728	447229	221	EU-447229	35.2643	2691.85	352643	156446	156446	-0.282409	42.5	27.1
966	102	3	BG341	BG	Бургас	4	2	1	BG341	14738	10737	447238	221	EU-447238	63.0963	4520.45	630963	156447	156447	-0.237503	42.5	27.2
967	102	3	BG341	BG	Бургас	4	2	1	BG341	14782	10769	447270	221	EU-447270	194.68	10971.8	1.9468e+06	157335	157335	-0.324923	42.6	26.9
968	102	3	BG341	BG	Бургас	4	2	1	BG341	14802	10783	447284	221	EU-447284	141.461	6536.29	1.41461e+06	156447	156447	-0.237503	42.5	27.2
969	102	3	BG341	BG	Бургас	4	2	1	BG341	14854	10817	447318	221	EU-447318	31.7268	2383.52	317268	157336	157336	-0.320275	42.6	27
970	102	3	BG341	BG	Бургас	4	2	1	BG341	14855	10818	447319	221	EU-447319	84.6375	4141.9	846375	157336	157336	-0.320275	42.6	27
971	102	3	BG341	BG	Бургас	4	2	1	BG341	14863	10824	447325	221	EU-447325	1.67867	543.357	16786.7	157333	157333	-0.336076	42.6	26.7
972	102	3	BG341	BG	Бургас	4	2	1	BG341	14864	10824	447325	221	EU-447325	300.126	10033.2	3.00126e+06	157334	157334	-0.341521	42.6	26.8
973	102	3	BG341	BG	Бургас	4	2	1	BG341	14865	10824	447325	221	EU-447325	10.2235	1477.71	102235	158224	158224	-0.358521	42.7	26.7
974	102	3	BG341	BG	Бургас	4	2	1	BG341	14866	10824	447325	221	EU-447325	45.3001	3968.75	453001	158225	158225	-0.344027	42.7	26.8
975	102	3	BG341	BG	Бургас	4	2	1	BG341	14867	10825	447326	221	EU-447326	26.2059	1985.85	262059	157334	157334	-0.341521	42.6	26.8
976	102	3	BG341	BG	Бургас	4	2	1	BG341	14883	10838	447339	221	EU-447339	54.5716	3220.36	545716	157339	157339	-0.240481	42.6	27.3
977	102	3	BG341	BG	Бургас	4	2	1	BG341	14891	10844	447345	221	EU-447345	124.633	8102.42	1.24633e+06	157334	157334	-0.341521	42.6	26.8
978	102	3	BG341	BG	Бургас	4	2	1	BG341	14892	10844	447345	221	EU-447345	13.1479	1594.41	131479	157335	157335	-0.324923	42.6	26.9
979	102	3	BG341	BG	Бургас	4	2	1	BG341	14893	10844	447345	221	EU-447345	7.12217	2673.72	71221.7	158225	158225	-0.344027	42.7	26.8
980	102	3	BG341	BG	Бургас	4	2	1	BG341	14894	10844	447345	221	EU-447345	7.01541	1373.89	70154.1	158226	158226	-0.370725	42.7	26.9
981	102	3	BG341	BG	Бургас	4	2	1	BG341	14909	10854	447355	221	EU-447355	8.01441	2133.06	80144.1	157335	157335	-0.324923	42.6	26.9
982	102	3	BG341	BG	Бургас	4	2	1	BG341	14910	10854	447355	221	EU-447355	62.9792	4081.7	629792	158226	158226	-0.370725	42.7	26.9
983	102	3	BG341	BG	Бургас	4	2	1	BG341	14913	10856	447357	221	EU-447357	40.6094	3782.8	406094	157340	157340	-0.188458	42.6	27.4
984	102	3	BG341	BG	Бургас	4	2	1	BG341	14921	10860	447361	221	EU-447361	98.1011	4723.43	981011	157335	157335	-0.324923	42.6	26.9
985	102	3	BG341	BG	Бургас	4	2	1	BG341	14922	10860	447361	221	EU-447361	42.6796	4011.83	426796	158226	158226	-0.370725	42.7	26.9
986	102	3	BG341	BG	Бургас	4	2	1	BG341	14923	10861	447362	221	EU-447362	110.334	4587.92	1.10334e+06	156449	156449	-0.183258	42.5	27.4
987	102	3	BG341	BG	Бургас	4	2	1	BG341	14924	10861	447362	221	EU-447362	225.747	9844.54	2.25747e+06	157340	157340	-0.188458	42.6	27.4
988	102	3	BG341	BG	Бургас	4	2	1	BG341	14938	10865	447366	221	EU-447366	41.0734	3397.45	410734	158225	158225	-0.344027	42.7	26.8
989	102	3	BG341	BG	Бургас	4	2	1	BG341	14947	10869	447370	221	EU-447370	165.974	11088.1	1.65974e+06	157339	157339	-0.240481	42.6	27.3
990	102	3	BG341	BG	Бургас	4	2	1	BG341	14956	10876	447377	221	EU-447377	40.8046	2885.17	408046	157340	157340	-0.188458	42.6	27.4
991	102	3	BG341	BG	Бургас	4	2	1	BG341	14960	10880	447381	221	EU-447381	41.9824	2672.59	419824	157338	157338	-0.262443	42.6	27.2
992	102	3	BG341	BG	Бургас	4	2	1	BG341	14964	10884	447385	221	EU-447385	30.9303	2707.43	309303	157336	157336	-0.320275	42.6	27
993	102	3	BG341	BG	Бургас	4	2	1	BG341	14965	10884	447385	221	EU-447385	7.90557	1206.88	79055.7	158227	158227	-0.373394	42.7	27
994	102	3	BG341	BG	Бургас	4	2	1	BG341	14971	10889	447390	221	EU-447390	77.2091	4949.94	772091	157342	157342	-0.0898669	42.6	27.6
995	102	3	BG341	BG	Бургас	4	2	1	BG341	14975	10892	447393	221	EU-447393	437.612	13945	4.37612e+06	158225	158225	-0.344027	42.7	26.8
996	102	3	BG341	BG	Бургас	4	2	1	BG341	14980	10896	447397	221	EU-447397	3.59975	791.736	35997.5	158225	158225	-0.344027	42.7	26.8
997	102	3	BG341	BG	Бургас	4	2	1	BG341	14981	10896	447397	221	EU-447397	37.8087	2593.68	378087	158226	158226	-0.370725	42.7	26.9
998	102	3	BG341	BG	Бургас	4	2	1	BG341	14983	10898	447399	221	EU-447399	27.7097	2743.2	277097	157339	157339	-0.240481	42.6	27.3
999	102	3	BG341	BG	Бургас	4	2	1	BG341	14986	10901	447402	221	EU-447402	39.8831	3747.5	398831	158224	158224	-0.358521	42.7	26.7
1000	102	3	BG341	BG	Бургас	4	2	1	BG341	14991	10906	447407	221	EU-447407	28.938	2336.18	289380	157341	157341	-0.138214	42.6	27.5
1001	102	3	BG341	BG	Бургас	4	2	1	BG341	15004	10916	447417	221	EU-447417	6.95472	2557.25	69547.2	158224	158224	-0.358521	42.7	26.7
1002	102	3	BG341	BG	Бургас	4	2	1	BG341	15005	10917	447418	221	EU-447418	105.939	4973.66	1.05939e+06	157340	157340	-0.188458	42.6	27.4
1003	102	3	BG341	BG	Бургас	4	2	1	BG341	15018	10928	447429	221	EU-447429	37.9919	2887.38	379919	158227	158227	-0.373394	42.7	27
1004	102	3	BG341	BG	Бургас	4	2	1	BG341	15027	10934	447435	221	EU-447435	4.05355	858.481	40535.5	158227	158227	-0.373394	42.7	27
1005	102	3	BG341	BG	Бургас	4	2	1	BG341	15028	10934	447435	221	EU-447435	62.5949	3406.81	625949	158228	158228	-0.353674	42.7	27.1
1006	102	3	BG341	BG	Бургас	4	2	1	BG341	15033	10939	447440	221	EU-447440	25.6418	2271.83	256418	158226	158226	-0.370725	42.7	26.9
1007	102	3	BG341	BG	Бургас	4	2	1	BG341	15041	10946	447447	221	EU-447447	41.9912	2736.04	419912	157338	157338	-0.262443	42.6	27.2
1008	102	3	BG341	BG	Бургас	4	2	1	BG341	15042	10946	447447	221	EU-447447	13.6001	1701.2	136001	158229	158229	-0.346103	42.7	27.2
1009	102	3	BG341	BG	Бургас	4	2	1	BG341	15059	10960	447461	221	EU-447461	169.444	6937.87	1.69444e+06	158224	158224	-0.358521	42.7	26.7
1010	102	3	BG341	BG	Бургас	4	2	1	BG341	15070	10966	447467	221	EU-447467	73.1852	5353.67	731852	158228	158228	-0.353674	42.7	27.1
1011	102	3	BG341	BG	Бургас	4	2	1	BG341	15083	10976	447477	221	EU-447477	72.783	7370.79	727830	157341	157341	-0.138214	42.6	27.5
1012	102	3	BG341	BG	Бургас	4	2	1	BG341	15084	10976	447477	221	EU-447477	1095.91	29254	1.09591e+07	157342	157342	-0.0898669	42.6	27.6
1013	102	3	BG341	BG	Бургас	4	2	1	BG341	15092	10982	447483	221	EU-447483	621.413	22003.3	6.21413e+06	158224	158224	-0.358521	42.7	26.7
1014	102	3	BG341	BG	Бургас	4	2	1	BG341	15093	10982	447483	221	EU-447483	439.696	18572.5	4.39696e+06	158225	158225	-0.344027	42.7	26.8
1015	102	3	BG341	BG	Бургас	4	2	1	BG341	15094	10982	447483	221	EU-447483	10.7002	1897.35	107002	159115	159115	-0.563313	42.8	26.7
1016	102	3	BG341	BG	Бургас	4	2	1	BG341	15097	10985	447486	221	EU-447486	65.4498	5249.19	654498	159115	159115	-0.563313	42.8	26.7
1017	102	3	BG341	BG	Бургас	4	2	1	BG341	15103	10989	447490	221	EU-447490	37.824	3732.43	378240	157341	157341	-0.138214	42.6	27.5
1018	102	3	BG341	BG	Бургас	4	2	1	BG341	15105	10991	447492	221	EU-447492	34.0615	2825.38	340615	158228	158228	-0.353674	42.7	27.1
1019	102	3	BG341	BG	Бургас	4	2	1	BG341	15111	10995	447496	221	EU-447496	40.3863	3255.72	403863	157342	157342	-0.0898669	42.6	27.6
1020	102	3	BG341	BG	Бургас	4	2	1	BG341	15119	11003	447504	221	EU-447504	238.349	10060.7	2.38349e+06	157342	157342	-0.0898669	42.6	27.6
1021	102	3	BG341	BG	Бургас	4	2	1	BG341	15126	11009	447510	221	EU-447510	60.2836	3807.86	602836	158226	158226	-0.370725	42.7	26.9
1022	102	3	BG341	BG	Бургас	4	2	1	BG341	15127	11010	447511	221	EU-447511	183.315	8492.93	1.83315e+06	158226	158226	-0.370725	42.7	26.9
1023	102	3	BG341	BG	Бургас	4	2	1	BG341	15133	11015	447516	221	EU-447516	35.6968	2499.36	356968	159116	159116	-0.527665	42.8	26.8
1024	102	3	BG341	BG	Бургас	4	2	1	BG341	15134	11016	447517	221	EU-447517	178.656	5671.37	1.78656e+06	158228	158228	-0.353674	42.7	27.1
1025	102	3	BG341	BG	Бургас	4	2	1	BG341	15135	11016	447517	221	EU-447517	113.576	4894.39	1.13576e+06	158229	158229	-0.346103	42.7	27.2
1026	102	3	BG341	BG	Бургас	4	2	1	BG341	15136	11017	447518	221	EU-447518	1.02092	728.345	10209.2	157341	157341	-0.138214	42.6	27.5
1027	102	3	BG341	BG	Бургас	4	2	1	BG341	15137	11017	447518	221	EU-447518	79.529	5353.4	795290	157342	157342	-0.0898669	42.6	27.6
1028	102	3	BG341	BG	Бургас	4	2	1	BG341	15146	11022	447523	221	EU-447523	28.8042	2159.18	288042	158229	158229	-0.346103	42.7	27.2
1029	102	3	BG341	BG	Бургас	4	2	1	BG341	15157	11030	447531	221	EU-447531	36.6114	3695.08	366114	159115	159115	-0.563313	42.8	26.7
1030	102	3	BG341	BG	Бургас	4	2	1	BG341	15158	11030	447531	221	EU-447531	145.365	7987.9	1.45365e+06	159116	159116	-0.527665	42.8	26.8
1031	102	3	BG341	BG	Бургас	4	2	1	BG341	15161	11032	447533	221	EU-447533	69.5911	4261.42	695911	157342	157342	-0.0898669	42.6	27.6
1032	102	3	BG341	BG	Бургас	4	2	1	BG341	15162	11033	447534	221	EU-447534	56.9247	3884.42	569247	158229	158229	-0.346103	42.7	27.2
1033	102	3	BG341	BG	Бургас	4	2	1	BG341	15167	11037	447538	221	EU-447538	1.51578	761.889	15157.8	158226	158226	-0.370725	42.7	26.9
1034	102	3	BG341	BG	Бургас	4	2	1	BG341	15168	11037	447538	221	EU-447538	132.226	7419.39	1.32226e+06	158227	158227	-0.373394	42.7	27
1035	102	3	BG341	BG	Бургас	4	2	1	BG341	15169	11038	447539	221	EU-447539	27.8129	2335.31	278129	159116	159116	-0.527665	42.8	26.8
1036	102	3	BG341	BG	Бургас	4	2	1	BG341	15171	11040	447541	221	EU-447541	59.7537	3520.67	597537	158227	158227	-0.373394	42.7	27
1037	102	3	BG341	BG	Бургас	4	2	1	BG341	15175	11043	447544	221	EU-447544	39.3955	2762.74	393955	158228	158228	-0.353674	42.7	27.1
1038	102	3	BG341	BG	Бургас	4	2	1	BG341	15185	11052	447553	221	EU-447553	50.3803	2910.95	503803	157342	157342	-0.0898669	42.6	27.6
1039	102	3	BG341	BG	Бургас	4	2	1	BG341	15191	11057	447558	221	EU-447558	194.531	9729.78	1.94531e+06	159116	159116	-0.527665	42.8	26.8
1040	102	3	BG341	BG	Бургас	4	2	1	BG341	15201	11064	447565	221	EU-447565	56.4487	3907.83	564487	158228	158228	-0.353674	42.7	27.1
1041	102	3	BG341	BG	Бургас	4	2	1	BG341	15204	11067	447568	221	EU-447568	19.8523	1781.52	198523	158226	158226	-0.370725	42.7	26.9
1042	102	3	BG341	BG	Бургас	4	2	1	BG341	15205	11067	447568	221	EU-447568	150.939	6488.37	1.50939e+06	159117	159117	-0.481966	42.8	26.9
1043	102	3	BG341	BG	Бургас	4	2	1	BG341	15208	11069	447570	221	EU-447570	65.92	4024.97	659200	157342	157342	-0.0898669	42.6	27.6
1044	102	3	BG341	BG	Бургас	4	2	1	BG341	15210	11071	447572	221	EU-447572	3.11964	1050.1	31196.4	157341	157341	-0.138214	42.6	27.5
1045	102	3	BG341	BG	Бургас	4	2	1	BG341	15211	11071	447572	221	EU-447572	200.883	6437.18	2.00883e+06	157342	157342	-0.0898669	42.6	27.6
1046	102	3	BG341	BG	Бургас	4	2	1	BG341	15212	11071	447572	221	EU-447572	120.117	5173.09	1.20117e+06	158232	158232	-0.183364	42.7	27.5
1047	102	3	BG341	BG	Бургас	4	2	1	BG341	15213	11071	447572	221	EU-447572	36.8743	2707.47	368743	158233	158233	-0.149839	42.7	27.6
1048	102	3	BG341	BG	Бургас	4	2	1	BG341	15216	11074	447575	221	EU-447575	59.0432	4266.66	590432	157342	157342	-0.0898669	42.6	27.6
1049	102	3	BG341	BG	Бургас	4	2	1	BG341	15217	11074	447575	221	EU-447575	39.169	2809.03	391690	158233	158233	-0.149839	42.7	27.6
1050	102	3	BG341	BG	Бургас	4	2	1	BG341	15218	11075	447576	221	EU-447576	164.597	8245.1	1.64597e+06	158230	158230	-0.308498	42.7	27.3
1051	102	3	BG341	BG	Бургас	4	2	1	BG341	15223	11078	447579	221	EU-447579	75.379	3997.13	753790	158232	158232	-0.183364	42.7	27.5
1052	102	3	BG341	BG	Бургас	4	2	1	BG341	15230	11084	447585	221	EU-447585	38.9721	2869.82	389721	159116	159116	-0.527665	42.8	26.8
1053	102	3	BG341	BG	Бургас	4	2	1	BG341	15234	11087	447588	221	EU-447588	59.949	5110.87	599490	159117	159117	-0.481966	42.8	26.9
1054	102	3	BG341	BG	Бургас	4	2	1	BG341	15235	11087	447588	221	EU-447588	18.9864	3373.04	189864	159118	159118	-0.441861	42.8	27
1055	102	3	BG341	BG	Бургас	4	2	1	BG341	15247	11097	447598	221	EU-447598	161.074	5979.27	1.61074e+06	159116	159116	-0.527665	42.8	26.8
1056	102	3	BG341	BG	Бургас	4	2	1	BG341	15248	11097	447598	221	EU-447598	210.96	7321.97	2.1096e+06	159117	159117	-0.481966	42.8	26.9
1057	102	3	BG341	BG	Бургас	4	2	1	BG341	15251	11100	447601	221	EU-447601	18.1412	2440.51	181412	158228	158228	-0.353674	42.7	27.1
1058	102	3	BG341	BG	Бургас	4	2	1	BG341	15252	11100	447601	221	EU-447601	123.38	5223.55	1.2338e+06	158229	158229	-0.346103	42.7	27.2
1059	102	3	BG341	BG	Бургас	4	2	1	BG341	15253	11101	447602	221	EU-447602	63.6301	3809.87	636301	158228	158228	-0.353674	42.7	27.1
1060	102	3	BG341	BG	Бургас	4	2	1	BG341	15258	11105	447606	221	EU-447606	65.3672	3557.08	653672	157343	157343	-0.869281	42.6	27.7
1061	102	3	BG341	BG	Бургас	4	2	1	BG341	15259	11105	447606	221	EU-447606	27.1432	3012.33	271432	158234	158234	-0.106536	42.7	27.7
1062	102	3	BG341	BG	Бургас	4	2	1	BG341	15261	11107	447608	221	EU-447608	48.223	3530.8	482230	159117	159117	-0.481966	42.8	26.9
1063	102	3	BG341	BG	Бургас	4	2	1	BG341	15264	11109	447610	221	EU-447610	177.698	7367.27	1.77698e+06	158229	158229	-0.346103	42.7	27.2
1064	102	3	BG341	BG	Бургас	4	2	1	BG341	15266	11111	447612	221	EU-447612	220.711	8934.95	2.20711e+06	159116	159116	-0.527665	42.8	26.8
1065	102	3	BG341	BG	Бургас	4	2	1	BG341	15278	11120	447621	221	EU-447621	115.241	6231.21	1.15241e+06	159117	159117	-0.481966	42.8	26.9
1066	102	3	BG341	BG	Бургас	4	2	1	BG341	15284	11125	447626	221	EU-447626	57.5313	5159.85	575313	158233	158233	-0.149839	42.7	27.6
1067	102	3	BG341	BG	Бургас	4	2	1	BG341	15285	11125	447626	221	EU-447626	8.51462	1455.6	85146.2	158234	158234	-0.106536	42.7	27.7
1068	102	3	BG341	BG	Бургас	4	2	1	BG341	15302	11134	447635	221	EU-447635	27.4434	4234.03	274434	158229	158229	-0.346103	42.7	27.2
1069	102	3	BG341	BG	Бургас	4	2	1	BG341	15303	11134	447635	221	EU-447635	259.354	8956.47	2.59354e+06	158230	158230	-0.308498	42.7	27.3
1070	102	3	BG341	BG	Бургас	4	2	1	BG341	15304	11135	447636	221	EU-447636	147.167	9162.62	1.47167e+06	159118	159118	-0.441861	42.8	27
1071	102	3	BG341	BG	Бургас	4	2	1	BG341	15308	11139	447640	221	EU-447640	53.5045	4777.84	535045	159117	159117	-0.481966	42.8	26.9
1072	102	3	BG341	BG	Бургас	4	2	1	BG341	15309	11140	447641	221	EU-447641	103.722	5748	1.03722e+06	158233	158233	-0.149839	42.7	27.6
1073	102	3	BG341	BG	Бургас	4	2	1	BG341	15310	11141	447642	221	EU-447642	40.0926	3058.27	400926	159115	159115	-0.563313	42.8	26.7
1074	102	3	BG341	BG	Бургас	4	2	1	BG341	15328	11153	447654	221	EU-447654	26.9055	3213.83	269055	159116	159116	-0.527665	42.8	26.8
1075	102	3	BG341	BG	Бургас	4	2	1	BG341	15345	11166	447667	221	EU-447667	37.7791	2811.97	377791	158231	158231	-0.231667	42.7	27.4
1076	102	3	BG341	BG	Бургас	4	2	1	BG341	15372	11182	447683	221	EU-447683	24.8488	2373.63	248488	159116	159116	-0.527665	42.8	26.8
1077	102	3	BG341	BG	Бургас	4	2	1	BG341	15373	11182	447683	221	EU-447683	38.9433	3551.49	389433	159117	159117	-0.481966	42.8	26.9
1078	102	3	BG341	BG	Бургас	4	2	1	BG341	15403	11200	447701	221	EU-447701	63.3363	4360.53	633363	159116	159116	-0.527665	42.8	26.8
1079	102	3	BG341	BG	Бургас	4	2	1	BG341	15430	11216	447717	221	EU-447717	47.7716	4293.72	477716	158233	158233	-0.149839	42.7	27.6
1080	102	3	BG341	BG	Бургас	4	2	1	BG341	15447	11227	447728	221	EU-447728	69.9695	4379.8	699695	158234	158234	-0.106536	42.7	27.7
1081	102	3	BG341	BG	Бургас	4	2	1	BG341	15464	11239	447740	221	EU-447740	71.8284	3658.01	718284	159117	159117	-0.481966	42.8	26.9
1082	102	3	BG341	BG	Бургас	4	2	1	BG341	15473	11245	447746	221	EU-447746	39.0209	2704.08	390209	158232	158232	-0.183364	42.7	27.5
1083	102	3	BG341	BG	Бургас	4	2	1	BG341	15487	11254	447755	221	EU-447755	109.977	6046.44	1.09977e+06	158233	158233	-0.149839	42.7	27.6
1084	102	3	BG341	BG	Бургас	4	2	1	BG341	15515	11269	447770	221	EU-447770	0.793849	491.458	7938.49	160006	160006	-0.740876	42.9	26.7
1085	102	3	BG341	BG	Бургас	4	2	1	BG341	15516	11269	447770	221	EU-447770	25.15	2096.81	251500	160007	160007	-0.695286	42.9	26.8
1086	102	3	BG341	BG	Бургас	4	2	1	BG341	15531	11282	447783	221	EU-447783	53.4368	3758.93	534368	158232	158232	-0.183364	42.7	27.5
1087	102	3	BG341	BG	Бургас	4	2	1	BG341	15532	11282	447783	221	EU-447783	131.585	7395.31	1.31585e+06	159123	159123	-0.374455	42.8	27.5
1088	102	3	BG341	BG	Бургас	4	2	1	BG341	15539	11287	447788	221	EU-447788	40.4525	2824.92	404525	159121	159121	-0.423959	42.8	27.3
1089	102	3	BG341	BG	Бургас	4	2	1	BG341	15545	11292	447793	221	EU-447793	32.4144	3086.13	324144	159123	159123	-0.374455	42.8	27.5
1090	102	3	BG341	BG	Бургас	4	2	1	BG341	15546	11293	447794	221	EU-447794	37.0214	3968.5	370214	159119	159119	-0.41726	42.8	27.1
1091	102	3	BG341	BG	Бургас	4	2	1	BG341	15553	11299	447800	221	EU-447800	306.95	9753.71	3.0695e+06	158232	158232	-0.183364	42.7	27.5
1092	102	3	BG341	BG	Бургас	4	2	1	BG341	15554	11299	447800	221	EU-447800	36.3879	2853.23	363879	158233	158233	-0.149839	42.7	27.6
1093	102	3	BG341	BG	Бургас	4	2	1	BG341	15555	11299	447800	221	EU-447800	213.372	10132.7	2.13372e+06	159123	159123	-0.374455	42.8	27.5
1094	102	3	BG341	BG	Бургас	4	2	1	BG341	15556	11299	447800	221	EU-447800	13.9024	1646.32	139024	159124	159124	-0.286892	42.8	27.6
1095	102	3	BG341	BG	Бургас	4	2	1	BG341	15562	11303	447804	221	EU-447804	54.3161	3184.23	543161	159123	159123	-0.374455	42.8	27.5
1096	102	3	BG341	BG	Бургас	4	2	1	BG341	15563	11304	447805	221	EU-447805	143.785	6480.21	1.43785e+06	159122	159122	-0.43018	42.8	27.4
1097	102	3	BG341	BG	Бургас	4	2	1	BG341	15566	11306	447807	221	EU-447807	58.9491	5414.3	589491	159122	159122	-0.43018	42.8	27.4
1098	102	3	BG341	BG	Бургас	4	2	1	BG341	15587	11320	447821	221	EU-447821	80.8647	5181.64	808647	159123	159123	-0.374455	42.8	27.5
1099	102	3	BG341	BG	Бургас	4	2	1	BG341	15589	11322	447823	221	EU-447823	53.1447	3306.22	531447	159123	159123	-0.374455	42.8	27.5
1100	102	3	BG341	BG	Бургас	4	2	1	BG341	15590	11323	447824	221	EU-447824	231.417	10312.4	2.31417e+06	158234	158234	-0.106536	42.7	27.7
1101	102	3	BG341	BG	Бургас	4	2	1	BG341	15615	11343	447844	221	EU-447844	80.5988	5530.71	805988	159122	159122	-0.43018	42.8	27.4
1102	102	3	BG341	BG	Бургас	4	2	1	BG341	15619	11347	447848	221	EU-447848	272.093	10470.7	2.72093e+06	159122	159122	-0.43018	42.8	27.4
1103	102	3	BG341	BG	Бургас	4	2	1	BG341	15622	11349	447850	221	EU-447850	49.0538	2968.66	490538	159124	159124	-0.286892	42.8	27.6
1104	102	3	BG341	BG	Бургас	4	2	1	BG341	15623	11350	447851	221	EU-447851	45.0465	3087.85	450465	159123	159123	-0.374455	42.8	27.5
1105	102	3	BG341	BG	Бургас	4	2	1	BG341	15624	11351	447852	221	EU-447852	154.186	7655.71	1.54186e+06	159124	159124	-0.286892	42.8	27.6
1106	102	3	BG341	BG	Бургас	4	2	1	BG341	15643	11363	447864	221	EU-447864	40.2274	3849.51	402274	159123	159123	-0.374455	42.8	27.5
1107	102	3	BG341	BG	Бургас	4	2	1	BG341	15645	11365	447866	221	EU-447866	25.1307	2165.85	251307	159124	159124	-0.286892	42.8	27.6
1108	102	3	BG341	BG	Бургас	4	2	1	BG341	15650	11370	447871	221	EU-447871	123.092	5090.77	1.23092e+06	159124	159124	-0.286892	42.8	27.6
1109	102	3	BG341	BG	Бургас	4	2	1	BG341	15660	11378	447879	221	EU-447879	50.4105	3871.69	504105	159123	159123	-0.374455	42.8	27.5
1110	102	3	BG341	BG	Бургас	4	2	1	BG341	15661	11378	447879	221	EU-447879	47.1613	3648.79	471613	159124	159124	-0.286892	42.8	27.6
1111	102	3	BG341	BG	Бургас	4	2	1	BG341	15669	11384	447885	221	EU-447885	28.2103	2316.11	282103	160010	160010	-0.533614	42.9	27.1
1112	102	3	BG341	BG	Бургас	4	2	1	BG341	15697	11405	447906	221	EU-447906	42.5734	2728.54	425734	160010	160010	-0.533614	42.9	27.1
1113	102	3	BG341	BG	Бургас	4	2	1	BG341	15755	11445	447946	221	EU-447946	70.6535	4868.88	706535	159127	159127	-0.869281	42.8	27.9
1114	102	3	BG341	BG	Бургас	4	2	1	BG341	15771	11459	447960	221	EU-447960	53.1019	4863.54	531019	159126	159126	-0.0889751	42.8	27.8
1115	102	3	BG341	BG	Бургас	4	2	1	BG341	15772	11459	447960	221	EU-447960	4.11927	847.845	41192.7	159127	159127	-0.869281	42.8	27.9
1116	102	3	BG341	BG	Бургас	4	2	1	BG341	15865	11533	448034	221	EU-448034	68.2411	4931.4	682411	159124	159124	-0.286892	42.8	27.6
1117	102	3	BG341	BG	Бургас	4	2	1	BG341	15866	11533	448034	221	EU-448034	0.739668	401.532	7396.68	160015	160015	-0.355529	42.9	27.6
1118	102	3	BG341	BG	Бургас	4	2	1	BG341	15928	11574	448075	221	EU-448075	33.1451	2505.82	331451	159127	159127	-0.869281	42.8	27.9
1119	102	3	BG341	BG	Бургас	4	2	1	BG341	15935	11581	448082	221	EU-448082	70.3171	3635.48	703171	160011	160011	-0.499933	42.9	27.2
1120	104	3	AT122	AT	Niederösterreich-Süd	3	2	3	AT122	24425	17695	454196	221	EU-454196	2.51243	1542.26	25124.3	203561	203561	-0.838892	47.8	16.3
1121	104	3	AT122	AT	Niederösterreich-Süd	3	2	3	AT122	24448	17714	454215	221	EU-454215	53.8713	5902.03	538713	203559	203559	-0.869281	47.8	16.1
1122	104	3	AT122	AT	Niederösterreich-Süd	3	2	3	AT122	24643	17853	454354	221	EU-454354	45.2064	4259.55	452064	204451	204451	-0.869281	47.9	16.2
1123	104	3	AT122	AT	Niederösterreich-Süd	3	2	3	AT122	24726	17907	454408	221	EU-454408	8.10255	1490.77	81025.5	204451	204451	-0.869281	47.9	16.2
1124	105	3	AT123	AT	Sankt Pölten	2	3	3	AT123	25443	18408	454909	221	EU-454909	28.9597	3821.11	289597	208011	208011	-0.82258	48.3	15.8
1125	105	3	AT123	AT	Sankt Pölten	2	3	3	AT123	25469	18428	454929	221	EU-454929	38.53	5100.72	385300	208010	208010	-0.869281	48.3	15.7
1126	105	3	AT123	AT	Sankt Pölten	2	3	3	AT123	25487	18442	454943	221	EU-454943	51.9031	5022.45	519031	208009	208009	-0.869281	48.3	15.6
1127	105	3	AT123	AT	Sankt Pölten	2	3	3	AT123	25497	18448	454949	221	EU-454949	35.1446	3037.59	351446	208009	208009	-0.869281	48.3	15.6
1128	105	3	AT123	AT	Sankt Pölten	2	3	3	AT123	25505	18455	454956	221	EU-454956	22.4087	3449.09	224087	208009	208009	-0.869281	48.3	15.6
1129	105	3	AT123	AT	Sankt Pölten	2	3	3	AT123	25506	18455	454956	221	EU-454956	9.1554	2546.39	91554	208010	208010	-0.869281	48.3	15.7
1130	105	3	AT123	AT	Sankt Pölten	2	3	3	AT123	25524	18467	454968	221	EU-454968	3.74458	1482.7	37445.8	208011	208011	-0.82258	48.3	15.8
1131	105	3	AT123	AT	Sankt Pölten	2	3	3	AT123	25529	18471	454972	221	EU-454972	70.7134	8158.17	707134	208010	208010	-0.869281	48.3	15.7
1132	105	3	AT123	AT	Sankt Pölten	2	3	3	AT123	25537	18477	454978	221	EU-454978	76.7384	5602.75	767384	208011	208011	-0.82258	48.3	15.8
1133	105	3	AT123	AT	Sankt Pölten	2	3	3	AT123	25541	18479	454980	221	EU-454980	43.6372	6023.23	436372	208010	208010	-0.869281	48.3	15.7
1134	105	3	AT123	AT	Sankt Pölten	2	3	3	AT123	25542	18479	454980	221	EU-454980	26.2932	3806.23	262932	208011	208011	-0.82258	48.3	15.8
1135	105	3	AT123	AT	Sankt Pölten	2	3	3	AT123	25545	18482	454983	221	EU-454983	282.32	16073	2.8232e+06	208010	208010	-0.869281	48.3	15.7
1136	105	3	AT123	AT	Sankt Pölten	2	3	3	AT123	25546	18482	454983	221	EU-454983	23.2803	2818.37	232803	208901	208901	-0.869281	48.4	15.7
1137	105	3	AT123	AT	Sankt Pölten	2	3	3	AT123	25597	18521	455022	221	EU-455022	207.264	10356.1	2.07264e+06	208901	208901	-0.869281	48.4	15.7
1138	105	3	AT123	AT	Sankt Pölten	2	3	3	AT123	25598	18522	455023	221	EU-455023	5.51986	1430.6	55198.6	208901	208901	-0.869281	48.4	15.7
1139	106	3	AT124	AT	Waldviertel	4	3	3	AT124	25497	18448	454949	221	EU-454949	2.78564	793.12	27856.4	208009	208009	-0.869281	48.3	15.6
1140	106	3	AT124	AT	Waldviertel	4	3	3	AT124	25504	18454	454955	221	EU-454955	67.7372	6893.61	677372	208007	208007	-0.869281	48.3	15.4
1141	106	3	AT124	AT	Waldviertel	4	3	3	AT124	25553	18488	454989	221	EU-454989	41.2689	4975.82	412689	208007	208007	-0.869281	48.3	15.4
1142	106	3	AT124	AT	Waldviertel	4	3	3	AT124	25554	18488	454989	221	EU-454989	144.406	9996.23	1.44406e+06	208898	208898	-0.869281	48.4	15.4
1143	106	3	AT124	AT	Waldviertel	4	3	3	AT124	25555	18488	454989	221	EU-454989	5.06842	1673.89	50684.2	208899	208899	-0.869281	48.4	15.5
1144	106	3	AT124	AT	Waldviertel	4	3	3	AT124	25558	18491	454992	221	EU-454992	8.28853	1191.22	82885.3	208897	208897	-0.869281	48.4	15.3
1145	106	3	AT124	AT	Waldviertel	4	3	3	AT124	25559	18491	454992	221	EU-454992	333.838	25375.5	3.33838e+06	208898	208898	-0.869281	48.4	15.4
1146	106	3	AT124	AT	Waldviertel	4	3	3	AT124	25565	18495	454996	221	EU-454996	49.6629	5376.02	496629	208900	208900	-0.869281	48.4	15.6
1147	106	3	AT124	AT	Waldviertel	4	3	3	AT124	25597	18521	455022	221	EU-455022	93.3224	5108.43	933224	208901	208901	-0.869281	48.4	15.7
1148	106	3	AT124	AT	Waldviertel	4	3	3	AT124	25598	18522	455023	221	EU-455023	107.984	10911.8	1.07984e+06	208901	208901	-0.869281	48.4	15.7
1149	106	3	AT124	AT	Waldviertel	4	3	3	AT124	25603	18526	455027	221	EU-455027	5.63423	1672.72	56342.3	208899	208899	-0.869281	48.4	15.5
1150	106	3	AT124	AT	Waldviertel	4	3	3	AT124	25604	18526	455027	221	EU-455027	53.5855	4651.98	535855	208900	208900	-0.869281	48.4	15.6
1151	106	3	AT124	AT	Waldviertel	4	3	3	AT124	25614	18535	455036	221	EU-455036	48.0496	6316.62	480496	208899	208899	-0.869281	48.4	15.5
1152	106	3	AT124	AT	Waldviertel	4	3	3	AT124	25616	18537	455038	221	EU-455038	431.074	17004.8	4.31074e+06	208900	208900	-0.869281	48.4	15.6
1153	106	3	AT124	AT	Waldviertel	4	3	3	AT124	25617	18537	455038	221	EU-455038	46.7585	3412.51	467585	208901	208901	-0.869281	48.4	15.7
1154	106	3	AT124	AT	Waldviertel	4	3	3	AT124	25622	18540	455041	221	EU-455041	384.87	16473.1	3.8487e+06	208900	208900	-0.869281	48.4	15.6
1155	106	3	AT124	AT	Waldviertel	4	3	3	AT124	25629	18546	455047	221	EU-455047	171.72	13748	1.7172e+06	208899	208899	-0.869281	48.4	15.5
1156	106	3	AT124	AT	Waldviertel	4	3	3	AT124	25630	18546	455047	221	EU-455047	60.0396	5219.63	600396	208900	208900	-0.869281	48.4	15.6
1157	106	3	AT124	AT	Waldviertel	4	3	3	AT124	25638	18552	455053	221	EU-455053	198.005	10838.3	1.98005e+06	208898	208898	-0.869281	48.4	15.4
1158	106	3	AT124	AT	Waldviertel	4	3	3	AT124	25639	18552	455053	221	EU-455053	232.794	13409.9	2.32794e+06	208899	208899	-0.869281	48.4	15.5
1159	106	3	AT124	AT	Waldviertel	4	3	3	AT124	25659	18568	455069	221	EU-455069	86.2189	8561.94	862189	208900	208900	-0.869281	48.4	15.6
1160	106	3	AT124	AT	Waldviertel	4	3	3	AT124	25661	18570	455071	221	EU-455071	168.071	14410.3	1.68071e+06	208899	208899	-0.869281	48.4	15.5
1161	106	3	AT124	AT	Waldviertel	4	3	3	AT124	25711	18609	455110	221	EU-455110	168.295	12744.3	1.68295e+06	208900	208900	-0.869281	48.4	15.6
1162	106	3	AT124	AT	Waldviertel	4	3	3	AT124	25725	18620	455121	221	EU-455121	39.9234	3332.56	399234	208900	208900	-0.869281	48.4	15.6
1163	106	3	AT124	AT	Waldviertel	4	3	3	AT124	25734	18626	455127	221	EU-455127	26.9456	4465.23	269456	208900	208900	-0.869281	48.4	15.6
1164	106	3	AT124	AT	Waldviertel	4	3	3	AT124	25742	18631	455132	221	EU-455132	255.884	15466.2	2.55884e+06	208900	208900	-0.869281	48.4	15.6
1165	106	3	AT124	AT	Waldviertel	4	3	3	AT124	25749	18637	455138	221	EU-455138	34.982	5045.28	349820	208901	208901	-0.869281	48.4	15.7
1166	106	3	AT124	AT	Waldviertel	4	3	3	AT124	25754	18642	455143	221	EU-455143	183.168	11029.1	1.83168e+06	208900	208900	-0.869281	48.4	15.6
1167	106	3	AT124	AT	Waldviertel	4	3	3	AT124	25755	18642	455143	221	EU-455143	13.9758	3596.28	139758	209791	209791	-0.869281	48.5	15.6
1168	106	3	AT124	AT	Waldviertel	4	3	3	AT124	25763	18648	455149	221	EU-455149	11.3402	2238.76	113402	208900	208900	-0.869281	48.4	15.6
1169	106	3	AT124	AT	Waldviertel	4	3	3	AT124	25764	18648	455149	221	EU-455149	26.3545	2773.51	263545	208901	208901	-0.869281	48.4	15.7
1170	106	3	AT124	AT	Waldviertel	4	3	3	AT124	25765	18648	455149	221	EU-455149	0.62017	497.818	6201.7	209792	209792	-0.869281	48.5	15.7
1171	106	3	AT124	AT	Waldviertel	4	3	3	AT124	25780	18660	455161	221	EU-455161	63.5244	4518.15	635244	208902	208902	-0.858605	48.4	15.8
1172	106	3	AT124	AT	Waldviertel	4	3	3	AT124	25800	18674	455175	221	EU-455175	480.45	14713.2	4.8045e+06	208900	208900	-0.869281	48.4	15.6
1173	106	3	AT124	AT	Waldviertel	4	3	3	AT124	25801	18674	455175	221	EU-455175	879.557	25664	8.79557e+06	208901	208901	-0.869281	48.4	15.7
1174	106	3	AT124	AT	Waldviertel	4	3	3	AT124	25802	18674	455175	221	EU-455175	140.925	12804.3	1.40925e+06	209792	209792	-0.869281	48.5	15.7
1175	106	3	AT124	AT	Waldviertel	4	3	3	AT124	25828	18695	455196	221	EU-455196	30.6292	2872.83	306292	209793	209793	-0.869281	48.5	15.8
1176	106	3	AT124	AT	Waldviertel	4	3	3	AT124	25831	18698	455199	221	EU-455199	28.1502	3284.09	281502	208900	208900	-0.869281	48.4	15.6
1177	106	3	AT124	AT	Waldviertel	4	3	3	AT124	25832	18698	455199	221	EU-455199	807.853	25940.5	8.07853e+06	209791	209791	-0.869281	48.5	15.6
1178	106	3	AT124	AT	Waldviertel	4	3	3	AT124	25833	18698	455199	221	EU-455199	431.874	21861	4.31874e+06	209792	209792	-0.869281	48.5	15.7
1179	106	3	AT124	AT	Waldviertel	4	3	3	AT124	25839	18703	455204	221	EU-455204	119.564	8460.93	1.19564e+06	209791	209791	-0.869281	48.5	15.6
1180	106	3	AT124	AT	Waldviertel	4	3	3	AT124	25840	18704	455205	221	EU-455205	9.13272	2294.96	91327.2	208901	208901	-0.869281	48.4	15.7
1181	106	3	AT124	AT	Waldviertel	4	3	3	AT124	25841	18704	455205	221	EU-455205	6.13385	1225.64	61338.5	208902	208902	-0.858605	48.4	15.8
1182	106	3	AT124	AT	Waldviertel	4	3	3	AT124	25842	18704	455205	221	EU-455205	139.178	8295.48	1.39178e+06	209792	209792	-0.869281	48.5	15.7
1183	106	3	AT124	AT	Waldviertel	4	3	3	AT124	25843	18704	455205	221	EU-455205	189.516	13652	1.89516e+06	209793	209793	-0.869281	48.5	15.8
1184	106	3	AT124	AT	Waldviertel	4	3	3	AT124	25884	18730	455231	221	EU-455231	300.485	12196.7	3.00485e+06	209792	209792	-0.869281	48.5	15.7
1185	106	3	AT124	AT	Waldviertel	4	3	3	AT124	25885	18731	455232	221	EU-455232	227.99	15797.5	2.2799e+06	209791	209791	-0.869281	48.5	15.6
1186	106	3	AT124	AT	Waldviertel	4	3	3	AT124	25897	18742	455243	221	EU-455243	294.965	13694.2	2.94965e+06	209792	209792	-0.869281	48.5	15.7
1187	106	3	AT124	AT	Waldviertel	4	3	3	AT124	25898	18742	455243	221	EU-455243	333.788	23023	3.33788e+06	209793	209793	-0.869281	48.5	15.8
1188	106	3	AT124	AT	Waldviertel	4	3	3	AT124	25910	18751	455252	221	EU-455252	59.8341	5806.97	598341	209792	209792	-0.869281	48.5	15.7
1189	106	3	AT124	AT	Waldviertel	4	3	3	AT124	25917	18756	455257	221	EU-455257	88.1607	7949.98	881607	209792	209792	-0.869281	48.5	15.7
1190	106	3	AT124	AT	Waldviertel	4	3	3	AT124	25919	18758	455259	221	EU-455259	54.5765	7025.9	545765	209792	209792	-0.869281	48.5	15.7
1191	106	3	AT124	AT	Waldviertel	4	3	3	AT124	25922	18761	455262	221	EU-455262	113.638	7986.07	1.13638e+06	209791	209791	-0.869281	48.5	15.6
1192	106	3	AT124	AT	Waldviertel	4	3	3	AT124	25923	18761	455262	221	EU-455262	551.152	25347	5.51152e+06	209792	209792	-0.869281	48.5	15.7
1193	106	3	AT124	AT	Waldviertel	4	3	3	AT124	25929	18765	455266	221	EU-455266	25.3028	5004.67	253028	209792	209792	-0.869281	48.5	15.7
1194	106	3	AT124	AT	Waldviertel	4	3	3	AT124	25939	18773	455274	221	EU-455274	13.5641	2435.77	135641	209792	209792	-0.869281	48.5	15.7
1195	106	3	AT124	AT	Waldviertel	4	3	3	AT124	25940	18773	455274	221	EU-455274	31.3366	4531.83	313366	209793	209793	-0.869281	48.5	15.8
1196	106	3	AT124	AT	Waldviertel	4	3	3	AT124	25953	18783	455284	221	EU-455284	31.9804	3993.08	319804	209791	209791	-0.869281	48.5	15.6
1197	106	3	AT124	AT	Waldviertel	4	3	3	AT124	25969	18793	455294	221	EU-455294	63.2832	8504.37	632832	209792	209792	-0.869281	48.5	15.7
1198	106	3	AT124	AT	Waldviertel	4	3	3	AT124	25975	18798	455299	221	EU-455299	283.502	22352.6	2.83502e+06	209792	209792	-0.869281	48.5	15.7
1199	106	3	AT124	AT	Waldviertel	4	3	3	AT124	25981	18804	455305	221	EU-455305	32.9843	5401.66	329843	209792	209792	-0.869281	48.5	15.7
1200	106	3	AT124	AT	Waldviertel	4	3	3	AT124	25990	18811	455312	221	EU-455312	58.1435	5402.35	581435	209792	209792	-0.869281	48.5	15.7
1201	106	3	AT124	AT	Waldviertel	4	3	3	AT124	26017	18828	455329	221	EU-455329	58.0533	4513.67	580533	209792	209792	-0.869281	48.5	15.7
1202	106	3	AT124	AT	Waldviertel	4	3	3	AT124	26167	18933	455434	221	EU-455434	40.2547	5285.21	402547	210685	210685	-0.869281	48.6	15.9
1203	106	3	AT124	AT	Waldviertel	4	3	3	AT124	26176	18939	455440	221	EU-455440	30.8002	4072.35	308002	210685	210685	-0.869281	48.6	15.9
1204	106	3	AT124	AT	Waldviertel	4	3	3	AT124	26184	18946	455447	221	EU-455447	71.5851	8092.17	715851	210685	210685	-0.869281	48.6	15.9
1205	106	3	AT124	AT	Waldviertel	4	3	3	AT124	26194	18954	455455	221	EU-455455	48.7519	5601.61	487519	210685	210685	-0.869281	48.6	15.9
1206	106	3	AT124	AT	Waldviertel	4	3	3	AT124	26202	18960	455461	221	EU-455461	37.9765	6904.23	379765	210684	210684	-0.869281	48.6	15.8
1207	106	3	AT124	AT	Waldviertel	4	3	3	AT124	26219	18972	455473	221	EU-455473	43.9062	6720.36	439062	210685	210685	-0.869281	48.6	15.9
1208	106	3	AT124	AT	Waldviertel	4	3	3	AT124	26229	18978	455479	221	EU-455479	27.3505	2631.43	273505	210685	210685	-0.869281	48.6	15.9
1209	106	3	AT124	AT	Waldviertel	4	3	3	AT124	26265	19004	455505	221	EU-455505	2.55181	1353.36	25518.1	210685	210685	-0.869281	48.6	15.9
1210	106	3	AT124	AT	Waldviertel	4	3	3	AT124	26266	19004	455505	221	EU-455505	154.955	13045.3	1.54955e+06	211576	211576	-0.869281	48.7	15.9
1211	106	3	AT124	AT	Waldviertel	4	3	3	AT124	26272	19010	455511	221	EU-455511	55.6253	5347.45	556253	211576	211576	-0.869281	48.7	15.9
1212	106	3	AT124	AT	Waldviertel	4	3	3	AT124	26300	19030	455531	221	EU-455531	291.532	13859.8	2.91532e+06	211576	211576	-0.869281	48.7	15.9
1213	109	3	AT125	AT	Weinviertel	4	3	3	AT125	25915	18755	455256	221	EU-455256	49.7595	6964.49	497595	209793	209793	-0.869281	48.5	15.8
1214	109	3	AT125	AT	Weinviertel	4	3	3	AT125	25928	18764	455265	221	EU-455265	7.79033	1581.34	77903.3	209794	209794	-0.869281	48.5	15.9
1215	109	3	AT125	AT	Weinviertel	4	3	3	AT125	25935	18770	455271	221	EU-455271	14.5658	1991.27	145658	209794	209794	-0.869281	48.5	15.9
1216	109	3	AT125	AT	Weinviertel	4	3	3	AT125	25936	18770	455271	221	EU-455271	11.3175	2665.71	113175	209795	209795	-0.831253	48.5	16
1217	109	3	AT125	AT	Weinviertel	4	3	3	AT125	25942	18775	455276	221	EU-455276	25.9763	2560.14	259763	209794	209794	-0.869281	48.5	15.9
1218	109	3	AT125	AT	Weinviertel	4	3	3	AT125	25944	18777	455278	221	EU-455278	105.17	8424.13	1.0517e+06	209793	209793	-0.869281	48.5	15.8
1219	109	3	AT125	AT	Weinviertel	4	3	3	AT125	25945	18777	455278	221	EU-455278	0.0172538	68.3198	172.538	209794	209794	-0.869281	48.5	15.9
1220	109	3	AT125	AT	Weinviertel	4	3	3	AT125	25962	18788	455289	221	EU-455289	1.59215	548.029	15921.5	209793	209793	-0.869281	48.5	15.8
1221	109	3	AT125	AT	Weinviertel	4	3	3	AT125	25963	18788	455289	221	EU-455289	134.398	10136.7	1.34398e+06	209794	209794	-0.869281	48.5	15.9
1222	109	3	AT125	AT	Weinviertel	4	3	3	AT125	25964	18789	455290	221	EU-455290	78.3942	8581.01	783942	209793	209793	-0.869281	48.5	15.8
1223	109	3	AT125	AT	Weinviertel	4	3	3	AT125	25965	18789	455290	221	EU-455290	0.211679	332.15	2116.79	209794	209794	-0.869281	48.5	15.9
1224	109	3	AT125	AT	Weinviertel	4	3	3	AT125	25968	18792	455293	221	EU-455293	89.0452	6382.98	890452	209794	209794	-0.869281	48.5	15.9
1225	109	3	AT125	AT	Weinviertel	4	3	3	AT125	25970	18794	455295	221	EU-455295	65.4467	4921.74	654467	209795	209795	-0.831253	48.5	16
1226	109	3	AT125	AT	Weinviertel	4	3	3	AT125	25977	18800	455301	221	EU-455301	1.39733	1592.83	13973.3	209802	209802	-0.70265	48.5	16.7
1227	109	3	AT125	AT	Weinviertel	4	3	3	AT125	25978	18801	455302	221	EU-455302	61.3908	5865.9	613908	209794	209794	-0.869281	48.5	15.9
1228	109	3	AT125	AT	Weinviertel	4	3	3	AT125	25980	18803	455304	221	EU-455304	101.989	10564.4	1.01989e+06	209794	209794	-0.869281	48.5	15.9
1229	109	3	AT125	AT	Weinviertel	4	3	3	AT125	25982	18805	455306	221	EU-455306	54.253	6242.74	542530	209795	209795	-0.831253	48.5	16
1230	109	3	AT125	AT	Weinviertel	4	3	3	AT125	25984	18807	455308	221	EU-455308	34.9668	5680.06	349668	209793	209793	-0.869281	48.5	15.8
1231	109	3	AT125	AT	Weinviertel	4	3	3	AT125	25987	18809	455310	221	EU-455310	58.0441	5160.62	580441	209795	209795	-0.831253	48.5	16
1232	109	3	AT125	AT	Weinviertel	4	3	3	AT125	25988	18809	455310	221	EU-455310	6.61477	1507.44	66147.7	209796	209796	-0.82839	48.5	16.1
1233	109	3	AT125	AT	Weinviertel	4	3	3	AT125	25989	18810	455311	221	EU-455311	103.313	7042.64	1.03313e+06	209795	209795	-0.831253	48.5	16
1234	109	3	AT125	AT	Weinviertel	4	3	3	AT125	25991	18812	455313	221	EU-455313	51.7965	5493.26	517965	209796	209796	-0.82839	48.5	16.1
1235	109	3	AT125	AT	Weinviertel	4	3	3	AT125	26001	18816	455317	221	EU-455317	40.7423	5196.14	407423	209795	209795	-0.831253	48.5	16
1236	109	3	AT125	AT	Weinviertel	4	3	3	AT125	26002	18817	455318	221	EU-455318	40.2475	4066.51	402475	209802	209802	-0.70265	48.5	16.7
1237	109	3	AT125	AT	Weinviertel	4	3	3	AT125	26003	18818	455319	221	EU-455319	90.6295	10810	906295	209794	209794	-0.869281	48.5	15.9
1238	109	3	AT125	AT	Weinviertel	4	3	3	AT125	26005	18820	455321	221	EU-455321	12.5584	1522.62	125584	209803	209803	-0.634148	48.5	16.8
1239	109	3	AT125	AT	Weinviertel	4	3	3	AT125	26009	18823	455324	221	EU-455324	37.7265	3123.84	377265	209803	209803	-0.634148	48.5	16.8
1240	109	3	AT125	AT	Weinviertel	4	3	3	AT125	26014	18826	455327	221	EU-455327	0.544896	852.021	5448.96	209802	209802	-0.70265	48.5	16.7
1241	109	3	AT125	AT	Weinviertel	4	3	3	AT125	26015	18826	455327	221	EU-455327	0.755099	582.428	7550.99	209803	209803	-0.634148	48.5	16.8
1242	109	3	AT125	AT	Weinviertel	4	3	3	AT125	26016	18827	455328	221	EU-455328	25.7401	2855.55	257401	209795	209795	-0.831253	48.5	16
1243	109	3	AT125	AT	Weinviertel	4	3	3	AT125	26033	18839	455340	221	EU-455340	47.2843	5894.83	472843	209802	209802	-0.70265	48.5	16.7
1244	109	3	AT125	AT	Weinviertel	4	3	3	AT125	26037	18843	455344	221	EU-455344	2.38023	803.983	23802.3	209793	209793	-0.869281	48.5	15.8
1245	109	3	AT125	AT	Weinviertel	4	3	3	AT125	26038	18843	455344	221	EU-455344	68.4412	8036.95	684412	209794	209794	-0.869281	48.5	15.9
1246	109	3	AT125	AT	Weinviertel	4	3	3	AT125	26040	18845	455346	221	EU-455346	161.488	11624	1.61488e+06	209801	209801	-0.769679	48.5	16.6
1247	109	3	AT125	AT	Weinviertel	4	3	3	AT125	26053	18853	455354	221	EU-455354	57.1198	7151.85	571198	209801	209801	-0.769679	48.5	16.6
1248	109	3	AT125	AT	Weinviertel	4	3	3	AT125	26064	18861	455362	221	EU-455362	14.2644	2795.29	142644	209800	209800	-0.799395	48.5	16.5
1249	109	3	AT125	AT	Weinviertel	4	3	3	AT125	26065	18861	455362	221	EU-455362	17.6054	2417.02	176054	209801	209801	-0.769679	48.5	16.6
1250	109	3	AT125	AT	Weinviertel	4	3	3	AT125	26067	18863	455364	221	EU-455364	47.9951	10321.6	479951	209794	209794	-0.869281	48.5	15.9
1251	109	3	AT125	AT	Weinviertel	4	3	3	AT125	26068	18863	455364	221	EU-455364	96.989	10686.6	969890	209795	209795	-0.831253	48.5	16
1252	109	3	AT125	AT	Weinviertel	4	3	3	AT125	26069	18863	455364	221	EU-455364	12.2335	1940.54	122335	210685	210685	-0.869281	48.6	15.9
1253	109	3	AT125	AT	Weinviertel	4	3	3	AT125	26070	18863	455364	221	EU-455364	1.6173	504.031	16173	210686	210686	-0.869281	48.6	16
1254	109	3	AT125	AT	Weinviertel	4	3	3	AT125	26072	18865	455366	221	EU-455366	40.1566	4031.88	401566	209804	209804	-0.606898	48.5	16.9
1255	109	3	AT125	AT	Weinviertel	4	3	3	AT125	26073	18866	455367	221	EU-455367	64.1682	6159.65	641682	209795	209795	-0.831253	48.5	16
1256	109	3	AT125	AT	Weinviertel	4	3	3	AT125	26074	18866	455367	221	EU-455367	6.44252	1455.78	64425.2	210686	210686	-0.869281	48.6	16
1257	109	3	AT125	AT	Weinviertel	4	3	3	AT125	26078	18869	455370	221	EU-455370	77.7809	8313.74	777809	209802	209802	-0.70265	48.5	16.7
1258	109	3	AT125	AT	Weinviertel	4	3	3	AT125	26079	18870	455371	221	EU-455371	33.3052	2838.51	333052	209802	209802	-0.70265	48.5	16.7
1259	109	3	AT125	AT	Weinviertel	4	3	3	AT125	26081	18872	455373	221	EU-455373	25.8345	3584.3	258345	210685	210685	-0.869281	48.6	15.9
1260	109	3	AT125	AT	Weinviertel	4	3	3	AT125	26089	18879	455380	221	EU-455380	43.706	5694.87	437060	210684	210684	-0.869281	48.6	15.8
1261	109	3	AT125	AT	Weinviertel	4	3	3	AT125	26091	18881	455382	221	EU-455382	27.7134	2739.56	277134	210686	210686	-0.869281	48.6	16
1262	109	3	AT125	AT	Weinviertel	4	3	3	AT125	26094	18883	455384	221	EU-455384	41.9802	5570.02	419802	210686	210686	-0.869281	48.6	16
1263	109	3	AT125	AT	Weinviertel	4	3	3	AT125	26098	18886	455387	221	EU-455387	33.6589	4813.13	336589	209802	209802	-0.70265	48.5	16.7
1264	109	3	AT125	AT	Weinviertel	4	3	3	AT125	26102	18890	455391	221	EU-455391	152.169	20231.4	1.52169e+06	209802	209802	-0.70265	48.5	16.7
1265	109	3	AT125	AT	Weinviertel	4	3	3	AT125	26109	18894	455395	221	EU-455395	26.4282	2833.44	264282	210687	210687	-0.869281	48.6	16.1
1266	109	3	AT125	AT	Weinviertel	4	3	3	AT125	26112	18896	455397	221	EU-455397	79.6188	9650.99	796188	210684	210684	-0.869281	48.6	15.8
1267	109	3	AT125	AT	Weinviertel	4	3	3	AT125	26115	18899	455400	221	EU-455400	6.0072	1306.62	60072	210685	210685	-0.869281	48.6	15.9
1268	109	3	AT125	AT	Weinviertel	4	3	3	AT125	26116	18899	455400	221	EU-455400	21.9775	2176.69	219775	210686	210686	-0.869281	48.6	16
1269	109	3	AT125	AT	Weinviertel	4	3	3	AT125	26118	18901	455402	221	EU-455402	120.608	12328.6	1.20608e+06	209804	209804	-0.606898	48.5	16.9
1270	109	3	AT125	AT	Weinviertel	4	3	3	AT125	26121	18903	455404	221	EU-455404	11.8998	1658.89	118998	210686	210686	-0.869281	48.6	16
1271	109	3	AT125	AT	Weinviertel	4	3	3	AT125	26122	18903	455404	221	EU-455404	19.3515	2443.19	193515	210687	210687	-0.869281	48.6	16.1
1272	109	3	AT125	AT	Weinviertel	4	3	3	AT125	26125	18906	455407	221	EU-455407	22.9892	2345.26	229892	210685	210685	-0.869281	48.6	15.9
1273	109	3	AT125	AT	Weinviertel	4	3	3	AT125	26126	18906	455407	221	EU-455407	24.5403	2767.43	245403	210686	210686	-0.869281	48.6	16
1274	109	3	AT125	AT	Weinviertel	4	3	3	AT125	26131	18910	455411	221	EU-455411	133.146	9308.31	1.33146e+06	210685	210685	-0.869281	48.6	15.9
1275	109	3	AT125	AT	Weinviertel	4	3	3	AT125	26132	18911	455412	221	EU-455412	12.5977	1966.42	125977	210684	210684	-0.869281	48.6	15.8
1276	109	3	AT125	AT	Weinviertel	4	3	3	AT125	26133	18911	455412	221	EU-455412	14.6413	2915.64	146413	210685	210685	-0.869281	48.6	15.9
1277	109	3	AT125	AT	Weinviertel	4	3	3	AT125	26145	18918	455419	221	EU-455419	3.32246	1246.87	33224.6	209800	209800	-0.799395	48.5	16.5
1278	109	3	AT125	AT	Weinviertel	4	3	3	AT125	26146	18918	455419	221	EU-455419	69.1697	5983.3	691697	210691	210691	-0.824672	48.6	16.5
1279	109	3	AT125	AT	Weinviertel	4	3	3	AT125	26150	18920	455421	221	EU-455421	226.135	20238	2.26135e+06	209802	209802	-0.70265	48.5	16.7
1280	109	3	AT125	AT	Weinviertel	4	3	3	AT125	26151	18920	455421	221	EU-455421	33.4681	5492.72	334681	209803	209803	-0.634148	48.5	16.8
1281	109	3	AT125	AT	Weinviertel	4	3	3	AT125	26153	18922	455423	221	EU-455423	33.6038	7193.76	336038	210686	210686	-0.869281	48.6	16
1282	109	3	AT125	AT	Weinviertel	4	3	3	AT125	26155	18924	455425	221	EU-455425	32.1366	5586.41	321366	210685	210685	-0.869281	48.6	15.9
1283	109	3	AT125	AT	Weinviertel	4	3	3	AT125	26156	18924	455425	221	EU-455425	17.7326	3537.81	177326	210686	210686	-0.869281	48.6	16
1284	109	3	AT125	AT	Weinviertel	4	3	3	AT125	26158	18926	455427	221	EU-455427	25.5827	2520.15	255827	210686	210686	-0.869281	48.6	16
1285	109	3	AT125	AT	Weinviertel	4	3	3	AT125	26161	18929	455430	221	EU-455430	1.5736	767.773	15736	209803	209803	-0.634148	48.5	16.8
1286	109	3	AT125	AT	Weinviertel	4	3	3	AT125	26162	18929	455430	221	EU-455430	33.9972	3810.98	339972	210693	210693	-0.751708	48.6	16.7
1287	109	3	AT125	AT	Weinviertel	4	3	3	AT125	26163	18929	455430	221	EU-455430	34.741	2560.69	347410	210694	210694	-0.69209	48.6	16.8
1288	109	3	AT125	AT	Weinviertel	4	3	3	AT125	26166	18932	455433	221	EU-455433	52.1246	5786.04	521246	210686	210686	-0.869281	48.6	16
1289	109	3	AT125	AT	Weinviertel	4	3	3	AT125	26167	18933	455434	221	EU-455434	121.29	11040.8	1.2129e+06	210685	210685	-0.869281	48.6	15.9
1290	109	3	AT125	AT	Weinviertel	4	3	3	AT125	26179	18942	455443	221	EU-455443	28.1822	4182.08	281822	210692	210692	-0.80512	48.6	16.6
1291	109	3	AT125	AT	Weinviertel	4	3	3	AT125	26180	18943	455444	221	EU-455444	27.8713	4223.73	278713	210685	210685	-0.869281	48.6	15.9
1292	109	3	AT125	AT	Weinviertel	4	3	3	AT125	26181	18943	455444	221	EU-455444	19.66	2964.24	196600	210686	210686	-0.869281	48.6	16
1293	109	3	AT125	AT	Weinviertel	4	3	3	AT125	26186	18948	455449	221	EU-455449	37.6948	4045.69	376948	210694	210694	-0.69209	48.6	16.8
1294	109	3	AT125	AT	Weinviertel	4	3	3	AT125	26187	18949	455450	221	EU-455450	26.6859	4289.58	266859	210693	210693	-0.751708	48.6	16.7
1295	109	3	AT125	AT	Weinviertel	4	3	3	AT125	26188	18949	455450	221	EU-455450	31.7524	3796.68	317524	210694	210694	-0.69209	48.6	16.8
1296	109	3	AT125	AT	Weinviertel	4	3	3	AT125	26199	18958	455459	221	EU-455459	31.0661	5227.72	310661	210685	210685	-0.869281	48.6	15.9
1297	109	3	AT125	AT	Weinviertel	4	3	3	AT125	26200	18958	455459	221	EU-455459	36.0477	5968.83	360477	210686	210686	-0.869281	48.6	16
1298	109	3	AT125	AT	Weinviertel	4	3	3	AT125	26212	18967	455468	221	EU-455468	35.5669	2844.06	355669	210693	210693	-0.751708	48.6	16.7
1299	109	3	AT125	AT	Weinviertel	4	3	3	AT125	26216	18970	455471	221	EU-455471	29.3829	4815.05	293829	210691	210691	-0.824672	48.6	16.5
1300	109	3	AT125	AT	Weinviertel	4	3	3	AT125	26220	18973	455474	221	EU-455474	26.4746	3443.93	264746	210685	210685	-0.869281	48.6	15.9
1301	109	3	AT125	AT	Weinviertel	4	3	3	AT125	26236	18984	455485	221	EU-455485	36.802	5144.39	368020	210694	210694	-0.69209	48.6	16.8
1302	109	3	AT125	AT	Weinviertel	4	3	3	AT125	26237	18985	455486	221	EU-455486	27.9917	2853.87	279917	210692	210692	-0.80512	48.6	16.6
1303	109	3	AT125	AT	Weinviertel	4	3	3	AT125	26238	18986	455487	221	EU-455487	28.3237	4565.96	283237	210692	210692	-0.80512	48.6	16.6
1304	109	3	AT125	AT	Weinviertel	4	3	3	AT125	26243	18991	455492	221	EU-455492	10.6761	1821.75	106761	210685	210685	-0.869281	48.6	15.9
1305	109	3	AT125	AT	Weinviertel	4	3	3	AT125	26244	18991	455492	221	EU-455492	61.5782	4988.11	615782	211576	211576	-0.869281	48.7	15.9
1306	109	3	AT125	AT	Weinviertel	4	3	3	AT125	26250	18994	455495	221	EU-455495	12.4917	2226.3	124917	210686	210686	-0.869281	48.6	16
1307	109	3	AT125	AT	Weinviertel	4	3	3	AT125	26251	18994	455495	221	EU-455495	75.9538	4955.83	759538	211577	211577	-0.869281	48.7	16
1308	109	3	AT125	AT	Weinviertel	4	3	3	AT125	26253	18996	455497	221	EU-455497	46.4004	5304.49	464004	210693	210693	-0.751708	48.6	16.7
1309	109	3	AT125	AT	Weinviertel	4	3	3	AT125	26258	19000	455501	221	EU-455501	40.2686	3223.23	402686	210693	210693	-0.751708	48.6	16.7
1310	109	3	AT125	AT	Weinviertel	4	3	3	AT125	26267	19005	455506	221	EU-455506	57.5277	6592.06	575277	210693	210693	-0.751708	48.6	16.7
1311	109	3	AT125	AT	Weinviertel	4	3	3	AT125	26270	19008	455509	221	EU-455509	44.0682	4399.73	440682	210694	210694	-0.69209	48.6	16.8
1312	109	3	AT125	AT	Weinviertel	4	3	3	AT125	26271	19009	455510	221	EU-455510	125.578	11346.1	1.25578e+06	210694	210694	-0.69209	48.6	16.8
1313	109	3	AT125	AT	Weinviertel	4	3	3	AT125	26278	19015	455516	221	EU-455516	0.892315	776.964	8923.15	210688	210688	-0.865869	48.6	16.2
1314	109	3	AT125	AT	Weinviertel	4	3	3	AT125	26279	19015	455516	221	EU-455516	55.6986	6472.87	556986	211578	211578	-0.818705	48.7	16.1
1315	109	3	AT125	AT	Weinviertel	4	3	3	AT125	26280	19015	455516	221	EU-455516	39.5296	5103.79	395296	211579	211579	-0.805228	48.7	16.2
1316	109	3	AT125	AT	Weinviertel	4	3	3	AT125	26282	19017	455518	221	EU-455518	2.15614	815.108	21561.4	211576	211576	-0.869281	48.7	15.9
1317	109	3	AT125	AT	Weinviertel	4	3	3	AT125	26283	19017	455518	221	EU-455518	118.375	15921	1.18375e+06	211577	211577	-0.869281	48.7	16
1318	109	3	AT125	AT	Weinviertel	4	3	3	AT125	26284	19018	455519	221	EU-455519	32.6503	4038.32	326503	210694	210694	-0.69209	48.6	16.8
1319	109	3	AT125	AT	Weinviertel	4	3	3	AT125	26286	19020	455521	221	EU-455521	79.4949	5192.16	794949	210688	210688	-0.865869	48.6	16.2
1320	109	3	AT125	AT	Weinviertel	4	3	3	AT125	26287	19020	455521	221	EU-455521	162.48	9878.44	1.6248e+06	211579	211579	-0.805228	48.7	16.2
1321	109	3	AT125	AT	Weinviertel	4	3	3	AT125	26288	19021	455522	221	EU-455522	27.6817	3271.67	276817	211579	211579	-0.805228	48.7	16.2
1322	109	3	AT125	AT	Weinviertel	4	3	3	AT125	26294	19026	455527	221	EU-455527	334.292	24088.3	3.34292e+06	210692	210692	-0.80512	48.6	16.6
1323	109	3	AT125	AT	Weinviertel	4	3	3	AT125	26295	19026	455527	221	EU-455527	82.536	9553.64	825360	210693	210693	-0.751708	48.6	16.7
1324	109	3	AT125	AT	Weinviertel	4	3	3	AT125	26299	19029	455530	221	EU-455530	125.996	10643.9	1.25996e+06	211577	211577	-0.869281	48.7	16
1325	109	3	AT125	AT	Weinviertel	4	3	3	AT125	26300	19030	455531	221	EU-455531	85.787	11370.5	857870	211576	211576	-0.869281	48.7	15.9
1326	109	3	AT125	AT	Weinviertel	4	3	3	AT125	26302	19032	455533	221	EU-455533	131.975	7845.2	1.31975e+06	211577	211577	-0.869281	48.7	16
1327	109	3	AT125	AT	Weinviertel	4	3	3	AT125	26303	19033	455534	221	EU-455534	46.8973	3924.84	468973	211578	211578	-0.818705	48.7	16.1
1328	109	3	AT125	AT	Weinviertel	4	3	3	AT125	26306	19036	455537	221	EU-455537	82.4882	7465.41	824882	211576	211576	-0.869281	48.7	15.9
1329	109	3	AT125	AT	Weinviertel	4	3	3	AT125	26307	19037	455538	221	EU-455538	0.000745289	15.024	7.45289	210692	210692	-0.80512	48.6	16.6
1330	109	3	AT125	AT	Weinviertel	4	3	3	AT125	26308	19037	455538	221	EU-455538	52.7857	5983.71	527857	211583	211583	-0.778476	48.7	16.6
1331	109	3	AT125	AT	Weinviertel	4	3	3	AT125	26309	19038	455539	221	EU-455539	118.933	5253.08	1.18933e+06	211579	211579	-0.805228	48.7	16.2
1332	109	3	AT125	AT	Weinviertel	4	3	3	AT125	26311	19040	455541	221	EU-455541	155.337	6330.26	1.55337e+06	211576	211576	-0.869281	48.7	15.9
1333	109	3	AT125	AT	Weinviertel	4	3	3	AT125	26312	19040	455541	221	EU-455541	20.4507	2657.42	204507	211577	211577	-0.869281	48.7	16
1334	109	3	AT125	AT	Weinviertel	4	3	3	AT125	26313	19041	455542	221	EU-455542	129.876	13085.2	1.29876e+06	211578	211578	-0.818705	48.7	16.1
1335	109	3	AT125	AT	Weinviertel	4	3	3	AT125	26315	19043	455544	221	EU-455544	1.0746	631.154	10746	210693	210693	-0.751708	48.6	16.7
1336	109	3	AT125	AT	Weinviertel	4	3	3	AT125	26316	19043	455544	221	EU-455544	22.8162	4005.25	228162	210694	210694	-0.69209	48.6	16.8
1337	109	3	AT125	AT	Weinviertel	4	3	3	AT125	26317	19043	455544	221	EU-455544	1.86377	564.802	18637.7	211584	211584	-0.749492	48.7	16.7
1338	109	3	AT125	AT	Weinviertel	4	3	3	AT125	26318	19043	455544	221	EU-455544	2.71897	880.395	27189.7	211585	211585	-0.699325	48.7	16.8
1339	109	3	AT125	AT	Weinviertel	4	3	3	AT125	26322	19046	455547	221	EU-455547	57.6511	8748.49	576511	211576	211576	-0.869281	48.7	15.9
1340	109	3	AT125	AT	Weinviertel	4	3	3	AT125	26325	19049	455550	221	EU-455550	8.36931	1508.03	83693.1	211582	211582	-0.779864	48.7	16.5
1341	109	3	AT125	AT	Weinviertel	4	3	3	AT125	26326	19049	455550	221	EU-455550	35.9376	5159.48	359376	211583	211583	-0.778476	48.7	16.6
1342	109	3	AT125	AT	Weinviertel	4	3	3	AT125	26327	19050	455551	221	EU-455551	86.366	4673.85	863660	211578	211578	-0.818705	48.7	16.1
1343	109	3	AT125	AT	Weinviertel	4	3	3	AT125	26329	19052	455553	221	EU-455553	4.18668	1023.02	41866.8	211578	211578	-0.818705	48.7	16.1
1344	109	3	AT125	AT	Weinviertel	4	3	3	AT125	26330	19052	455553	221	EU-455553	315.435	14817.5	3.15435e+06	211579	211579	-0.805228	48.7	16.2
1345	109	3	AT125	AT	Weinviertel	4	3	3	AT125	26331	19053	455554	221	EU-455554	92.1634	6898.74	921634	211578	211578	-0.818705	48.7	16.1
1346	109	3	AT125	AT	Weinviertel	4	3	3	AT125	26332	19054	455555	221	EU-455555	35.9873	2573.99	359873	211577	211577	-0.869281	48.7	16
1347	109	3	AT125	AT	Weinviertel	4	3	3	AT125	26333	19055	455556	221	EU-455556	30.8016	4364.45	308016	210692	210692	-0.80512	48.6	16.6
1348	109	3	AT125	AT	Weinviertel	4	3	3	AT125	26334	19055	455556	221	EU-455556	149.087	14430.1	1.49087e+06	211583	211583	-0.778476	48.7	16.6
1349	109	3	AT125	AT	Weinviertel	4	3	3	AT125	26336	19057	455558	221	EU-455558	79.1258	4312.69	791258	211577	211577	-0.869281	48.7	16
1350	109	3	AT125	AT	Weinviertel	4	3	3	AT125	26337	19058	455559	221	EU-455559	65.6603	9067.39	656603	211575	211575	-0.869281	48.7	15.8
1351	109	3	AT125	AT	Weinviertel	4	3	3	AT125	26338	19058	455559	221	EU-455559	11.2122	1624.7	112122	211576	211576	-0.869281	48.7	15.9
1352	109	3	AT125	AT	Weinviertel	4	3	3	AT125	26339	19059	455560	221	EU-455560	30.7177	6385.24	307177	211577	211577	-0.869281	48.7	16
1353	109	3	AT125	AT	Weinviertel	4	3	3	AT125	26340	19059	455560	221	EU-455560	236.696	17245.2	2.36696e+06	211578	211578	-0.818705	48.7	16.1
1354	109	3	AT125	AT	Weinviertel	4	3	3	AT125	26344	19063	455564	221	EU-455564	162.885	11415	1.62885e+06	211576	211576	-0.869281	48.7	15.9
1355	109	3	AT125	AT	Weinviertel	4	3	3	AT125	26345	19064	455565	221	EU-455565	48.6762	5350.46	486762	211583	211583	-0.778476	48.7	16.6
1356	109	3	AT125	AT	Weinviertel	4	3	3	AT125	26346	19064	455565	221	EU-455565	12.9253	2440.5	129253	211584	211584	-0.749492	48.7	16.7
1357	109	3	AT125	AT	Weinviertel	4	3	3	AT125	26347	19065	455566	221	EU-455566	25.6037	3159.76	256037	211584	211584	-0.749492	48.7	16.7
1358	109	3	AT125	AT	Weinviertel	4	3	3	AT125	26348	19066	455567	221	EU-455567	85.2464	5114.75	852464	210694	210694	-0.69209	48.6	16.8
1359	109	3	AT125	AT	Weinviertel	4	3	3	AT125	26349	19066	455567	221	EU-455567	49.3199	3558.23	493199	211585	211585	-0.699325	48.7	16.8
1360	109	3	AT125	AT	Weinviertel	4	3	3	AT125	26350	19067	455568	221	EU-455568	5.0001	1098.54	50001	210694	210694	-0.69209	48.6	16.8
1361	109	3	AT125	AT	Weinviertel	4	3	3	AT125	26351	19067	455568	221	EU-455568	42.1058	4955.85	421058	211585	211585	-0.699325	48.7	16.8
1362	109	3	AT125	AT	Weinviertel	4	3	3	AT125	26357	19072	455573	221	EU-455573	149.848	10120.7	1.49848e+06	211577	211577	-0.869281	48.7	16
1363	109	3	AT125	AT	Weinviertel	4	3	3	AT125	26359	19074	455575	221	EU-455575	93.4159	5332.11	934159	211584	211584	-0.749492	48.7	16.7
1364	109	3	AT125	AT	Weinviertel	4	3	3	AT125	26360	19075	455576	221	EU-455576	103.3	9083.78	1.033e+06	211583	211583	-0.778476	48.7	16.6
1365	109	3	AT125	AT	Weinviertel	4	3	3	AT125	26361	19076	455577	221	EU-455577	32.4112	3809.59	324112	211577	211577	-0.869281	48.7	16
1366	109	3	AT125	AT	Weinviertel	4	3	3	AT125	26364	19078	455579	221	EU-455579	90.6632	5049.89	906632	211584	211584	-0.749492	48.7	16.7
1367	109	3	AT125	AT	Weinviertel	4	3	3	AT125	26365	19078	455579	221	EU-455579	3.4004	886.456	34004	211585	211585	-0.699325	48.7	16.8
1368	109	3	AT125	AT	Weinviertel	4	3	3	AT125	26366	19079	455580	221	EU-455580	25.8144	2836.55	258144	211584	211584	-0.749492	48.7	16.7
1369	109	3	AT125	AT	Weinviertel	4	3	3	AT125	26367	19080	455581	221	EU-455581	120.635	8330.77	1.20635e+06	211575	211575	-0.869281	48.7	15.8
1370	109	3	AT125	AT	Weinviertel	4	3	3	AT125	26368	19080	455581	221	EU-455581	134.309	10462	1.34309e+06	211576	211576	-0.869281	48.7	15.9
1371	109	3	AT125	AT	Weinviertel	4	3	3	AT125	26369	19081	455582	221	EU-455582	55.0437	3763.19	550437	211584	211584	-0.749492	48.7	16.7
1372	109	3	AT125	AT	Weinviertel	4	3	3	AT125	26370	19082	455583	221	EU-455583	185.538	9085.18	1.85538e+06	211583	211583	-0.778476	48.7	16.6
1373	109	3	AT125	AT	Weinviertel	4	3	3	AT125	26371	19082	455583	221	EU-455583	152.695	7486.23	1.52695e+06	211584	211584	-0.749492	48.7	16.7
1374	109	3	AT125	AT	Weinviertel	4	3	3	AT125	26374	19084	455585	221	EU-455585	171.896	12372.3	1.71896e+06	211583	211583	-0.778476	48.7	16.6
1375	109	3	AT125	AT	Weinviertel	4	3	3	AT125	26375	19085	455586	221	EU-455586	166.472	10544.7	1.66472e+06	211583	211583	-0.778476	48.7	16.6
1376	109	3	AT125	AT	Weinviertel	4	3	3	AT125	26377	19087	455588	221	EU-455588	35.6936	3469.12	356936	211578	211578	-0.818705	48.7	16.1
1377	109	3	AT125	AT	Weinviertel	4	3	3	AT125	26383	19093	455594	221	EU-455594	87.6585	7587.94	876585	211583	211583	-0.778476	48.7	16.6
1378	109	3	AT125	AT	Weinviertel	4	3	3	AT125	26389	19099	455600	221	EU-455600	168.603	11773.5	1.68603e+06	211584	211584	-0.749492	48.7	16.7
1379	109	3	AT125	AT	Weinviertel	4	3	3	AT125	26394	19104	455605	221	EU-455605	133.499	9536.01	1.33499e+06	211584	211584	-0.749492	48.7	16.7
1380	109	3	AT125	AT	Weinviertel	4	3	3	AT125	26396	19106	455607	221	EU-455607	28.4063	4263.31	284063	211579	211579	-0.805228	48.7	16.2
1381	109	3	AT125	AT	Weinviertel	4	3	3	AT125	26397	19107	455608	221	EU-455608	196.007	9621.06	1.96007e+06	211583	211583	-0.778476	48.7	16.6
1382	109	3	AT125	AT	Weinviertel	4	3	3	AT125	26398	19107	455608	221	EU-455608	35.8723	4809.22	358723	211584	211584	-0.749492	48.7	16.7
1383	109	3	AT125	AT	Weinviertel	4	3	3	AT125	26401	19109	455610	221	EU-455610	51.3118	6770.78	513118	211577	211577	-0.869281	48.7	16
1384	109	3	AT125	AT	Weinviertel	4	3	3	AT125	26402	19110	455611	221	EU-455611	20.126	2257.94	201260	211577	211577	-0.869281	48.7	16
1385	109	3	AT125	AT	Weinviertel	4	3	3	AT125	26403	19110	455611	221	EU-455611	237.545	17637	2.37545e+06	211578	211578	-0.818705	48.7	16.1
1386	109	3	AT125	AT	Weinviertel	4	3	3	AT125	26407	19113	455614	221	EU-455614	5.06721	1240.25	50672.1	211578	211578	-0.818705	48.7	16.1
1387	109	3	AT125	AT	Weinviertel	4	3	3	AT125	26408	19113	455614	221	EU-455614	70.3437	6330.38	703437	211579	211579	-0.805228	48.7	16.2
1388	109	3	AT125	AT	Weinviertel	4	3	3	AT125	26413	19115	455616	221	EU-455616	40.7065	5576.06	407065	211583	211583	-0.778476	48.7	16.6
1389	109	3	AT125	AT	Weinviertel	4	3	3	AT125	26414	19116	455617	221	EU-455617	234.294	12010.8	2.34294e+06	211584	211584	-0.749492	48.7	16.7
1390	109	3	AT125	AT	Weinviertel	4	3	3	AT125	26415	19117	455618	221	EU-455618	39.793	3325.96	397930	211578	211578	-0.818705	48.7	16.1
1391	109	3	AT125	AT	Weinviertel	4	3	3	AT125	26416	19118	455619	221	EU-455619	42.2868	6240.33	422868	211579	211579	-0.805228	48.7	16.2
1392	109	3	AT125	AT	Weinviertel	4	3	3	AT125	26418	19120	455621	221	EU-455621	147.335	9080.84	1.47335e+06	211577	211577	-0.869281	48.7	16
1393	109	3	AT125	AT	Weinviertel	4	3	3	AT125	26419	19120	455621	221	EU-455621	1.18954	499.277	11895.4	212468	212468	-0.869281	48.8	16
1394	109	3	AT125	AT	Weinviertel	4	3	3	AT125	26420	19121	455622	221	EU-455622	31.5161	3610.02	315161	211584	211584	-0.749492	48.7	16.7
1395	109	3	AT125	AT	Weinviertel	4	3	3	AT125	26423	19124	455625	221	EU-455625	1059.2	68397.8	1.0592e+07	211578	211578	-0.818705	48.7	16.1
1396	109	3	AT125	AT	Weinviertel	4	3	3	AT125	26428	19128	455629	221	EU-455629	35.8523	3291.01	358523	211576	211576	-0.869281	48.7	15.9
1397	109	3	AT125	AT	Weinviertel	4	3	3	AT125	26429	19128	455629	221	EU-455629	11.9954	2169.98	119954	211577	211577	-0.869281	48.7	16
1398	109	3	AT125	AT	Weinviertel	4	3	3	AT125	26430	19128	455629	221	EU-455629	32.9045	3412.91	329045	212467	212467	-0.869281	48.8	15.9
1399	109	3	AT125	AT	Weinviertel	4	3	3	AT125	26431	19128	455629	221	EU-455629	0.275838	387.732	2758.38	212468	212468	-0.869281	48.8	16
1400	109	3	AT125	AT	Weinviertel	4	3	3	AT125	26432	19129	455630	221	EU-455630	178.19	9345.06	1.7819e+06	211577	211577	-0.869281	48.7	16
1401	109	3	AT125	AT	Weinviertel	4	3	3	AT125	26433	19129	455630	221	EU-455630	42.8257	3300.48	428257	211578	211578	-0.818705	48.7	16.1
1402	109	3	AT125	AT	Weinviertel	4	3	3	AT125	26434	19129	455630	221	EU-455630	25.947	2199.31	259470	212468	212468	-0.869281	48.8	16
1403	109	3	AT125	AT	Weinviertel	4	3	3	AT125	26435	19130	455631	221	EU-455631	181.345	16309.9	1.81345e+06	211579	211579	-0.805228	48.7	16.2
1404	109	3	AT125	AT	Weinviertel	4	3	3	AT125	26436	19131	455632	221	EU-455632	54.3563	5458.17	543563	211585	211585	-0.699325	48.7	16.8
1405	109	3	AT125	AT	Weinviertel	4	3	3	AT125	26440	19134	455635	221	EU-455635	115.044	14431.6	1.15044e+06	211583	211583	-0.778476	48.7	16.6
1406	109	3	AT125	AT	Weinviertel	4	3	3	AT125	26441	19135	455636	221	EU-455636	47.6499	4352.42	476499	211585	211585	-0.699325	48.7	16.8
1407	109	3	AT125	AT	Weinviertel	4	3	3	AT125	26444	19138	455639	221	EU-455639	573.957	40670.1	5.73957e+06	211584	211584	-0.749492	48.7	16.7
1408	109	3	AT125	AT	Weinviertel	4	3	3	AT125	26445	19138	455639	221	EU-455639	0.334124	244.983	3341.24	211585	211585	-0.699325	48.7	16.8
1409	109	3	AT125	AT	Weinviertel	4	3	3	AT125	26458	19146	455647	221	EU-455647	1273.47	51912.1	1.27347e+07	211576	211576	-0.869281	48.7	15.9
1410	109	3	AT125	AT	Weinviertel	4	3	3	AT125	26459	19146	455647	221	EU-455647	115.997	5864.52	1.15997e+06	211577	211577	-0.869281	48.7	16
1411	109	3	AT125	AT	Weinviertel	4	3	3	AT125	26460	19146	455647	221	EU-455647	417.886	28028.1	4.17886e+06	212467	212467	-0.869281	48.8	15.9
1412	109	3	AT125	AT	Weinviertel	4	3	3	AT125	26467	19152	455653	221	EU-455653	159.103	9987.14	1.59103e+06	212468	212468	-0.869281	48.8	16
1413	109	3	AT125	AT	Weinviertel	4	3	3	AT125	26468	19153	455654	221	EU-455654	246.222	23721.1	2.46222e+06	211583	211583	-0.778476	48.7	16.6
1414	109	3	AT125	AT	Weinviertel	4	3	3	AT125	26470	19154	455655	221	EU-455655	1.03607	976.749	10360.7	211585	211585	-0.699325	48.7	16.8
1415	109	3	AT125	AT	Weinviertel	4	3	3	AT125	26477	19158	455659	221	EU-455659	37.6088	3915.93	376088	211582	211582	-0.779864	48.7	16.5
1416	109	3	AT125	AT	Weinviertel	4	3	3	AT125	26479	19160	455661	221	EU-455661	339.746	16732.4	3.39746e+06	211584	211584	-0.749492	48.7	16.7
1417	109	3	AT125	AT	Weinviertel	4	3	3	AT125	26484	19165	455666	221	EU-455666	51.0357	4546.6	510357	211583	211583	-0.778476	48.7	16.6
1418	109	3	AT125	AT	Weinviertel	4	3	3	AT125	26489	19169	455670	221	EU-455670	67.6468	6885.73	676468	212467	212467	-0.869281	48.8	15.9
1419	109	3	AT125	AT	Weinviertel	4	3	3	AT125	26490	19169	455670	221	EU-455670	452.948	22060.1	4.52948e+06	212468	212468	-0.869281	48.8	16
1420	109	3	AT125	AT	Weinviertel	4	3	3	AT125	26493	19172	455673	221	EU-455673	209.261	10339	2.09261e+06	211584	211584	-0.749492	48.7	16.7
1421	109	3	AT125	AT	Weinviertel	4	3	3	AT125	26494	19172	455673	221	EU-455673	0.282262	364.354	2822.62	211585	211585	-0.699325	48.7	16.8
1422	109	3	AT125	AT	Weinviertel	4	3	3	AT125	26516	19185	455686	221	EU-455686	44.308	5867.11	443080	212473	212473	-0.774269	48.8	16.5
1423	109	3	AT125	AT	Weinviertel	4	3	3	AT125	26517	19185	455686	221	EU-455686	10.6084	2415.77	106084	212474	212474	-0.776793	48.8	16.6
1424	109	3	AT125	AT	Weinviertel	4	3	3	AT125	26522	19189	455690	221	EU-455690	72.2367	7996.51	722367	212474	212474	-0.776793	48.8	16.6
1425	109	3	AT125	AT	Weinviertel	4	3	3	AT125	26523	19190	455691	221	EU-455691	48.742	4864.45	487420	212473	212473	-0.774269	48.8	16.5
1426	109	3	AT125	AT	Weinviertel	4	3	3	AT125	26532	19198	455699	221	EU-455699	229.096	12642.8	2.29096e+06	212468	212468	-0.869281	48.8	16
1427	109	3	AT125	AT	Weinviertel	4	3	3	AT125	26613	19261	455762	221	EU-455762	27.4266	4732.31	274266	212473	212473	-0.774269	48.8	16.5
1428	117	3	BG342	BG	Сливен	2	2	3	BG342	13638	9944	446445	221	EU-446445	29.6534	2805.16	296534	155546	155546	-0.320889	42.4	26.2
1429	117	3	BG342	BG	Сливен	2	2	3	BG342	13668	9964	446465	221	EU-446465	43.3077	2758.74	433077	155543	155543	-0.300479	42.4	25.9
1430	117	3	BG342	BG	Сливен	2	2	3	BG342	13683	9977	446478	221	EU-446478	44.5127	2711.46	445127	155546	155546	-0.320889	42.4	26.2
1431	117	3	BG342	BG	Сливен	2	2	3	BG342	13693	9985	446486	221	EU-446486	127.64	8183.57	1.2764e+06	155546	155546	-0.320889	42.4	26.2
1432	117	3	BG342	BG	Сливен	2	2	3	BG342	13699	9989	446490	221	EU-446490	51.4267	4121.43	514267	155543	155543	-0.300479	42.4	25.9
1433	117	3	BG342	BG	Сливен	2	2	3	BG342	13703	9992	446493	221	EU-446493	374.985	18243.4	3.74985e+06	155545	155545	-0.290174	42.4	26.1
1434	117	3	BG342	BG	Сливен	2	2	3	BG342	13704	9993	446494	221	EU-446494	76.8817	5145.17	768817	155543	155543	-0.300479	42.4	25.9
1435	117	3	BG342	BG	Сливен	2	2	3	BG342	13705	9994	446495	221	EU-446495	136.401	7019.99	1.36401e+06	155545	155545	-0.290174	42.4	26.1
1436	117	3	BG342	BG	Сливен	2	2	3	BG342	13717	10002	446503	221	EU-446503	156.633	8610.85	1.56633e+06	155544	155544	-0.292862	42.4	26
1437	117	3	BG342	BG	Сливен	2	2	3	BG342	13718	10002	446503	221	EU-446503	7.1369	1349.98	71369	155545	155545	-0.290174	42.4	26.1
1438	117	3	BG342	BG	Сливен	2	2	3	BG342	13738	10019	446520	221	EU-446520	34.27	2373.38	342700	155546	155546	-0.320889	42.4	26.2
1439	117	3	BG342	BG	Сливен	2	2	3	BG342	13748	10027	446528	221	EU-446528	25.5033	2187.19	255033	155543	155543	-0.300479	42.4	25.9
1440	117	3	BG342	BG	Сливен	2	2	3	BG342	13813	10076	446577	221	EU-446577	52.1888	3396.29	521888	155545	155545	-0.290174	42.4	26.1
1441	117	3	BG342	BG	Сливен	2	2	3	BG342	13858	10111	446612	221	EU-446612	50.561	3275.81	505610	156435	156435	-0.323993	42.5	26
1442	117	3	BG342	BG	Сливен	2	2	3	BG342	13864	10114	446615	221	EU-446615	78.3849	4789.42	783849	155546	155546	-0.320889	42.4	26.2
1443	117	3	BG342	BG	Сливен	2	2	3	BG342	13872	10121	446622	221	EU-446622	78.0692	4481.12	780692	155546	155546	-0.320889	42.4	26.2
1444	117	3	BG342	BG	Сливен	2	2	3	BG342	13874	10123	446624	221	EU-446624	5.82278	1059.53	58227.8	155545	155545	-0.290174	42.4	26.1
1445	117	3	BG342	BG	Сливен	2	2	3	BG342	13875	10123	446624	221	EU-446624	81.2272	4004.86	812272	156436	156436	-0.311397	42.5	26.1
1446	117	3	BG342	BG	Сливен	2	2	3	BG342	13880	10128	446629	221	EU-446629	15.9456	2454.49	159456	156435	156435	-0.323993	42.5	26
1447	117	3	BG342	BG	Сливен	2	2	3	BG342	13881	10128	446629	221	EU-446629	123.926	7947.08	1.23926e+06	156436	156436	-0.311397	42.5	26.1
1448	117	3	BG342	BG	Сливен	2	2	3	BG342	13884	10130	446631	221	EU-446631	33.5436	2849.59	335436	155545	155545	-0.290174	42.4	26.1
1449	117	3	BG342	BG	Сливен	2	2	3	BG342	13885	10130	446631	221	EU-446631	33.3356	2570.66	333356	156436	156436	-0.311397	42.5	26.1
1450	117	3	BG342	BG	Сливен	2	2	3	BG342	13893	10137	446638	221	EU-446638	0.51442	379.639	5144.2	156435	156435	-0.323993	42.5	26
1451	117	3	BG342	BG	Сливен	2	2	3	BG342	13894	10137	446638	221	EU-446638	37.0018	2999.32	370018	156436	156436	-0.311397	42.5	26.1
1452	117	3	BG342	BG	Сливен	2	2	3	BG342	13984	10201	446702	221	EU-446702	93.3292	4310.6	933292	156434	156434	-0.332512	42.5	25.9
1453	117	3	BG342	BG	Сливен	2	2	3	BG342	14023	10225	446726	221	EU-446726	37.0307	3547.11	370307	156434	156434	-0.332512	42.5	25.9
1454	117	3	BG342	BG	Сливен	2	2	3	BG342	14059	10249	446750	221	EU-446750	73.7134	4894.7	737134	156434	156434	-0.332512	42.5	25.9
1455	117	3	BG342	BG	Сливен	2	2	3	BG342	14078	10266	446767	221	EU-446767	70.1035	4967.01	701035	156434	156434	-0.332512	42.5	25.9
1456	117	3	BG342	BG	Сливен	2	2	3	BG342	14093	10276	446777	221	EU-446777	25.7157	2391.78	257157	156437	156437	-0.301164	42.5	26.2
1457	117	3	BG342	BG	Сливен	2	2	3	BG342	14095	10278	446779	221	EU-446779	32.2639	2255.88	322639	156437	156437	-0.301164	42.5	26.2
1458	117	3	BG342	BG	Сливен	2	2	3	BG342	14106	10286	446787	221	EU-446787	26.728	2580.34	267280	156435	156435	-0.323993	42.5	26
1459	117	3	BG342	BG	Сливен	2	2	3	BG342	14107	10287	446788	221	EU-446788	35.4235	3232.92	354235	156434	156434	-0.332512	42.5	25.9
1460	117	3	BG342	BG	Сливен	2	2	3	BG342	14108	10287	446788	221	EU-446788	59.8706	5282.19	598706	156435	156435	-0.323993	42.5	26
1461	117	3	BG342	BG	Сливен	2	2	3	BG342	14110	10289	446790	221	EU-446790	103.919	5278.02	1.03919e+06	156435	156435	-0.323993	42.5	26
1462	117	3	BG342	BG	Сливен	2	2	3	BG342	14133	10310	446811	221	EU-446811	32.6461	2449.21	326461	156435	156435	-0.323993	42.5	26
1463	117	3	BG342	BG	Сливен	2	2	3	BG342	14139	10313	446814	221	EU-446814	32.026	2198.38	320260	156435	156435	-0.323993	42.5	26
1464	117	3	BG342	BG	Сливен	2	2	3	BG342	14149	10320	446821	221	EU-446821	30.8903	3367.37	308903	156435	156435	-0.323993	42.5	26
1465	117	3	BG342	BG	Сливен	2	2	3	BG342	14181	10346	446847	221	EU-446847	66.2378	6550.21	662378	156435	156435	-0.323993	42.5	26
1466	117	3	BG342	BG	Сливен	2	2	3	BG342	14182	10346	446847	221	EU-446847	49.9358	5022.76	499358	157326	157326	-0.361767	42.6	26
1467	117	3	BG342	BG	Сливен	2	2	3	BG342	14227	10379	446880	221	EU-446880	118.379	6606.93	1.18379e+06	156438	156438	-0.27807	42.5	26.3
1468	117	3	BG342	BG	Сливен	2	2	3	BG342	14240	10389	446890	221	EU-446890	33.9896	2708.81	339896	157326	157326	-0.361767	42.6	26
1469	117	3	BG342	BG	Сливен	2	2	3	BG342	14248	10396	446897	221	EU-446897	38.7764	2656	387764	157326	157326	-0.361767	42.6	26
1470	117	3	BG342	BG	Сливен	2	2	3	BG342	14251	10399	446900	221	EU-446900	55.0302	3158.97	550302	156438	156438	-0.27807	42.5	26.3
1471	117	3	BG342	BG	Сливен	2	2	3	BG342	14254	10402	446903	221	EU-446903	16.4117	2587.64	164117	156435	156435	-0.323993	42.5	26
1472	117	3	BG342	BG	Сливен	2	2	3	BG342	14255	10402	446903	221	EU-446903	399.539	20936.3	3.99539e+06	156436	156436	-0.311397	42.5	26.1
1473	117	3	BG342	BG	Сливен	2	2	3	BG342	14256	10402	446903	221	EU-446903	271.203	12371.6	2.71203e+06	157327	157327	-0.343247	42.6	26.1
1474	117	3	BG342	BG	Сливен	2	2	3	BG342	14265	10410	446911	221	EU-446911	68.3175	5621.11	683175	156437	156437	-0.301164	42.5	26.2
1475	117	3	BG342	BG	Сливен	2	2	3	BG342	14278	10420	446921	221	EU-446921	26.563	2128.69	265630	157327	157327	-0.343247	42.6	26.1
1476	117	3	BG342	BG	Сливен	2	2	3	BG342	14283	10423	446924	221	EU-446924	102.528	7484.49	1.02528e+06	157327	157327	-0.343247	42.6	26.1
1477	117	3	BG342	BG	Сливен	2	2	3	BG342	14375	10488	446989	221	EU-446989	162.04	5448.22	1.6204e+06	157328	157328	-0.332896	42.6	26.2
1478	117	3	BG342	BG	Сливен	2	2	3	BG342	14376	10488	446989	221	EU-446989	34.8513	2786.83	348513	157329	157329	-0.32102	42.6	26.3
1479	117	3	BG342	BG	Сливен	2	2	3	BG342	14397	10503	447004	221	EU-447004	66.7263	6263.53	667263	156438	156438	-0.27807	42.5	26.3
1480	117	3	BG342	BG	Сливен	2	2	3	BG342	14398	10503	447004	221	EU-447004	428.227	14480.4	4.28227e+06	157329	157329	-0.32102	42.6	26.3
1481	117	3	BG342	BG	Сливен	2	2	3	BG342	14436	10518	447019	221	EU-447019	14.6271	1895.1	146271	157327	157327	-0.343247	42.6	26.1
1482	117	3	BG342	BG	Сливен	2	2	3	BG342	14437	10518	447019	221	EU-447019	113.048	7951.83	1.13048e+06	157328	157328	-0.332896	42.6	26.2
1483	117	3	BG342	BG	Сливен	2	2	3	BG342	14440	10520	447021	221	EU-447021	41.3174	2557.91	413174	157327	157327	-0.343247	42.6	26.1
1484	117	3	BG342	BG	Сливен	2	2	3	BG342	14450	10528	447029	221	EU-447029	68.048	3501.63	680480	157326	157326	-0.361767	42.6	26
1485	117	3	BG342	BG	Сливен	2	2	3	BG342	14462	10537	447038	221	EU-447038	28.1702	2462.25	281702	157327	157327	-0.343247	42.6	26.1
1486	117	3	BG342	BG	Сливен	2	2	3	BG342	14464	10539	447040	221	EU-447040	76.8478	3936.79	768478	157326	157326	-0.361767	42.6	26
1487	117	3	BG342	BG	Сливен	2	2	3	BG342	14497	10561	447062	221	EU-447062	25.1616	2369.35	251616	157326	157326	-0.361767	42.6	26
1488	117	3	BG342	BG	Сливен	2	2	3	BG342	14500	10564	447065	221	EU-447065	34.3295	3426.88	343295	157328	157328	-0.332896	42.6	26.2
1489	117	3	BG342	BG	Сливен	2	2	3	BG342	14506	10570	447071	221	EU-447071	48.9393	3751.39	489393	157326	157326	-0.361767	42.6	26
1490	117	3	BG342	BG	Сливен	2	2	3	BG342	14507	10570	447071	221	EU-447071	9.18498	1489.16	91849.8	157327	157327	-0.343247	42.6	26.1
1491	117	3	BG342	BG	Сливен	2	2	3	BG342	14512	10575	447076	221	EU-447076	105.403	4468.05	1.05403e+06	158216	158216	-0.687311	42.7	25.9
1492	117	3	BG342	BG	Сливен	2	2	3	BG342	14528	10587	447088	221	EU-447088	101.032	4707.65	1.01032e+06	157326	157326	-0.361767	42.6	26
1493	117	3	BG342	BG	Сливен	2	2	3	BG342	14529	10587	447088	221	EU-447088	6.8079	1412.35	68079	158217	158217	-0.668619	42.7	26
1494	117	3	BG342	BG	Сливен	2	2	3	BG342	14530	10588	447089	221	EU-447089	52.3068	3646.32	523068	157328	157328	-0.332896	42.6	26.2
1495	117	3	BG342	BG	Сливен	2	2	3	BG342	14558	10608	447109	221	EU-447109	31.3295	2675.05	313295	158217	158217	-0.668619	42.7	26
1496	117	3	BG342	BG	Сливен	2	2	3	BG342	14578	10624	447125	221	EU-447125	42.3775	3575.69	423775	157327	157327	-0.343247	42.6	26.1
1497	117	3	BG342	BG	Сливен	2	2	3	BG342	14579	10625	447126	221	EU-447126	66.0737	4748.07	660737	157327	157327	-0.343247	42.6	26.1
1498	117	3	BG342	BG	Сливен	2	2	3	BG342	14580	10625	447126	221	EU-447126	37.6001	2383.23	376001	157328	157328	-0.332896	42.6	26.2
1499	117	3	BG342	BG	Сливен	2	2	3	BG342	14606	10642	447143	221	EU-447143	61.2454	3623.18	612454	157329	157329	-0.32102	42.6	26.3
1500	117	3	BG342	BG	Сливен	2	2	3	BG342	14609	10644	447145	221	EU-447145	48.7777	3570.45	487777	157330	157330	-0.319928	42.6	26.4
1501	117	3	BG342	BG	Сливен	2	2	3	BG342	14618	10653	447154	221	EU-447154	8.99036	1620.18	89903.6	157329	157329	-0.32102	42.6	26.3
1502	117	3	BG342	BG	Сливен	2	2	3	BG342	14619	10653	447154	221	EU-447154	38.0541	3221.08	380541	157330	157330	-0.319928	42.6	26.4
1503	117	3	BG342	BG	Сливен	2	2	3	BG342	14624	10658	447159	221	EU-447159	352.311	11946.9	3.52311e+06	157328	157328	-0.332896	42.6	26.2
1504	117	3	BG342	BG	Сливен	2	2	3	BG342	14631	10664	447165	221	EU-447165	422.422	11059.6	4.22422e+06	157326	157326	-0.361767	42.6	26
1505	117	3	BG342	BG	Сливен	2	2	3	BG342	14632	10664	447165	221	EU-447165	253.489	12912.7	2.53489e+06	158217	158217	-0.668619	42.7	26
1506	117	3	BG342	BG	Сливен	2	2	3	BG342	14633	10664	447165	221	EU-447165	161.915	9564.17	1.61915e+06	158218	158218	-0.637642	42.7	26.1
1507	117	3	BG342	BG	Сливен	2	2	3	BG342	14680	10695	447196	221	EU-447196	64.41	3662.6	644100	158218	158218	-0.637642	42.7	26.1
1508	117	3	BG342	BG	Сливен	2	2	3	BG342	14686	10700	447201	221	EU-447201	114.979	7521.07	1.14979e+06	157329	157329	-0.32102	42.6	26.3
1509	117	3	BG342	BG	Сливен	2	2	3	BG342	14687	10700	447201	221	EU-447201	49.2322	4448.07	492322	158220	158220	-0.539956	42.7	26.3
1510	117	3	BG342	BG	Сливен	2	2	3	BG342	14729	10730	447231	221	EU-447231	25.0683	2072.45	250683	158221	158221	-0.503638	42.7	26.4
1511	117	3	BG342	BG	Сливен	2	2	3	BG342	14749	10743	447244	221	EU-447244	27.0797	2089.52	270797	157331	157331	-0.324439	42.6	26.5
1512	117	3	BG342	BG	Сливен	2	2	3	BG342	14753	10746	447247	221	EU-447247	91.0863	4160.35	910863	158221	158221	-0.503638	42.7	26.4
1513	117	3	BG342	BG	Сливен	2	2	3	BG342	14765	10755	447256	221	EU-447256	69.2072	3606.44	692072	158221	158221	-0.503638	42.7	26.4
1514	117	3	BG342	BG	Сливен	2	2	3	BG342	14767	10757	447258	221	EU-447258	216.258	8332.94	2.16258e+06	158221	158221	-0.503638	42.7	26.4
1515	117	3	BG342	BG	Сливен	2	2	3	BG342	14773	10762	447263	221	EU-447263	30.2505	2561.7	302505	157332	157332	-0.332383	42.6	26.6
1516	117	3	BG342	BG	Сливен	2	2	3	BG342	14774	10763	447264	221	EU-447264	21.3044	3784.37	213044	157331	157331	-0.324439	42.6	26.5
1517	117	3	BG342	BG	Сливен	2	2	3	BG342	14775	10763	447264	221	EU-447264	31.5929	3002.63	315929	157332	157332	-0.332383	42.6	26.6
1518	117	3	BG342	BG	Сливен	2	2	3	BG342	14777	10765	447266	221	EU-447266	40.2635	5077.47	402635	157331	157331	-0.324439	42.6	26.5
1519	117	3	BG342	BG	Сливен	2	2	3	BG342	14778	10765	447266	221	EU-447266	61.0458	5229.52	610458	158222	158222	-0.443561	42.7	26.5
1520	117	3	BG342	BG	Сливен	2	2	3	BG342	14789	10774	447275	221	EU-447275	180.242	7981.55	1.80242e+06	157331	157331	-0.324439	42.6	26.5
1521	117	3	BG342	BG	Сливен	2	2	3	BG342	14790	10774	447275	221	EU-447275	143.428	7143.89	1.43428e+06	158222	158222	-0.443561	42.7	26.5
1522	117	3	BG342	BG	Сливен	2	2	3	BG342	14794	10777	447278	221	EU-447278	165.505	7414.49	1.65505e+06	158222	158222	-0.443561	42.7	26.5
1523	117	3	BG342	BG	Сливен	2	2	3	BG342	14797	10779	447280	221	EU-447280	68.625	3475.95	686250	158221	158221	-0.503638	42.7	26.4
1524	117	3	BG342	BG	Сливен	2	2	3	BG342	14800	10782	447283	221	EU-447283	143.763	9410.46	1.43763e+06	157332	157332	-0.332383	42.6	26.6
1525	117	3	BG342	BG	Сливен	2	2	3	BG342	14801	10782	447283	221	EU-447283	18.9363	3657.81	189363	158223	158223	-0.422359	42.7	26.6
1526	117	3	BG342	BG	Сливен	2	2	3	BG342	14826	10801	447302	221	EU-447302	6.17446	1924.62	61744.6	157332	157332	-0.332383	42.6	26.6
1527	117	3	BG342	BG	Сливен	2	2	3	BG342	14827	10801	447302	221	EU-447302	156.955	9814.9	1.56955e+06	158223	158223	-0.422359	42.7	26.6
1528	117	3	BG342	BG	Сливен	2	2	3	BG342	14841	10810	447311	221	EU-447311	0.067511	175.902	675.11	157332	157332	-0.332383	42.6	26.6
1529	117	3	BG342	BG	Сливен	2	2	3	BG342	14842	10810	447311	221	EU-447311	123.554	5077.7	1.23554e+06	157333	157333	-0.336076	42.6	26.7
1530	117	3	BG342	BG	Сливен	2	2	3	BG342	14843	10810	447311	221	EU-447311	60.2362	3525.78	602362	158224	158224	-0.358521	42.7	26.7
1531	117	3	BG342	BG	Сливен	2	2	3	BG342	14902	10850	447351	221	EU-447351	33.1249	2819.95	331249	158223	158223	-0.422359	42.7	26.6
1532	117	3	BG342	BG	Сливен	2	2	3	BG342	14976	10893	447394	221	EU-447394	39.459	3099.48	394590	158224	158224	-0.358521	42.7	26.7
1533	117	3	BG342	BG	Сливен	2	2	3	BG342	14993	10908	447409	221	EU-447409	194.467	7399.95	1.94467e+06	158224	158224	-0.358521	42.7	26.7
1534	117	3	BG342	BG	Сливен	2	2	3	BG342	15001	10914	447415	221	EU-447415	75.8599	3888.94	758599	158224	158224	-0.358521	42.7	26.7
1535	117	3	BG342	BG	Сливен	2	2	3	BG342	15004	10916	447417	221	EU-447417	51.5377	2956.66	515377	158224	158224	-0.358521	42.7	26.7
1536	117	3	BG342	BG	Сливен	2	2	3	BG342	15046	10949	447450	221	EU-447450	20.4217	1868.05	204217	158223	158223	-0.422359	42.7	26.6
1537	117	3	BG342	BG	Сливен	2	2	3	BG342	15047	10949	447450	221	EU-447450	46.2504	3540.1	462504	158224	158224	-0.358521	42.7	26.7
1538	117	3	BG342	BG	Сливен	2	2	3	BG342	15059	10960	447461	221	EU-447461	13.217	1853.97	132170	158224	158224	-0.358521	42.7	26.7
1539	118	3	BG343	BG	Ямбол	4	2	3	BG343	12207	8911	445412	221	EU-445412	25.0546	2074.73	250546	151987	151987	-0.285936	42	26.7
1540	118	3	BG343	BG	Ямбол	4	2	3	BG343	12507	9124	445625	221	EU-445625	23.0138	1960.03	230138	152876	152876	-0.243506	42.1	26.5
1541	118	3	BG343	BG	Ямбол	4	2	3	BG343	12508	9124	445625	221	EU-445625	221.219	9718.23	2.21219e+06	152877	152877	-0.237258	42.1	26.6
1542	118	3	BG343	BG	Ямбол	4	2	3	BG343	12712	9272	445773	221	EU-445773	88.6932	4360.65	886932	152878	152878	-0.262924	42.1	26.7
1543	118	3	BG343	BG	Ямбол	4	2	3	BG343	12815	9359	445860	221	EU-445860	26.3828	2224.69	263828	152877	152877	-0.237258	42.1	26.6
1544	118	3	BG343	BG	Ямбол	4	2	3	BG343	12870	9403	445904	221	EU-445904	8.5589	1777.76	85589	152877	152877	-0.237258	42.1	26.6
1545	118	3	BG343	BG	Ямбол	4	2	3	BG343	12871	9403	445904	221	EU-445904	79.7477	5305.01	797477	152878	152878	-0.262924	42.1	26.7
1546	118	3	BG343	BG	Ямбол	4	2	3	BG343	12896	9425	445926	221	EU-445926	42.9432	2609.66	429432	152878	152878	-0.262924	42.1	26.7
1547	118	3	BG343	BG	Ямбол	4	2	3	BG343	12900	9428	445929	221	EU-445929	43.0292	2891.42	430292	153766	153766	-0.241011	42.2	26.4
1548	118	3	BG343	BG	Ямбол	4	2	3	BG343	12902	9430	445931	221	EU-445931	25.0654	2172.09	250654	153766	153766	-0.241011	42.2	26.4
1549	118	3	BG343	BG	Ямбол	4	2	3	BG343	12934	9458	445959	221	EU-445959	31.7613	2999.53	317613	153765	153765	-0.257503	42.2	26.3
1550	118	3	BG343	BG	Ямбол	4	2	3	BG343	12943	9464	445965	221	EU-445965	26.4319	2564.04	264319	153767	153767	-0.251468	42.2	26.5
1551	118	3	BG343	BG	Ямбол	4	2	3	BG343	12945	9466	445967	221	EU-445967	203.479	7905.53	2.03479e+06	153766	153766	-0.241011	42.2	26.4
1552	118	3	BG343	BG	Ямбол	4	2	3	BG343	13031	9533	446034	221	EU-446034	131.204	5530.15	1.31204e+06	152879	152879	-0.290734	42.1	26.8
1553	118	3	BG343	BG	Ямбол	4	2	3	BG343	13222	9668	446169	221	EU-446169	5.83635	1003.57	58363.5	153770	153770	-0.296083	42.2	26.8
1554	118	3	BG343	BG	Ямбол	4	2	3	BG343	13223	9668	446169	221	EU-446169	59.7656	4885.64	597656	153771	153771	-0.286517	42.2	26.9
1555	118	3	BG343	BG	Ямбол	4	2	3	BG343	13248	9686	446187	221	EU-446187	25.3219	2248.65	253219	153768	153768	-0.255902	42.2	26.6
1556	118	3	BG343	BG	Ямбол	4	2	3	BG343	13411	9805	446306	221	EU-446306	25.8381	2065.98	258381	153769	153769	-0.278086	42.2	26.7
1557	118	3	BG343	BG	Ямбол	4	2	3	BG343	13412	9805	446306	221	EU-446306	39.2377	2661.95	392377	153770	153770	-0.296083	42.2	26.8
1558	118	3	BG343	BG	Ямбол	4	2	3	BG343	13486	9863	446364	221	EU-446364	39.3505	4443.98	393505	154656	154656	-0.300085	42.3	26.3
1559	118	3	BG343	BG	Ямбол	4	2	3	BG343	13560	9893	446394	221	EU-446394	30.9722	3133.09	309722	154657	154657	-0.295983	42.3	26.4
1560	118	3	BG343	BG	Ямбол	4	2	3	BG343	13562	9895	446396	221	EU-446396	41.6067	3966.81	416067	154656	154656	-0.300085	42.3	26.3
1561	118	3	BG343	BG	Ямбол	4	2	3	BG343	13566	9898	446399	221	EU-446399	224.679	8710.35	2.24679e+06	154659	154659	-0.296355	42.3	26.6
1562	118	3	BG343	BG	Ямбол	4	2	3	BG343	13577	9906	446407	221	EU-446407	41.9852	3052.27	419852	154660	154660	-0.297669	42.3	26.7
1563	118	3	BG343	BG	Ямбол	4	2	3	BG343	13592	9914	446415	221	EU-446415	0.383587	249.576	3835.87	154655	154655	-0.303156	42.3	26.2
1564	118	3	BG343	BG	Ямбол	4	2	3	BG343	13593	9914	446415	221	EU-446415	1.25154	621.08	12515.4	154656	154656	-0.300085	42.3	26.3
1565	118	3	BG343	BG	Ямбол	4	2	3	BG343	13594	9914	446415	221	EU-446415	1.30368	492.911	13036.8	155546	155546	-0.320889	42.4	26.2
1566	118	3	BG343	BG	Ямбол	4	2	3	BG343	13595	9914	446415	221	EU-446415	27.7045	2905.48	277045	155547	155547	-0.318584	42.4	26.3
1567	118	3	BG343	BG	Ямбол	4	2	3	BG343	13642	9947	446448	221	EU-446448	94.1199	4596.49	941199	154658	154658	-0.278126	42.3	26.5
1568	118	3	BG343	BG	Ямбол	4	2	3	BG343	13643	9948	446449	221	EU-446449	31.0524	3033.52	310524	154660	154660	-0.297669	42.3	26.7
1569	118	3	BG343	BG	Ямбол	4	2	3	BG343	13644	9948	446449	221	EU-446449	13.8004	1901.72	138004	154661	154661	-0.291671	42.3	26.8
1570	118	3	BG343	BG	Ямбол	4	2	3	BG343	13683	9977	446478	221	EU-446478	0.612866	364.275	6128.66	155546	155546	-0.320889	42.4	26.2
1571	118	3	BG343	BG	Ямбол	4	2	3	BG343	13688	9982	446483	221	EU-446483	82.5974	4817.75	825974	155547	155547	-0.318584	42.4	26.3
1572	118	3	BG343	BG	Ямбол	4	2	3	BG343	13706	9995	446496	221	EU-446496	94.8101	3855.27	948101	155547	155547	-0.318584	42.4	26.3
1573	118	3	BG343	BG	Ямбол	4	2	3	BG343	13707	9995	446496	221	EU-446496	9.86862	1608.61	98686.2	155548	155548	-0.317737	42.4	26.4
1574	118	3	BG343	BG	Ямбол	4	2	3	BG343	13766	10041	446542	221	EU-446542	32.5365	3164.68	325365	155546	155546	-0.320889	42.4	26.2
1575	118	3	BG343	BG	Ямбол	4	2	3	BG343	13782	10053	446554	221	EU-446554	54.9716	5102.47	549716	155548	155548	-0.317737	42.4	26.4
1576	118	3	BG343	BG	Ямбол	4	2	3	BG343	13789	10058	446559	221	EU-446559	64.1923	4309.19	641923	155549	155549	-0.317662	42.4	26.5
1577	118	3	BG343	BG	Ямбол	4	2	3	BG343	13810	10073	446574	221	EU-446574	44.612	3195.92	446120	155549	155549	-0.317662	42.4	26.5
1578	118	3	BG343	BG	Ямбол	4	2	3	BG343	13837	10096	446597	221	EU-446597	39.0685	2669.06	390685	155547	155547	-0.318584	42.4	26.3
1579	118	3	BG343	BG	Ямбол	4	2	3	BG343	13903	10143	446644	221	EU-446644	19.1891	1921.47	191891	154660	154660	-0.297669	42.3	26.7
1580	118	3	BG343	BG	Ямбол	4	2	3	BG343	13904	10143	446644	221	EU-446644	76.9624	4051.67	769624	155551	155551	-0.334192	42.4	26.7
1581	118	3	BG343	BG	Ямбол	4	2	3	BG343	13975	10195	446696	221	EU-446696	20.5211	1839.05	205211	155547	155547	-0.318584	42.4	26.3
1582	118	3	BG343	BG	Ямбол	4	2	3	BG343	13976	10195	446696	221	EU-446696	4.68986	1225.97	46898.6	155548	155548	-0.317737	42.4	26.4
1583	118	3	BG343	BG	Ямбол	4	2	3	BG343	14116	10294	446795	221	EU-446795	70.2919	4508.16	702919	155551	155551	-0.334192	42.4	26.7
1584	118	3	BG343	BG	Ямбол	4	2	3	BG343	14127	10304	446805	221	EU-446805	30.1537	2329.42	301537	156439	156439	-0.264148	42.5	26.4
1585	118	3	BG343	BG	Ямбол	4	2	3	BG343	14132	10309	446810	221	EU-446810	78.3792	4572.84	783792	155553	155553	-0.335158	42.4	26.9
1586	118	3	BG343	BG	Ямбол	4	2	3	BG343	14143	10316	446817	221	EU-446817	5.61878	950.179	56187.8	155550	155550	-0.322237	42.4	26.6
1587	118	3	BG343	BG	Ямбол	4	2	3	BG343	14144	10316	446817	221	EU-446817	49.1714	3394.9	491714	155551	155551	-0.334192	42.4	26.7
1588	118	3	BG343	BG	Ямбол	4	2	3	BG343	14147	10318	446819	221	EU-446819	78.0466	4782.19	780466	155551	155551	-0.334192	42.4	26.7
1589	118	3	BG343	BG	Ямбол	4	2	3	BG343	14150	10321	446822	221	EU-446822	117.407	7909.2	1.17407e+06	155550	155550	-0.322237	42.4	26.6
1590	118	3	BG343	BG	Ямбол	4	2	3	BG343	14160	10328	446829	221	EU-446829	25.3661	2129.41	253661	155551	155551	-0.334192	42.4	26.7
1591	118	3	BG343	BG	Ямбол	4	2	3	BG343	14161	10329	446830	221	EU-446830	173.737	8528.22	1.73737e+06	155550	155550	-0.322237	42.4	26.6
1592	118	3	BG343	BG	Ямбол	4	2	3	BG343	14250	10398	446899	221	EU-446899	187.867	7331.95	1.87867e+06	156441	156441	-0.290098	42.5	26.6
1593	118	3	BG343	BG	Ямбол	4	2	3	BG343	14267	10412	446913	221	EU-446913	42.1904	2895.51	421904	156439	156439	-0.264148	42.5	26.4
1594	118	3	BG343	BG	Ямбол	4	2	3	BG343	14316	10450	446951	221	EU-446951	56.9615	4373.49	569615	155552	155552	-0.34657	42.4	26.8
1595	118	3	BG343	BG	Ямбол	4	2	3	BG343	14317	10450	446951	221	EU-446951	251.231	11918.2	2.51231e+06	156443	156443	-0.323443	42.5	26.8
1596	118	3	BG343	BG	Ямбол	4	2	3	BG343	14320	10452	446953	221	EU-446953	78.1953	3903.03	781953	156442	156442	-0.315599	42.5	26.7
1597	118	3	BG343	BG	Ямбол	4	2	3	BG343	14321	10452	446953	221	EU-446953	0.196346	367.679	1963.46	156443	156443	-0.323443	42.5	26.8
1598	118	3	BG343	BG	Ямбол	4	2	3	BG343	14335	10461	446962	221	EU-446962	192.027	6462.57	1.92027e+06	156439	156439	-0.264148	42.5	26.4
1599	118	3	BG343	BG	Ямбол	4	2	3	BG343	14350	10469	446970	221	EU-446970	281.412	7425.81	2.81412e+06	156442	156442	-0.315599	42.5	26.7
1600	118	3	BG343	BG	Ямбол	4	2	3	BG343	14353	10472	446973	221	EU-446973	37.4706	2525.8	374706	156442	156442	-0.315599	42.5	26.7
1601	118	3	BG343	BG	Ямбол	4	2	3	BG343	14354	10472	446973	221	EU-446973	5.5654	1047.19	55654	156443	156443	-0.323443	42.5	26.8
1602	118	3	BG343	BG	Ямбол	4	2	3	BG343	14511	10574	447075	221	EU-447075	145.336	5344.58	1.45336e+06	156442	156442	-0.315599	42.5	26.7
1603	118	3	BG343	BG	Ямбол	4	2	3	BG343	14525	10585	447086	221	EU-447086	0.00187495	23.6671	18.7495	156444	156444	-0.329758	42.5	26.9
1604	118	3	BG343	BG	Ямбол	4	2	3	BG343	14554	10605	447106	221	EU-447106	26.5477	2200.1	265477	156442	156442	-0.315599	42.5	26.7
1605	118	3	BG343	BG	Ямбол	4	2	3	BG343	14582	10627	447128	221	EU-447128	14.7737	2642.72	147737	156442	156442	-0.315599	42.5	26.7
1606	118	3	BG343	BG	Ямбол	4	2	3	BG343	14583	10627	447128	221	EU-447128	29.8915	3164.87	298915	157333	157333	-0.336076	42.6	26.7
1607	118	3	BG343	BG	Ямбол	4	2	3	BG343	14652	10678	447179	221	EU-447179	34.277	2721.82	342770	157334	157334	-0.341521	42.6	26.8
1608	118	3	BG343	BG	Ямбол	4	2	3	BG343	14691	10704	447205	221	EU-447205	83.3039	4959.46	833039	157332	157332	-0.332383	42.6	26.6
1609	118	3	BG343	BG	Ямбол	4	2	3	BG343	14714	10720	447221	221	EU-447221	35.3088	2394.67	353088	157333	157333	-0.336076	42.6	26.7
1610	118	3	BG343	BG	Ямбол	4	2	3	BG343	14719	10724	447225	221	EU-447225	514.674	14415.6	5.14674e+06	157333	157333	-0.336076	42.6	26.7
1611	118	3	BG343	BG	Ямбол	4	2	3	BG343	14720	10724	447225	221	EU-447225	50.257	3531.46	502570	157334	157334	-0.341521	42.6	26.8
1612	118	3	BG343	BG	Ямбол	4	2	3	BG343	14845	10812	447313	221	EU-447313	103.886	4816.75	1.03886e+06	157333	157333	-0.336076	42.6	26.7
1613	118	3	BG343	BG	Ямбол	4	2	3	BG343	14848	10814	447315	221	EU-447315	99.9614	5833.77	999614	157333	157333	-0.336076	42.6	26.7
1614	118	3	BG343	BG	Ямбол	4	2	3	BG343	14849	10814	447315	221	EU-447315	5.8614	1012.32	58614	158224	158224	-0.358521	42.7	26.7
1615	118	3	BG343	BG	Ямбол	4	2	3	BG343	14863	10824	447325	221	EU-447325	33.5393	2671.27	335393	157333	157333	-0.336076	42.6	26.7
1616	118	3	BG343	BG	Ямбол	4	2	3	BG343	14864	10824	447325	221	EU-447325	45.9916	4457.78	459916	157334	157334	-0.341521	42.6	26.8
1617	118	3	BG343	BG	Ямбол	4	2	3	BG343	14865	10824	447325	221	EU-447325	10.0919	1432.38	100919	158224	158224	-0.358521	42.7	26.7
1618	121	3	AT126	AT	Wiener Umland/Nordteil	4	1	3	AT126	25483	18439	454940	221	EU-454940	34.0011	5041.68	340011	208014	208014	-0.79507	48.3	16.1
1619	121	3	AT126	AT	Wiener Umland/Nordteil	4	1	3	AT126	25490	18444	454945	221	EU-454945	0.0657854	225.172	657.854	208011	208011	-0.82258	48.3	15.8
1620	121	3	AT126	AT	Wiener Umland/Nordteil	4	1	3	AT126	25491	18444	454945	221	EU-454945	114.814	8674.9	1.14814e+06	208012	208012	-0.797626	48.3	15.9
1621	121	3	AT126	AT	Wiener Umland/Nordteil	4	1	3	AT126	25518	18463	454964	221	EU-454964	47.8943	3314.51	478943	208011	208011	-0.82258	48.3	15.8
1622	121	3	AT126	AT	Wiener Umland/Nordteil	4	1	3	AT126	25524	18467	454968	221	EU-454968	33.2039	3374.71	332039	208011	208011	-0.82258	48.3	15.8
1623	121	3	AT126	AT	Wiener Umland/Nordteil	4	1	3	AT126	25551	18486	454987	221	EU-454987	13.0803	3514.88	130803	208017	208017	-0.641397	48.3	16.4
1624	121	3	AT126	AT	Wiener Umland/Nordteil	4	1	3	AT126	25585	18510	455011	221	EU-455011	57.4321	5568.67	574321	208017	208017	-0.641397	48.3	16.4
1625	121	3	AT126	AT	Wiener Umland/Nordteil	4	1	3	AT126	25591	18515	455016	221	EU-455016	27.2265	2577.42	272265	208017	208017	-0.641397	48.3	16.4
1626	121	3	AT126	AT	Wiener Umland/Nordteil	4	1	3	AT126	25613	18534	455035	221	EU-455035	78.0251	8748.07	780251	208017	208017	-0.641397	48.3	16.4
1627	121	3	AT126	AT	Wiener Umland/Nordteil	4	1	3	AT126	25673	18580	455081	221	EU-455081	28.565	3489.28	285650	208909	208909	-0.690587	48.4	16.5
1628	121	3	AT126	AT	Wiener Umland/Nordteil	4	1	3	AT126	25677	18583	455084	221	EU-455084	44.9705	4633.25	449705	208908	208908	-0.687734	48.4	16.4
1629	121	3	AT126	AT	Wiener Umland/Nordteil	4	1	3	AT126	25678	18584	455085	221	EU-455085	107.182	11744.8	1.07182e+06	208909	208909	-0.690587	48.4	16.5
1630	121	3	AT126	AT	Wiener Umland/Nordteil	4	1	3	AT126	25679	18585	455086	221	EU-455086	39.2121	3618.88	392121	208910	208910	-0.674965	48.4	16.6
1631	121	3	AT126	AT	Wiener Umland/Nordteil	4	1	3	AT126	25682	18587	455088	221	EU-455088	35.6067	3502.3	356067	208908	208908	-0.687734	48.4	16.4
1632	121	3	AT126	AT	Wiener Umland/Nordteil	4	1	3	AT126	25685	18589	455090	221	EU-455090	88.9525	8034.34	889525	208908	208908	-0.687734	48.4	16.4
1633	121	3	AT126	AT	Wiener Umland/Nordteil	4	1	3	AT126	25686	18589	455090	221	EU-455090	3.98873	1190.9	39887.3	208909	208909	-0.690587	48.4	16.5
1634	121	3	AT126	AT	Wiener Umland/Nordteil	4	1	3	AT126	25691	18593	455094	221	EU-455094	47.3608	6144.93	473608	208909	208909	-0.690587	48.4	16.5
1635	121	3	AT126	AT	Wiener Umland/Nordteil	4	1	3	AT126	25700	18600	455101	221	EU-455101	8.68747	1699.56	86874.7	208908	208908	-0.687734	48.4	16.4
1636	121	3	AT126	AT	Wiener Umland/Nordteil	4	1	3	AT126	25701	18600	455101	221	EU-455101	17.6184	2864.29	176184	208909	208909	-0.690587	48.4	16.5
1637	121	3	AT126	AT	Wiener Umland/Nordteil	4	1	3	AT126	25702	18601	455102	221	EU-455102	52.0391	5749.43	520391	208909	208909	-0.690587	48.4	16.5
1638	121	3	AT126	AT	Wiener Umland/Nordteil	4	1	3	AT126	25703	18601	455102	221	EU-455102	37.1547	4332.56	371547	208910	208910	-0.674965	48.4	16.6
1639	121	3	AT126	AT	Wiener Umland/Nordteil	4	1	3	AT126	25706	18604	455105	221	EU-455105	37.5203	3614.99	375203	208909	208909	-0.690587	48.4	16.5
1640	121	3	AT126	AT	Wiener Umland/Nordteil	4	1	3	AT126	25707	18605	455106	221	EU-455106	42.1432	4019.07	421432	208909	208909	-0.690587	48.4	16.5
1641	121	3	AT126	AT	Wiener Umland/Nordteil	4	1	3	AT126	25710	18608	455109	221	EU-455109	39.435	3441.46	394350	208910	208910	-0.674965	48.4	16.6
1642	121	3	AT126	AT	Wiener Umland/Nordteil	4	1	3	AT126	25712	18610	455111	221	EU-455111	55.6177	6004.05	556177	208907	208907	-0.698718	48.4	16.3
1643	121	3	AT126	AT	Wiener Umland/Nordteil	4	1	3	AT126	25720	18616	455117	221	EU-455117	233.063	19084.1	2.33063e+06	208910	208910	-0.674965	48.4	16.6
1644	121	3	AT126	AT	Wiener Umland/Nordteil	4	1	3	AT126	25721	18617	455118	221	EU-455118	48.2929	4920.84	482929	208909	208909	-0.690587	48.4	16.5
1645	121	3	AT126	AT	Wiener Umland/Nordteil	4	1	3	AT126	25722	18617	455118	221	EU-455118	57.1482	4609.32	571482	208910	208910	-0.674965	48.4	16.6
1646	121	3	AT126	AT	Wiener Umland/Nordteil	4	1	3	AT126	25723	18618	455119	221	EU-455119	49.4041	7390.56	494041	208904	208904	-0.743743	48.4	16
1647	121	3	AT126	AT	Wiener Umland/Nordteil	4	1	3	AT126	25726	18621	455122	221	EU-455122	1.98619	767.567	19861.9	208910	208910	-0.674965	48.4	16.6
1648	121	3	AT126	AT	Wiener Umland/Nordteil	4	1	3	AT126	25727	18621	455122	221	EU-455122	31.002	4271.48	310020	208911	208911	-0.606738	48.4	16.7
1649	121	3	AT126	AT	Wiener Umland/Nordteil	4	1	3	AT126	25728	18622	455123	221	EU-455123	136.145	11055.2	1.36145e+06	208910	208910	-0.674965	48.4	16.6
1650	121	3	AT126	AT	Wiener Umland/Nordteil	4	1	3	AT126	25735	18627	455128	221	EU-455128	47.0322	5238.11	470322	208910	208910	-0.674965	48.4	16.6
1651	121	3	AT126	AT	Wiener Umland/Nordteil	4	1	3	AT126	25736	18627	455128	221	EU-455128	0.35749	344.651	3574.9	208911	208911	-0.606738	48.4	16.7
1652	121	3	AT126	AT	Wiener Umland/Nordteil	4	1	3	AT126	25737	18628	455129	221	EU-455129	26.9834	2525.16	269834	208909	208909	-0.690587	48.4	16.5
1653	121	3	AT126	AT	Wiener Umland/Nordteil	4	1	3	AT126	25743	18632	455133	221	EU-455133	33.4675	3496.58	334675	208909	208909	-0.690587	48.4	16.5
1654	121	3	AT126	AT	Wiener Umland/Nordteil	4	1	3	AT126	25747	18635	455136	221	EU-455136	38.2571	2812.92	382571	208909	208909	-0.690587	48.4	16.5
1655	121	3	AT126	AT	Wiener Umland/Nordteil	4	1	3	AT126	25748	18636	455137	221	EU-455137	114.454	12251.1	1.14454e+06	208902	208902	-0.858605	48.4	15.8
1656	121	3	AT126	AT	Wiener Umland/Nordteil	4	1	3	AT126	25756	18643	455144	221	EU-455144	44.3059	5982.28	443059	208903	208903	-0.783864	48.4	15.9
1657	121	3	AT126	AT	Wiener Umland/Nordteil	4	1	3	AT126	25762	18647	455148	221	EU-455148	164.234	10578.5	1.64234e+06	208911	208911	-0.606738	48.4	16.7
1658	121	3	AT126	AT	Wiener Umland/Nordteil	4	1	3	AT126	25766	18649	455150	221	EU-455150	28.2162	3570.14	282162	208909	208909	-0.690587	48.4	16.5
1659	121	3	AT126	AT	Wiener Umland/Nordteil	4	1	3	AT126	25767	18650	455151	221	EU-455151	99.6101	6541.39	996101	208910	208910	-0.674965	48.4	16.6
1660	121	3	AT126	AT	Wiener Umland/Nordteil	4	1	3	AT126	25768	18651	455152	221	EU-455152	29.0614	3390.45	290614	208904	208904	-0.743743	48.4	16
1661	121	3	AT126	AT	Wiener Umland/Nordteil	4	1	3	AT126	25772	18654	455155	221	EU-455155	49.5231	4363.93	495231	208902	208902	-0.858605	48.4	15.8
1662	121	3	AT126	AT	Wiener Umland/Nordteil	4	1	3	AT126	25773	18655	455156	221	EU-455156	53.9246	5846.2	539246	208903	208903	-0.783864	48.4	15.9
1663	121	3	AT126	AT	Wiener Umland/Nordteil	4	1	3	AT126	25774	18656	455157	221	EU-455157	116.925	13022.2	1.16925e+06	208903	208903	-0.783864	48.4	15.9
1664	121	3	AT126	AT	Wiener Umland/Nordteil	4	1	3	AT126	25775	18656	455157	221	EU-455157	16.243	3716.92	162430	208904	208904	-0.743743	48.4	16
1665	121	3	AT126	AT	Wiener Umland/Nordteil	4	1	3	AT126	25777	18658	455159	221	EU-455159	4.62102	1344.35	46210.2	208902	208902	-0.858605	48.4	15.8
1666	121	3	AT126	AT	Wiener Umland/Nordteil	4	1	3	AT126	25778	18658	455159	221	EU-455159	37.2843	4617.45	372843	208903	208903	-0.783864	48.4	15.9
1667	121	3	AT126	AT	Wiener Umland/Nordteil	4	1	3	AT126	25779	18659	455160	221	EU-455160	26.8937	3136.11	268937	208909	208909	-0.690587	48.4	16.5
1668	121	3	AT126	AT	Wiener Umland/Nordteil	4	1	3	AT126	25780	18660	455161	221	EU-455161	36.0243	4896.12	360243	208902	208902	-0.858605	48.4	15.8
1669	121	3	AT126	AT	Wiener Umland/Nordteil	4	1	3	AT126	25781	18661	455162	221	EU-455162	40.9389	4809.38	409389	208910	208910	-0.674965	48.4	16.6
1670	121	3	AT126	AT	Wiener Umland/Nordteil	4	1	3	AT126	25784	18663	455164	221	EU-455164	45.1706	4793.42	451706	208911	208911	-0.606738	48.4	16.7
1671	121	3	AT126	AT	Wiener Umland/Nordteil	4	1	3	AT126	25785	18663	455164	221	EU-455164	21.473	2016.57	214730	208912	208912	-0.563536	48.4	16.8
1672	121	3	AT126	AT	Wiener Umland/Nordteil	4	1	3	AT126	25797	18672	455173	221	EU-455173	79.1095	7334.49	791095	208903	208903	-0.783864	48.4	15.9
1673	121	3	AT126	AT	Wiener Umland/Nordteil	4	1	3	AT126	25803	18675	455176	221	EU-455176	176.009	11638.1	1.76009e+06	208911	208911	-0.606738	48.4	16.7
1674	121	3	AT126	AT	Wiener Umland/Nordteil	4	1	3	AT126	25805	18677	455178	221	EU-455178	35.1241	4695.08	351241	208903	208903	-0.783864	48.4	15.9
1675	121	3	AT126	AT	Wiener Umland/Nordteil	4	1	3	AT126	25806	18677	455178	221	EU-455178	3.94688	930.663	39468.8	209794	209794	-0.869281	48.5	15.9
1676	121	3	AT126	AT	Wiener Umland/Nordteil	4	1	3	AT126	25814	18685	455186	221	EU-455186	49.4714	6446.65	494714	208903	208903	-0.783864	48.4	15.9
1677	121	3	AT126	AT	Wiener Umland/Nordteil	4	1	3	AT126	25815	18685	455186	221	EU-455186	37.9967	4198.65	379967	209794	209794	-0.869281	48.5	15.9
1678	121	3	AT126	AT	Wiener Umland/Nordteil	4	1	3	AT126	25819	18689	455190	221	EU-455190	7.98652	2335.56	79865.2	208902	208902	-0.858605	48.4	15.8
1679	121	3	AT126	AT	Wiener Umland/Nordteil	4	1	3	AT126	25820	18689	455190	221	EU-455190	361.81	12116.8	3.6181e+06	209793	209793	-0.869281	48.5	15.8
1680	121	3	AT126	AT	Wiener Umland/Nordteil	4	1	3	AT126	25821	18689	455190	221	EU-455190	23.1589	3254.54	231589	209794	209794	-0.869281	48.5	15.9
1681	121	3	AT126	AT	Wiener Umland/Nordteil	4	1	3	AT126	25826	18693	455194	221	EU-455194	158.606	8050.75	1.58606e+06	208910	208910	-0.674965	48.4	16.6
1682	121	3	AT126	AT	Wiener Umland/Nordteil	4	1	3	AT126	25828	18695	455196	221	EU-455196	2.32891	734.18	23289.1	209793	209793	-0.869281	48.5	15.8
1683	121	3	AT126	AT	Wiener Umland/Nordteil	4	1	3	AT126	25843	18704	455205	221	EU-455205	427.311	15570.1	4.27311e+06	209793	209793	-0.869281	48.5	15.8
1684	121	3	AT126	AT	Wiener Umland/Nordteil	4	1	3	AT126	25844	18705	455206	221	EU-455206	33.5401	3388.63	335401	208910	208910	-0.674965	48.4	16.6
1685	121	3	AT126	AT	Wiener Umland/Nordteil	4	1	3	AT126	25845	18705	455206	221	EU-455206	178.03	13178.5	1.7803e+06	208911	208911	-0.606738	48.4	16.7
1686	121	3	AT126	AT	Wiener Umland/Nordteil	4	1	3	AT126	25846	18706	455207	221	EU-455207	455.31	40462.7	4.5531e+06	208912	208912	-0.563536	48.4	16.8
1687	121	3	AT126	AT	Wiener Umland/Nordteil	4	1	3	AT126	25849	18708	455209	221	EU-455209	21.6935	2182.79	216935	208904	208904	-0.743743	48.4	16
1688	121	3	AT126	AT	Wiener Umland/Nordteil	4	1	3	AT126	25850	18708	455209	221	EU-455209	41.3904	3305.13	413904	208905	208905	-0.749701	48.4	16.1
1689	121	3	AT126	AT	Wiener Umland/Nordteil	4	1	3	AT126	25851	18708	455209	221	EU-455209	61.315	5417.61	613150	209795	209795	-0.831253	48.5	16
1690	121	3	AT126	AT	Wiener Umland/Nordteil	4	1	3	AT126	25852	18708	455209	221	EU-455209	35.3357	3652.64	353357	209796	209796	-0.82839	48.5	16.1
1691	121	3	AT126	AT	Wiener Umland/Nordteil	4	1	3	AT126	25857	18712	455213	221	EU-455213	14.3047	3071.5	143047	209794	209794	-0.869281	48.5	15.9
1692	121	3	AT126	AT	Wiener Umland/Nordteil	4	1	3	AT126	25858	18712	455213	221	EU-455213	179.68	11322.2	1.7968e+06	209795	209795	-0.831253	48.5	16
1693	121	3	AT126	AT	Wiener Umland/Nordteil	4	1	3	AT126	25860	18714	455215	221	EU-455215	58.3972	4217.41	583972	209795	209795	-0.831253	48.5	16
1694	121	3	AT126	AT	Wiener Umland/Nordteil	4	1	3	AT126	25865	18718	455219	221	EU-455219	39.4437	3963.85	394437	208908	208908	-0.687734	48.4	16.4
1695	121	3	AT126	AT	Wiener Umland/Nordteil	4	1	3	AT126	25866	18718	455219	221	EU-455219	0.0254604	95.2144	254.604	209799	209799	-0.801466	48.5	16.4
1696	121	3	AT126	AT	Wiener Umland/Nordteil	4	1	3	AT126	25867	18719	455220	221	EU-455220	140.73	13301.2	1.4073e+06	209793	209793	-0.869281	48.5	15.8
1697	121	3	AT126	AT	Wiener Umland/Nordteil	4	1	3	AT126	25868	18719	455220	221	EU-455220	7.05553	1253.67	70555.3	209794	209794	-0.869281	48.5	15.9
1698	121	3	AT126	AT	Wiener Umland/Nordteil	4	1	3	AT126	25870	18721	455222	221	EU-455222	44.1024	4689.24	441024	209795	209795	-0.831253	48.5	16
1699	121	3	AT126	AT	Wiener Umland/Nordteil	4	1	3	AT126	25881	18728	455229	221	EU-455229	46.3828	3450.82	463828	208912	208912	-0.563536	48.4	16.8
1700	121	3	AT126	AT	Wiener Umland/Nordteil	4	1	3	AT126	25887	18733	455234	221	EU-455234	77.9289	6980.94	779289	208910	208910	-0.674965	48.4	16.6
1701	121	3	AT126	AT	Wiener Umland/Nordteil	4	1	3	AT126	25888	18734	455235	221	EU-455235	460.139	22865.4	4.60139e+06	209794	209794	-0.869281	48.5	15.9
1702	121	3	AT126	AT	Wiener Umland/Nordteil	4	1	3	AT126	25895	18740	455241	221	EU-455241	42.0751	5021.14	420751	209795	209795	-0.831253	48.5	16
1703	121	3	AT126	AT	Wiener Umland/Nordteil	4	1	3	AT126	25898	18742	455243	221	EU-455243	26.5658	2718.14	265658	209793	209793	-0.869281	48.5	15.8
1704	121	3	AT126	AT	Wiener Umland/Nordteil	4	1	3	AT126	25899	18743	455244	221	EU-455244	21.8267	3546.08	218267	208910	208910	-0.674965	48.4	16.6
1705	121	3	AT126	AT	Wiener Umland/Nordteil	4	1	3	AT126	25900	18743	455244	221	EU-455244	3.4817	943.573	34817	208911	208911	-0.606738	48.4	16.7
1706	121	3	AT126	AT	Wiener Umland/Nordteil	4	1	3	AT126	25905	18747	455248	221	EU-455248	87.012	8709.81	870120	209794	209794	-0.869281	48.5	15.9
1707	121	3	AT126	AT	Wiener Umland/Nordteil	4	1	3	AT126	25906	18748	455249	221	EU-455249	56.1492	5305.65	561492	209795	209795	-0.831253	48.5	16
1708	121	3	AT126	AT	Wiener Umland/Nordteil	4	1	3	AT126	25908	18750	455251	221	EU-455251	7.99864	2419.23	79986.4	208909	208909	-0.690587	48.4	16.5
1709	121	3	AT126	AT	Wiener Umland/Nordteil	4	1	3	AT126	25909	18750	455251	221	EU-455251	45.2063	4819.25	452063	209800	209800	-0.799395	48.5	16.5
1710	121	3	AT126	AT	Wiener Umland/Nordteil	4	1	3	AT126	25911	18752	455253	221	EU-455253	30.0213	3231.56	300213	208910	208910	-0.674965	48.4	16.6
1711	121	3	AT126	AT	Wiener Umland/Nordteil	4	1	3	AT126	25912	18752	455253	221	EU-455253	1.43327	581.854	14332.7	209801	209801	-0.769679	48.5	16.6
1712	121	3	AT126	AT	Wiener Umland/Nordteil	4	1	3	AT126	25915	18755	455256	221	EU-455256	264.172	21727.8	2.64172e+06	209793	209793	-0.869281	48.5	15.8
1713	121	3	AT126	AT	Wiener Umland/Nordteil	4	1	3	AT126	25916	18755	455256	221	EU-455256	47.9908	9625.79	479908	209794	209794	-0.869281	48.5	15.9
1714	121	3	AT126	AT	Wiener Umland/Nordteil	4	1	3	AT126	25918	18757	455258	221	EU-455258	59.414	5160.41	594140	208911	208911	-0.606738	48.4	16.7
1715	121	3	AT126	AT	Wiener Umland/Nordteil	4	1	3	AT126	25921	18760	455261	221	EU-455261	38.0888	6825.63	380888	209800	209800	-0.799395	48.5	16.5
1716	121	3	AT126	AT	Wiener Umland/Nordteil	4	1	3	AT126	25924	18762	455263	221	EU-455263	107.032	10703.4	1.07032e+06	208910	208910	-0.674965	48.4	16.6
1717	121	3	AT126	AT	Wiener Umland/Nordteil	4	1	3	AT126	25925	18762	455263	221	EU-455263	12.9696	2612.71	129696	209801	209801	-0.769679	48.5	16.6
1718	121	3	AT126	AT	Wiener Umland/Nordteil	4	1	3	AT126	25928	18764	455265	221	EU-455265	29.9174	4594.92	299174	209794	209794	-0.869281	48.5	15.9
1719	121	3	AT126	AT	Wiener Umland/Nordteil	4	1	3	AT126	25934	18769	455270	221	EU-455270	25.8914	5089.24	258914	209801	209801	-0.769679	48.5	16.6
1720	121	3	AT126	AT	Wiener Umland/Nordteil	4	1	3	AT126	25935	18770	455271	221	EU-455271	2.50417	675.986	25041.7	209794	209794	-0.869281	48.5	15.9
1721	121	3	AT126	AT	Wiener Umland/Nordteil	4	1	3	AT126	25936	18770	455271	221	EU-455271	12.9881	3059.91	129881	209795	209795	-0.831253	48.5	16
1722	121	3	AT126	AT	Wiener Umland/Nordteil	4	1	3	AT126	25946	18778	455279	221	EU-455279	12.2846	1811.25	122846	208911	208911	-0.606738	48.4	16.7
1723	121	3	AT126	AT	Wiener Umland/Nordteil	4	1	3	AT126	25947	18778	455279	221	EU-455279	12.9882	1606.9	129882	209802	209802	-0.70265	48.5	16.7
1724	121	3	AT126	AT	Wiener Umland/Nordteil	4	1	3	AT126	25950	18781	455282	221	EU-455282	110.189	9678.02	1.10189e+06	208912	208912	-0.563536	48.4	16.8
1725	121	3	AT126	AT	Wiener Umland/Nordteil	4	1	3	AT126	25951	18781	455282	221	EU-455282	7.88694	1246.73	78869.4	209803	209803	-0.634148	48.5	16.8
1726	121	3	AT126	AT	Wiener Umland/Nordteil	4	1	3	AT126	25958	18787	455288	221	EU-455288	3.49995	821.809	34999.5	208910	208910	-0.674965	48.4	16.6
1727	121	3	AT126	AT	Wiener Umland/Nordteil	4	1	3	AT126	25959	18787	455288	221	EU-455288	104.966	8379.36	1.04966e+06	208911	208911	-0.606738	48.4	16.7
1728	121	3	AT126	AT	Wiener Umland/Nordteil	4	1	3	AT126	25960	18787	455288	221	EU-455288	47.9316	4509.54	479316	209801	209801	-0.769679	48.5	16.6
1729	121	3	AT126	AT	Wiener Umland/Nordteil	4	1	3	AT126	25961	18787	455288	221	EU-455288	247.25	16420.7	2.4725e+06	209802	209802	-0.70265	48.5	16.7
1730	121	3	AT126	AT	Wiener Umland/Nordteil	4	1	3	AT126	25973	18796	455297	221	EU-455297	26.884	4107.57	268840	209800	209800	-0.799395	48.5	16.5
1731	121	3	AT126	AT	Wiener Umland/Nordteil	4	1	3	AT126	25977	18800	455301	221	EU-455301	105.354	10917.9	1.05354e+06	209802	209802	-0.70265	48.5	16.7
1732	121	3	AT126	AT	Wiener Umland/Nordteil	4	1	3	AT126	26005	18820	455321	221	EU-455321	23.6546	3453.37	236546	209803	209803	-0.634148	48.5	16.8
1733	121	3	AT126	AT	Wiener Umland/Nordteil	4	1	3	AT126	26014	18826	455327	221	EU-455327	18.1519	2235.26	181519	209802	209802	-0.70265	48.5	16.7
1734	121	3	AT126	AT	Wiener Umland/Nordteil	4	1	3	AT126	26015	18826	455327	221	EU-455327	6.40202	1041.62	64020.2	209803	209803	-0.634148	48.5	16.8
1735	121	3	AT126	AT	Wiener Umland/Nordteil	4	1	3	AT126	26029	18836	455337	221	EU-455337	37.6091	5420.07	376091	209803	209803	-0.634148	48.5	16.8
1736	128	3	AT127	AT	Wiener Umland/Südteil	4	2	3	AT127	24643	17853	454354	221	EU-454354	35.629	5247.6	356290	204451	204451	-0.869281	47.9	16.2
1737	128	3	AT127	AT	Wiener Umland/Südteil	4	2	3	AT127	24644	17853	454354	221	EU-454354	0.0518979	114.457	518.979	204452	204452	-0.736228	47.9	16.3
1738	128	3	AT127	AT	Wiener Umland/Südteil	4	2	3	AT127	24659	17865	454366	221	EU-454366	14.7569	1795.47	147569	204451	204451	-0.869281	47.9	16.2
1739	128	3	AT127	AT	Wiener Umland/Südteil	4	2	3	AT127	24660	17865	454366	221	EU-454366	12.7355	1872.28	127355	204452	204452	-0.736228	47.9	16.3
1740	128	3	AT127	AT	Wiener Umland/Südteil	4	2	3	AT127	24675	17875	454376	221	EU-454376	75.4054	8320.17	754054	204452	204452	-0.736228	47.9	16.3
1741	128	3	AT127	AT	Wiener Umland/Südteil	4	2	3	AT127	24724	17905	454406	221	EU-454406	53.1132	3280.94	531132	204452	204452	-0.736228	47.9	16.3
1742	128	3	AT127	AT	Wiener Umland/Südteil	4	2	3	AT127	24726	17907	454408	221	EU-454408	253.027	18953.5	2.53027e+06	204451	204451	-0.869281	47.9	16.2
1743	128	3	AT127	AT	Wiener Umland/Südteil	4	2	3	AT127	24727	17907	454408	221	EU-454408	28.907	3115.19	289070	205342	205342	-0.869281	48	16.2
1744	128	3	AT127	AT	Wiener Umland/Südteil	4	2	3	AT127	24734	17914	454415	221	EU-454415	30.205	4103.83	302050	205342	205342	-0.869281	48	16.2
1745	128	3	AT127	AT	Wiener Umland/Südteil	4	2	3	AT127	24738	17917	454418	221	EU-454418	87.9143	5948.96	879143	204452	204452	-0.736228	47.9	16.3
1746	128	3	AT127	AT	Wiener Umland/Südteil	4	2	3	AT127	24739	17917	454418	221	EU-454418	8.48007	1573.75	84800.7	205343	205343	-0.710403	48	16.3
1747	128	3	AT127	AT	Wiener Umland/Südteil	4	2	3	AT127	24744	17920	454421	221	EU-454421	23.9086	2498.11	239086	204452	204452	-0.736228	47.9	16.3
1748	128	3	AT127	AT	Wiener Umland/Südteil	4	2	3	AT127	24745	17920	454421	221	EU-454421	4.58599	1171.32	45859.9	205343	205343	-0.710403	48	16.3
1749	128	3	AT127	AT	Wiener Umland/Südteil	4	2	3	AT127	24759	17932	454433	221	EU-454433	78.3136	6101.18	783136	204452	204452	-0.736228	47.9	16.3
1750	128	3	AT127	AT	Wiener Umland/Südteil	4	2	3	AT127	24760	17932	454433	221	EU-454433	193.022	9604.52	1.93022e+06	205343	205343	-0.710403	48	16.3
1751	128	3	AT127	AT	Wiener Umland/Südteil	4	2	3	AT127	24761	17933	454434	221	EU-454434	45.1637	4215.4	451637	205342	205342	-0.869281	48	16.2
1752	128	3	AT127	AT	Wiener Umland/Südteil	4	2	3	AT127	24762	17934	454435	221	EU-454435	33.6646	5271.68	336646	205342	205342	-0.869281	48	16.2
1753	128	3	AT127	AT	Wiener Umland/Südteil	4	2	3	AT127	24786	17950	454451	221	EU-454451	38.0588	4084.37	380588	205343	205343	-0.710403	48	16.3
1754	128	3	AT127	AT	Wiener Umland/Südteil	4	2	3	AT127	24800	17962	454463	221	EU-454463	122.163	6819.27	1.22163e+06	205342	205342	-0.869281	48	16.2
1755	128	3	AT127	AT	Wiener Umland/Südteil	4	2	3	AT127	24802	17964	454465	221	EU-454465	42.0776	2638.6	420776	205343	205343	-0.710403	48	16.3
1756	128	3	AT127	AT	Wiener Umland/Südteil	4	2	3	AT127	24833	17986	454487	221	EU-454487	28.1249	3659.6	281249	205344	205344	-0.650142	48	16.4
1757	128	3	AT127	AT	Wiener Umland/Südteil	4	2	3	AT127	24841	17990	454491	221	EU-454491	182.345	5920.35	1.82345e+06	205342	205342	-0.869281	48	16.2
1758	128	3	AT127	AT	Wiener Umland/Südteil	4	2	3	AT127	24842	17990	454491	221	EU-454491	47.2714	3406.79	472714	205343	205343	-0.710403	48	16.3
1759	128	3	AT127	AT	Wiener Umland/Südteil	4	2	3	AT127	24849	17996	454497	221	EU-454497	169.356	12019.8	1.69356e+06	205342	205342	-0.869281	48	16.2
1760	128	3	AT127	AT	Wiener Umland/Südteil	4	2	3	AT127	24922	18042	454543	221	EU-454543	93.7221	6726.2	937221	205343	205343	-0.710403	48	16.3
1761	128	3	AT127	AT	Wiener Umland/Südteil	4	2	3	AT127	24924	18044	454545	221	EU-454545	35.9126	3030.61	359126	205345	205345	-0.644569	48	16.5
1762	128	3	AT127	AT	Wiener Umland/Südteil	4	2	3	AT127	24941	18054	454555	221	EU-454555	31.4265	4499.18	314265	205344	205344	-0.650142	48	16.4
1763	128	3	AT127	AT	Wiener Umland/Südteil	4	2	3	AT127	24988	18092	454593	221	EU-454593	92.7249	7037.85	927249	205342	205342	-0.869281	48	16.2
1764	128	3	AT127	AT	Wiener Umland/Südteil	4	2	3	AT127	24989	18092	454593	221	EU-454593	479.486	16815.4	4.79486e+06	205343	205343	-0.710403	48	16.3
1765	128	3	AT127	AT	Wiener Umland/Südteil	4	2	3	AT127	24990	18092	454593	221	EU-454593	0.0753897	236.082	753.897	206234	206234	-0.767359	48.1	16.3
1766	128	3	AT127	AT	Wiener Umland/Südteil	4	2	3	AT127	25034	18127	454628	221	EU-454628	86.8219	7010.78	868219	205343	205343	-0.710403	48	16.3
1767	128	3	AT127	AT	Wiener Umland/Südteil	4	2	3	AT127	25035	18127	454628	221	EU-454628	252.362	12016.4	2.52362e+06	206234	206234	-0.767359	48.1	16.3
1768	128	3	AT127	AT	Wiener Umland/Südteil	4	2	3	AT127	25037	18129	454630	221	EU-454630	106.355	13505.4	1.06355e+06	205347	205347	-0.608994	48	16.7
1769	128	3	AT127	AT	Wiener Umland/Südteil	4	2	3	AT127	25047	18137	454638	221	EU-454638	18.6556	1887.79	186556	205347	205347	-0.608994	48	16.7
1770	128	3	AT127	AT	Wiener Umland/Südteil	4	2	3	AT127	25048	18137	454638	221	EU-454638	8.21916	1286.16	82191.6	206238	206238	-0.581264	48.1	16.7
1771	128	3	AT127	AT	Wiener Umland/Südteil	4	2	3	AT127	25069	18151	454652	221	EU-454652	4.35875	1525.78	43587.5	206236	206236	-0.593671	48.1	16.5
1772	128	3	AT127	AT	Wiener Umland/Südteil	4	2	3	AT127	25070	18151	454652	221	EU-454652	23.2016	3377.24	232016	206237	206237	-0.612552	48.1	16.6
1773	128	3	AT127	AT	Wiener Umland/Südteil	4	2	3	AT127	25097	18171	454672	221	EU-454672	115.759	6554.7	1.15759e+06	206239	206239	-0.556414	48.1	16.8
1774	128	3	AT127	AT	Wiener Umland/Südteil	4	2	3	AT127	25112	18181	454682	221	EU-454682	46.3772	5095.04	463772	206234	206234	-0.767359	48.1	16.3
1775	128	3	AT127	AT	Wiener Umland/Südteil	4	2	3	AT127	25113	18182	454683	221	EU-454683	33.5678	3943.22	335678	206238	206238	-0.581264	48.1	16.7
1776	128	3	AT127	AT	Wiener Umland/Südteil	4	2	3	AT127	25133	18196	454697	221	EU-454697	40.8342	5723	408342	206237	206237	-0.612552	48.1	16.6
1777	128	3	AT127	AT	Wiener Umland/Südteil	4	2	3	AT127	25146	18204	454705	221	EU-454705	350.899	14657.3	3.50899e+06	206238	206238	-0.581264	48.1	16.7
1778	128	3	AT127	AT	Wiener Umland/Südteil	4	2	3	AT127	25147	18204	454705	221	EU-454705	241.497	12563.2	2.41497e+06	206239	206239	-0.556414	48.1	16.8
1779	128	3	AT127	AT	Wiener Umland/Südteil	4	2	3	AT127	25149	18206	454707	221	EU-454707	44.9426	3207.41	449426	206233	206233	-0.869281	48.1	16.2
1780	128	3	AT127	AT	Wiener Umland/Südteil	4	2	3	AT127	25150	18206	454707	221	EU-454707	63.0537	5449.46	630537	206234	206234	-0.767359	48.1	16.3
1781	128	3	AT127	AT	Wiener Umland/Südteil	4	2	3	AT127	25168	18220	454721	221	EU-454721	26.0045	2154.72	260045	206234	206234	-0.767359	48.1	16.3
1782	128	3	AT127	AT	Wiener Umland/Südteil	4	2	3	AT127	25174	18225	454726	221	EU-454726	20.0081	3716.43	200081	206241	206241	-0.539942	48.1	17
1783	128	3	AT127	AT	Wiener Umland/Südteil	4	2	3	AT127	25184	18232	454733	221	EU-454733	14.0696	2228.51	140696	206240	206240	-0.537307	48.1	16.9
1784	128	3	AT127	AT	Wiener Umland/Südteil	4	2	3	AT127	25185	18232	454733	221	EU-454733	150.657	12566.3	1.50657e+06	206241	206241	-0.539942	48.1	17
1785	128	3	AT127	AT	Wiener Umland/Südteil	4	2	3	AT127	25196	18241	454742	221	EU-454742	26.242	2577.12	262420	206239	206239	-0.556414	48.1	16.8
1786	128	3	AT127	AT	Wiener Umland/Südteil	4	2	3	AT127	25208	18247	454748	221	EU-454748	30.8329	4056.56	308329	206241	206241	-0.539942	48.1	17
1787	128	3	AT127	AT	Wiener Umland/Südteil	4	2	3	AT127	25210	18249	454750	221	EU-454750	65.5677	7560.52	655677	206240	206240	-0.537307	48.1	16.9
1788	128	3	AT127	AT	Wiener Umland/Südteil	4	2	3	AT127	25221	18256	454757	221	EU-454757	73.7708	7588.96	737708	206241	206241	-0.539942	48.1	17
1789	128	3	AT127	AT	Wiener Umland/Südteil	4	2	3	AT127	25308	18316	454817	221	EU-454817	7.19278	1759.64	71927.8	206241	206241	-0.539942	48.1	17
1790	128	3	AT127	AT	Wiener Umland/Südteil	4	2	3	AT127	25309	18316	454817	221	EU-454817	18.7147	2810.81	187147	207132	207132	-0.587431	48.2	17
1791	129	3	AT130	AT	Wien	4	1	3	AT130	25199	18243	454744	221	EU-454744	3.04347	1357.06	30434.7	206233	206233	-0.869281	48.1	16.2
1792	129	3	AT130	AT	Wien	4	1	3	AT130	25200	18243	454744	221	EU-454744	35.7553	3556.8	357553	206234	206234	-0.767359	48.1	16.3
1793	129	3	AT130	AT	Wien	4	1	3	AT130	25229	18262	454763	221	EU-454763	31.9466	2680.31	319466	207125	207125	-0.757065	48.2	16.3
1794	129	3	AT130	AT	Wien	4	1	3	AT130	25240	18270	454771	221	EU-454771	16.6787	2053.91	166787	206235	206235	-0.663102	48.1	16.4
1795	129	3	AT130	AT	Wien	4	1	3	AT130	25241	18270	454771	221	EU-454771	26.7671	3208.34	267671	207126	207126	-0.635908	48.2	16.4
1796	129	3	AT130	AT	Wien	4	1	3	AT130	25442	18407	454908	221	EU-454908	40.2061	3477.1	402061	208016	208016	-0.694164	48.3	16.3
1797	129	3	AT130	AT	Wien	4	1	3	AT130	25448	18412	454913	221	EU-454913	35.0092	5668.34	350092	208016	208016	-0.694164	48.3	16.3
1798	129	3	AT130	AT	Wien	4	1	3	AT130	25458	18421	454922	221	EU-454922	26.1251	3310.94	261251	208016	208016	-0.694164	48.3	16.3
1799	129	3	AT130	AT	Wien	4	1	3	AT130	25475	18433	454934	221	EU-454934	125.153	14024.9	1.25153e+06	208016	208016	-0.694164	48.3	16.3
1800	129	3	AT130	AT	Wien	4	1	3	AT130	25476	18433	454934	221	EU-454934	88.0711	6331.37	880711	208017	208017	-0.641397	48.3	16.4
1801	129	3	AT130	AT	Wien	4	1	3	AT130	25551	18486	454987	221	EU-454987	271.42	23430.6	2.7142e+06	208017	208017	-0.641397	48.3	16.4
1802	139	3	BG322	BG	Габрово	3	2	3	BG322	14989	10904	447405	221	EU-447405	39.5658	3001.01	395658	160880	160880	-0.523915	43	25
1803	139	3	BG322	BG	Габрово	3	2	3	BG322	15393	11192	447693	221	EU-447693	77.2233	4935.55	772233	161771	161771	-0.654798	43.1	25
1804	139	3	BG322	BG	Габрово	3	2	3	BG322	15453	11232	447733	221	EU-447733	26.8026	2859.35	268026	161772	161772	-0.637366	43.1	25.1
1805	139	3	BG322	BG	Габрово	3	2	3	BG322	15502	11261	447762	221	EU-447762	25.1159	2879.33	251159	161772	161772	-0.637366	43.1	25.1
1806	142	3	AL015	AL	Shkodër	4	2	1	AL015	7914	5743	442244	221	EU-442244	114.99	5312.33	1.1499e+06	146569	146569	0.615562	41.4	19.5
1807	142	3	AL015	AL	Shkodër	4	2	1	AL015	7920	5748	442249	221	EU-442249	25.1099	2192.01	251099	146570	146570	0.614882	41.4	19.6
1808	142	3	AL015	AL	Shkodër	4	2	1	AL015	8034	5829	442330	221	EU-442330	26.7732	2227.69	267732	147462	147462	0.160095	41.5	19.7
1809	143	3	AL021	AL	Elbasan	4	3	2	AL021	7080	5137	441638	221	EU-441638	39.4288	4724.95	394288	143008	143008	0.190999	41	19.8
1810	143	3	AL021	AL	Elbasan	4	3	2	AL021	7159	5195	441696	221	EU-441696	55.3274	4056.28	553274	143010	143010	0.0144387	41	20
1811	143	3	AL021	AL	Elbasan	4	3	2	AL021	7337	5325	441826	221	EU-441826	125.43	6494.72	1.2543e+06	143902	143902	-0.11921	41.1	20.1
1812	150	3	BG323	BG	Русе	4	2	3	BG323	16481	11971	448472	221	EU-448472	9.32739	1640.53	93273.9	163563	163563	-0.55903	43.3	26
1813	150	3	BG323	BG	Русе	4	2	3	BG323	16482	11971	448472	221	EU-448472	16.7073	2477.47	167073	164454	164454	-0.530724	43.4	26
1814	150	3	BG323	BG	Русе	4	2	3	BG323	16539	12021	448522	221	EU-448522	44.694	4114.81	446940	165341	165341	-0.441959	43.5	25.6
1815	150	3	BG323	BG	Русе	4	2	3	BG323	16550	12032	448533	221	EU-448533	82.5086	4868.69	825086	164452	164452	-0.483477	43.4	25.8
1816	150	3	BG323	BG	Русе	4	2	3	BG323	16556	12038	448539	221	EU-448539	33.5219	2733.44	335219	164452	164452	-0.483477	43.4	25.8
1817	150	3	BG323	BG	Русе	4	2	3	BG323	16577	12055	448556	221	EU-448556	34.1425	4157.63	341425	165342	165342	-0.460437	43.5	25.7
1818	150	3	BG323	BG	Русе	4	2	3	BG323	16598	12071	448572	221	EU-448572	25.045	2864.06	250450	164454	164454	-0.530724	43.4	26
1819	150	3	BG323	BG	Русе	4	2	3	BG323	16605	12077	448578	221	EU-448578	66.6226	3486.33	666226	165341	165341	-0.441959	43.5	25.6
1820	150	3	BG323	BG	Русе	4	2	3	BG323	16606	12077	448578	221	EU-448578	1.88025	1203.43	18802.5	165342	165342	-0.460437	43.5	25.7
1821	150	3	BG323	BG	Русе	4	2	3	BG323	16624	12088	448589	221	EU-448589	27.0272	2738.87	270272	165343	165343	-0.441181	43.5	25.8
1822	150	3	BG323	BG	Русе	4	2	3	BG323	16679	12125	448626	221	EU-448626	32.8055	3366.7	328055	165343	165343	-0.441181	43.5	25.8
1823	150	3	BG323	BG	Русе	4	2	3	BG323	16684	12128	448629	221	EU-448629	33.6294	3195.47	336294	165340	165340	-0.461161	43.5	25.5
1824	150	3	BG323	BG	Русе	4	2	3	BG323	16695	12135	448636	221	EU-448636	25.6958	2538	256958	165343	165343	-0.441181	43.5	25.8
1825	150	3	BG323	BG	Русе	4	2	3	BG323	16856	12263	448764	221	EU-448764	0.0615338	241.724	615.338	165347	165347	-0.483365	43.5	26.2
1826	150	3	BG323	BG	Русе	4	2	3	BG323	16876	12279	448780	221	EU-448780	62.2452	3652.53	622452	166235	166235	-0.466087	43.6	25.9
1827	150	3	BG323	BG	Русе	4	2	3	BG323	16952	12333	448834	221	EU-448834	39.0853	3968.66	390853	166237	166237	-0.453024	43.6	26.1
1828	150	3	BG323	BG	Русе	4	2	3	BG323	16978	12346	448847	221	EU-448847	2.05613	598.653	20561.3	166233	166233	-0.436605	43.6	25.7
1829	150	3	BG323	BG	Русе	4	2	3	BG323	16979	12346	448847	221	EU-448847	25.1992	2348.49	251992	167124	167124	-0.477664	43.7	25.7
1830	150	3	BG323	BG	Русе	4	2	3	BG323	17011	12369	448870	221	EU-448870	67.1724	4462.41	671724	166237	166237	-0.453024	43.6	26.1
1831	150	3	BG323	BG	Русе	4	2	3	BG323	17042	12394	448895	221	EU-448895	126.37	8522.18	1.2637e+06	166236	166236	-0.458279	43.6	26
1832	150	3	BG323	BG	Русе	4	2	3	BG323	17093	12433	448934	221	EU-448934	50.1686	3578.41	501686	167125	167125	-0.48059	43.7	25.8
1833	150	3	BG323	BG	Русе	4	2	3	BG323	17104	12439	448940	221	EU-448940	2.4868	643.871	24868	167125	167125	-0.48059	43.7	25.8
1834	150	3	BG323	BG	Русе	4	2	3	BG323	17105	12439	448940	221	EU-448940	22.721	2871.78	227210	167126	167126	-0.451205	43.7	25.9
1835	150	3	BG323	BG	Русе	4	2	3	BG323	17111	12444	448945	221	EU-448945	28.4681	3541.48	284681	167125	167125	-0.48059	43.7	25.8
1836	150	3	BG323	BG	Русе	4	2	3	BG323	17116	12448	448949	221	EU-448949	1.26102	624.714	12610.2	166238	166238	-0.465916	43.6	26.2
1837	150	3	BG323	BG	Русе	4	2	3	BG323	17117	12448	448949	221	EU-448949	30.1718	2344.02	301718	167129	167129	-0.454707	43.7	26.2
1838	150	3	BG323	BG	Русе	4	2	3	BG323	17126	12456	448957	221	EU-448957	27.0097	3146.36	270097	167129	167129	-0.454707	43.7	26.2
1839	150	3	BG323	BG	Русе	4	2	3	BG323	17141	12469	448970	221	EU-448970	25.313	2959.33	253130	167126	167126	-0.451205	43.7	25.9
1840	150	3	BG323	BG	Русе	4	2	3	BG323	17170	12487	448988	221	EU-448988	26.0357	3080.51	260357	167131	167131	-0.47981	43.7	26.4
1841	150	3	BG323	BG	Русе	4	2	3	BG323	17177	12491	448992	221	EU-448992	86.4045	7672.04	864045	167126	167126	-0.451205	43.7	25.9
1842	150	3	BG323	BG	Русе	4	2	3	BG323	17199	12506	449007	221	EU-449007	41.3241	3547.47	413241	167127	167127	-0.463287	43.7	26
1843	150	3	BG323	BG	Русе	4	2	3	BG323	17214	12520	449021	221	EU-449021	22.1424	2222.25	221424	167129	167129	-0.454707	43.7	26.2
1844	150	3	BG323	BG	Русе	4	2	3	BG323	17215	12520	449021	221	EU-449021	4.5239	870.297	45239	167130	167130	-0.461392	43.7	26.3
1845	150	3	BG323	BG	Русе	4	2	3	BG323	17222	12526	449027	221	EU-449027	25.3201	2681.28	253201	167128	167128	-0.446976	43.7	26.1
1846	150	3	BG323	BG	Русе	4	2	3	BG323	17237	12537	449038	221	EU-449038	36.8715	3082.41	368715	168017	168017	-0.465236	43.8	25.9
1847	150	3	BG323	BG	Русе	4	2	3	BG323	17271	12565	449066	221	EU-449066	170.925	7602.39	1.70925e+06	168018	168018	-0.445897	43.8	26
1848	150	3	BG323	BG	Русе	4	2	3	BG323	17273	12567	449068	221	EU-449068	39.6966	2833.92	396966	167131	167131	-0.47981	43.7	26.4
1849	150	3	BG323	BG	Русе	4	2	3	BG323	17276	12570	449071	221	EU-449071	38.7226	3079.81	387226	168021	168021	-0.475212	43.8	26.3
1850	150	3	BG323	BG	Русе	4	2	3	BG323	17388	12650	449151	221	EU-449151	1.32261	476.596	13226.1	168018	168018	-0.445897	43.8	26
1851	150	3	BG323	BG	Русе	4	2	3	BG323	17389	12650	449151	221	EU-449151	1.76489	743.077	17648.9	168019	168019	-0.468166	43.8	26.1
1852	150	3	BG323	BG	Русе	4	2	3	BG323	17390	12650	449151	221	EU-449151	9.32702	1427.04	93270.2	168909	168909	-0.472932	43.9	26
1853	150	3	BG323	BG	Русе	4	2	3	BG323	17391	12650	449151	221	EU-449151	13.4028	2141.72	134028	168910	168910	-0.463918	43.9	26.1
1854	150	3	BG323	BG	Русе	4	2	3	BG323	17424	12676	449177	221	EU-449177	12.1528	1431.95	121528	168909	168909	-0.472932	43.9	26
1855	150	3	BG323	BG	Русе	4	2	3	BG323	17425	12676	449177	221	EU-449177	19.2717	1869.02	192717	168910	168910	-0.463918	43.9	26.1
1856	150	3	BG323	BG	Русе	4	2	3	BG323	17641	12833	449334	221	EU-449334	25.1362	2358.35	251362	168910	168910	-0.463918	43.9	26.1
1857	156	3	BG324	BG	Разград	4	3	3	BG324	16656	12110	448611	221	EU-448611	65.0082	3993.18	650082	163569	163569	-0.571292	43.3	26.6
1858	156	3	BG324	BG	Разград	4	3	3	BG324	16657	12110	448611	221	EU-448611	14.8797	1753.71	148797	164460	164460	-0.537964	43.4	26.6
1859	156	3	BG324	BG	Разград	4	3	3	BG324	16675	12123	448624	221	EU-448624	1.94578	628.756	19457.8	163569	163569	-0.571292	43.3	26.6
1860	156	3	BG324	BG	Разград	4	3	3	BG324	16676	12123	448624	221	EU-448624	102.315	5901.93	1.02315e+06	164460	164460	-0.537964	43.4	26.6
1861	156	3	BG324	BG	Разград	4	3	3	BG324	16718	12152	448653	221	EU-448653	35.9551	3709.72	359551	164460	164460	-0.537964	43.4	26.6
1862	156	3	BG324	BG	Разград	4	3	3	BG324	16740	12168	448669	221	EU-448669	26.9587	2816.58	269587	164459	164459	-0.530025	43.4	26.5
1863	156	3	BG324	BG	Разград	4	3	3	BG324	16753	12179	448680	221	EU-448680	27.6516	3467.07	276516	164460	164460	-0.537964	43.4	26.6
1864	156	3	BG324	BG	Разград	4	3	3	BG324	17016	12373	448874	221	EU-448874	122.618	5424.74	1.22618e+06	165351	165351	-0.558349	43.5	26.6
1865	156	3	BG324	BG	Разград	4	3	3	BG324	17032	12386	448887	221	EU-448887	28.2979	2321.64	282979	166239	166239	-0.46894	43.6	26.3
1866	156	3	BG324	BG	Разград	4	3	3	BG324	17041	12393	448894	221	EU-448894	27.5624	2820.79	275624	166238	166238	-0.465916	43.6	26.2
1867	156	3	BG324	BG	Разград	4	3	3	BG324	17043	12395	448896	221	EU-448896	109.085	6291.23	1.09085e+06	166238	166238	-0.465916	43.6	26.2
1868	156	3	BG324	BG	Разград	4	3	3	BG324	17063	12408	448909	221	EU-448909	8.32238	1295.97	83223.8	166238	166238	-0.465916	43.6	26.2
1869	156	3	BG324	BG	Разград	4	3	3	BG324	17064	12408	448909	221	EU-448909	62.8612	4968.12	628612	166239	166239	-0.46894	43.6	26.3
1870	156	3	BG324	BG	Разград	4	3	3	BG324	17065	12409	448910	221	EU-448910	25.9715	2021.87	259715	166240	166240	-0.504531	43.6	26.4
1871	156	3	BG324	BG	Разград	4	3	3	BG324	17079	12422	448923	221	EU-448923	53.0386	2870.57	530386	166238	166238	-0.465916	43.6	26.2
1872	156	3	BG324	BG	Разград	4	3	3	BG324	17086	12428	448929	221	EU-448929	28.7552	2101.55	287552	166241	166241	-0.510761	43.6	26.5
1873	156	3	BG324	BG	Разград	4	3	3	BG324	17114	12446	448947	221	EU-448947	26.5401	2089.27	265401	166241	166241	-0.510761	43.6	26.5
1874	156	3	BG324	BG	Разград	4	3	3	BG324	17420	12672	449173	221	EU-449173	42.2073	3724.9	422073	168024	168024	-0.509064	43.8	26.6
1875	156	3	BG324	BG	Разград	4	3	3	BG324	17455	12702	449203	221	EU-449203	47.0063	3324.63	470063	168023	168023	-0.503431	43.8	26.5
1876	156	3	BG324	BG	Разград	4	3	3	BG324	17566	12783	449284	221	EU-449284	19.0049	2296.5	190049	168023	168023	-0.503431	43.8	26.5
1877	156	3	BG324	BG	Разград	4	3	3	BG324	17567	12783	449284	221	EU-449284	17.8852	2202.02	178852	168914	168914	-0.483921	43.9	26.5
1878	156	3	BG324	BG	Разград	4	3	3	BG324	17647	12839	449340	221	EU-449340	25.2578	2034.62	252578	168915	168915	-0.490842	43.9	26.6
1879	157	3	BG325	BG	Силистра	4	3	3	BG325	17500	12732	449233	221	EU-449233	30.1946	2292.08	301946	167139	167139	-0.542135	43.7	27.2
1880	157	3	BG325	BG	Силистра	4	3	3	BG325	17546	12767	449268	221	EU-449268	5.12055	1378.09	51205.5	167137	167137	-0.547297	43.7	27
1881	157	3	BG325	BG	Силистра	4	3	3	BG325	17547	12767	449268	221	EU-449268	42.3907	3432.24	423907	168028	168028	-0.512819	43.8	27
1882	157	3	BG325	BG	Силистра	4	3	3	BG325	17765	12929	449430	221	EU-449430	41.5639	3079.24	415639	168029	168029	-0.514164	43.8	27.1
1883	157	3	BG325	BG	Силистра	4	3	3	BG325	17801	12955	449456	221	EU-449456	25.3252	2063.6	253252	168030	168030	-0.517389	43.8	27.2
1884	157	3	BG325	BG	Силистра	4	3	3	BG325	17811	12963	449464	221	EU-449464	52.299	3667.1	522990	168029	168029	-0.514164	43.8	27.1
1885	157	3	BG325	BG	Силистра	4	3	3	BG325	17866	13000	449501	221	EU-449501	28.1157	3077.12	281157	168917	168917	-0.492134	43.9	26.8
1886	157	3	BG325	BG	Силистра	4	3	3	BG325	17943	13044	449545	221	EU-449545	25.4837	2223.22	254837	168031	168031	-0.508378	43.8	27.3
1887	157	3	BG325	BG	Силистра	4	3	3	BG325	17962	13059	449560	221	EU-449560	41.9553	3355.2	419553	169805	169805	-0.455872	44	26.5
1888	157	3	BG325	BG	Силистра	4	3	3	BG325	18014	13096	449597	221	EU-449597	34.7651	2810.75	347651	169805	169805	-0.455872	44	26.5
1889	157	3	BG325	BG	Силистра	4	3	3	BG325	18081	13146	449647	221	EU-449647	25.8933	2475.77	258933	169810	169810	-0.466505	44	27
1890	157	3	BG325	BG	Силистра	4	3	3	BG325	18104	13165	449666	221	EU-449666	25.5447	2343.5	255447	169810	169810	-0.466505	44	27
1891	157	3	BG325	BG	Силистра	4	3	3	BG325	18150	13199	449700	221	EU-449700	24.2156	2864.75	242156	169806	169806	-0.444155	44	26.6
1892	157	3	BG325	BG	Силистра	4	3	3	BG325	18151	13199	449700	221	EU-449700	48.7284	2895.06	487284	169807	169807	-0.456072	44	26.7
1893	157	3	BG325	BG	Силистра	4	3	3	BG325	18152	13199	449700	221	EU-449700	4.59625	904.725	45962.5	170697	170697	-0.475076	44.1	26.6
1894	157	3	BG325	BG	Силистра	4	3	3	BG325	18153	13199	449700	221	EU-449700	6.86671	1522.9	68667.1	170698	170698	-0.475876	44.1	26.7
1895	157	3	BG325	BG	Силистра	4	3	3	BG325	18189	13224	449725	221	EU-449725	57.8906	4128.32	578906	169811	169811	-0.482664	44	27.1
1896	157	3	BG325	BG	Силистра	4	3	3	BG325	18218	13244	449745	221	EU-449745	3.65793	1189.75	36579.3	169811	169811	-0.482664	44	27.1
1897	157	3	BG325	BG	Силистра	4	3	3	BG325	18219	13244	449745	221	EU-449745	52.9939	3976.1	529939	169812	169812	-0.484416	44	27.2
1898	157	3	BG325	BG	Силистра	4	3	3	BG325	18225	13249	449750	221	EU-449750	39.4661	2905.77	394661	169810	169810	-0.466505	44	27
1899	157	3	BG325	BG	Силистра	4	3	3	BG325	18339	13327	449828	221	EU-449828	42.1551	3940.16	421551	169812	169812	-0.484416	44	27.2
1900	157	3	BG325	BG	Силистра	4	3	3	BG325	18348	13336	449837	221	EU-449837	60.5389	3838.97	605389	169812	169812	-0.484416	44	27.2
1901	157	3	BG325	BG	Силистра	4	3	3	BG325	18376	13355	449856	221	EU-449856	37.5683	3538.63	375683	169815	169815	-0.482782	44	27.5
1902	157	3	BG325	BG	Силистра	4	3	3	BG325	18416	13380	449881	221	EU-449881	55.2367	4273.46	552367	169815	169815	-0.482782	44	27.5
1903	157	3	BG325	BG	Силистра	4	3	3	BG325	18424	13386	449887	221	EU-449887	43.9442	2745.99	439442	170702	170702	-0.461667	44.1	27.1
1904	157	3	BG325	BG	Силистра	4	3	3	BG325	18445	13402	449903	221	EU-449903	46.8337	3640.67	468337	170704	170704	-0.474431	44.1	27.3
1905	157	3	BG325	BG	Силистра	4	3	3	BG325	18448	13405	449906	221	EU-449906	55.9273	3350.09	559273	170703	170703	-0.465316	44.1	27.2
1906	157	3	BG325	BG	Силистра	4	3	3	BG325	18461	13413	449914	221	EU-449914	148.222	7008.56	1.48222e+06	170702	170702	-0.461667	44.1	27.1
1907	157	3	BG325	BG	Силистра	4	3	3	BG325	18474	13423	449924	221	EU-449924	58.9937	4108.16	589937	170704	170704	-0.474431	44.1	27.3
1908	157	3	BG325	BG	Силистра	4	3	3	BG325	18477	13426	449927	221	EU-449927	53.5099	4020.94	535099	170701	170701	-0.457989	44.1	27
1909	157	3	BG325	BG	Силистра	4	3	3	BG325	18478	13426	449927	221	EU-449927	14.8645	1714.92	148645	170702	170702	-0.461667	44.1	27.1
1910	157	3	BG325	BG	Силистра	4	3	3	BG325	18485	13432	449933	221	EU-449933	58.1204	4683.11	581204	170702	170702	-0.461667	44.1	27.1
1911	157	3	BG325	BG	Силистра	4	3	3	BG325	18521	13455	449956	221	EU-449956	1.6034	1458.41	16034	170704	170704	-0.474431	44.1	27.3
1912	159	3	BG344	BG	Стара Загора	2	2	3	BG344	11909	8701	445202	221	EU-445202	1.12343	688.349	11234.3	153754	153754	-0.276764	42.2	25.2
1913	159	3	BG344	BG	Стара Загора	2	2	3	BG344	11970	8744	445245	221	EU-445245	76.7388	3786.74	767388	152869	152869	-0.263042	42.1	25.8
1914	159	3	BG344	BG	Стара Загора	2	2	3	BG344	12199	8905	445406	221	EU-445406	44.1242	3081.43	441242	152869	152869	-0.263042	42.1	25.8
1915	159	3	BG344	BG	Стара Загора	2	2	3	BG344	12228	8924	445425	221	EU-445425	69.3155	4219.17	693155	153755	153755	-0.284453	42.2	25.3
1916	159	3	BG344	BG	Стара Загора	2	2	3	BG344	12229	8925	445426	221	EU-445426	118.077	4984.3	1.18077e+06	153756	153756	-0.303812	42.2	25.4
1917	159	3	BG344	BG	Стара Загора	2	2	3	BG344	12251	8942	445443	221	EU-445443	13.333	1454.47	133330	154644	154644	-0.351549	42.3	25.1
1918	159	3	BG344	BG	Стара Загора	2	2	3	BG344	12252	8942	445443	221	EU-445443	69.2879	4454.6	692879	154645	154645	-0.350786	42.3	25.2
1919	159	3	BG344	BG	Стара Загора	2	2	3	BG344	12255	8945	445446	221	EU-445446	33.9958	2884.02	339958	152869	152869	-0.263042	42.1	25.8
1920	159	3	BG344	BG	Стара Загора	2	2	3	BG344	12256	8945	445446	221	EU-445446	26.9793	2052.95	269793	153760	153760	-0.260281	42.2	25.8
1921	159	3	BG344	BG	Стара Загора	2	2	3	BG344	12259	8948	445449	221	EU-445449	127.527	5285.54	1.27527e+06	153756	153756	-0.303812	42.2	25.4
1922	159	3	BG344	BG	Стара Загора	2	2	3	BG344	12277	8963	445464	221	EU-445464	34.5595	2601.36	345595	153755	153755	-0.284453	42.2	25.3
1923	159	3	BG344	BG	Стара Загора	2	2	3	BG344	12278	8963	445464	221	EU-445464	42.2149	3679.1	422149	153756	153756	-0.303812	42.2	25.4
1924	159	3	BG344	BG	Стара Загора	2	2	3	BG344	12323	8999	445500	221	EU-445500	88.4425	4524.87	884425	153758	153758	-0.292366	42.2	25.6
1925	159	3	BG344	BG	Стара Загора	2	2	3	BG344	12328	9002	445503	221	EU-445503	273.305	10482	2.73305e+06	154645	154645	-0.350786	42.3	25.2
1926	159	3	BG344	BG	Стара Загора	2	2	3	BG344	12348	9017	445518	221	EU-445518	225.202	10397.3	2.25202e+06	153755	153755	-0.284453	42.2	25.3
1927	159	3	BG344	BG	Стара Загора	2	2	3	BG344	12349	9017	445518	221	EU-445518	39.9605	2874.3	399605	154646	154646	-0.334091	42.3	25.3
1928	159	3	BG344	BG	Стара Загора	2	2	3	BG344	12379	9038	445539	221	EU-445539	26.3553	2699.74	263553	154645	154645	-0.350786	42.3	25.2
1929	159	3	BG344	BG	Стара Загора	2	2	3	BG344	12409	9059	445560	221	EU-445560	44.3166	3323.03	443166	154645	154645	-0.350786	42.3	25.2
1930	159	3	BG344	BG	Стара Загора	2	2	3	BG344	12415	9064	445565	221	EU-445565	198.958	6966.39	1.98958e+06	153756	153756	-0.303812	42.2	25.4
1931	159	3	BG344	BG	Стара Загора	2	2	3	BG344	12416	9064	445565	221	EU-445565	143.42	8768.15	1.4342e+06	154647	154647	-0.344296	42.3	25.4
1932	159	3	BG344	BG	Стара Загора	2	2	3	BG344	12447	9079	445580	221	EU-445580	25.1342	2827.63	251342	154645	154645	-0.350786	42.3	25.2
1933	159	3	BG344	BG	Стара Загора	2	2	3	BG344	12461	9088	445589	221	EU-445589	25.2914	2091.01	252914	154646	154646	-0.334091	42.3	25.3
1934	159	3	BG344	BG	Стара Загора	2	2	3	BG344	12499	9118	445619	221	EU-445619	0.337564	275.083	3375.64	154647	154647	-0.344296	42.3	25.4
1935	159	3	BG344	BG	Стара Загора	2	2	3	BG344	12500	9118	445619	221	EU-445619	62.5751	3219.93	625751	154648	154648	-0.349795	42.3	25.5
1936	159	3	BG344	BG	Стара Загора	2	2	3	BG344	12501	9119	445620	221	EU-445620	54.0089	4533.95	540089	154647	154647	-0.344296	42.3	25.4
1937	159	3	BG344	BG	Стара Загора	2	2	3	BG344	12536	9146	445647	221	EU-445647	231.908	9540.21	2.31908e+06	154645	154645	-0.350786	42.3	25.2
1938	159	3	BG344	BG	Стара Загора	2	2	3	BG344	12537	9146	445647	221	EU-445647	48.5223	3933.95	485223	154646	154646	-0.334091	42.3	25.3
1939	159	3	BG344	BG	Стара Загора	2	2	3	BG344	12548	9154	445655	221	EU-445655	42.67	2688.95	426700	154647	154647	-0.344296	42.3	25.4
1940	159	3	BG344	BG	Стара Загора	2	2	3	BG344	12549	9155	445656	221	EU-445656	72.6791	7161.07	726791	154646	154646	-0.334091	42.3	25.3
1941	159	3	BG344	BG	Стара Загора	2	2	3	BG344	12559	9163	445664	221	EU-445664	56.3402	3683.68	563402	154646	154646	-0.334091	42.3	25.3
1942	159	3	BG344	BG	Стара Загора	2	2	3	BG344	12560	9164	445665	221	EU-445665	278.16	11685.4	2.7816e+06	154646	154646	-0.334091	42.3	25.3
1943	159	3	BG344	BG	Стара Загора	2	2	3	BG344	12585	9178	445679	221	EU-445679	28.2458	2927.21	282458	154647	154647	-0.344296	42.3	25.4
1944	159	3	BG344	BG	Стара Загора	2	2	3	BG344	12597	9187	445688	221	EU-445688	82.4922	4256.18	824922	153763	153763	-0.252786	42.2	26.1
1945	159	3	BG344	BG	Стара Загора	2	2	3	BG344	12629	9209	445710	221	EU-445710	29.0765	2827.59	290765	154645	154645	-0.350786	42.3	25.2
1946	159	3	BG344	BG	Стара Загора	2	2	3	BG344	12637	9214	445715	221	EU-445715	60.5178	4180.1	605178	154647	154647	-0.344296	42.3	25.4
1947	159	3	BG344	BG	Стара Загора	2	2	3	BG344	12638	9214	445715	221	EU-445715	0.0844031	144.85	844.031	154648	154648	-0.349795	42.3	25.5
1948	159	3	BG344	BG	Стара Загора	2	2	3	BG344	12644	9219	445720	221	EU-445720	160.382	9273.1	1.60382e+06	154645	154645	-0.350786	42.3	25.2
1949	159	3	BG344	BG	Стара Загора	2	2	3	BG344	12668	9237	445738	221	EU-445738	45.2765	3557.43	452765	154645	154645	-0.350786	42.3	25.2
1950	159	3	BG344	BG	Стара Загора	2	2	3	BG344	12673	9241	445742	221	EU-445742	137.102	6517	1.37102e+06	154644	154644	-0.351549	42.3	25.1
1951	159	3	BG344	BG	Стара Загора	2	2	3	BG344	12678	9246	445747	221	EU-445747	26.4645	2168.46	264645	154645	154645	-0.350786	42.3	25.2
1952	159	3	BG344	BG	Стара Загора	2	2	3	BG344	12679	9247	445748	221	EU-445748	44.821	2793.57	448210	154645	154645	-0.350786	42.3	25.2
1953	159	3	BG344	BG	Стара Загора	2	2	3	BG344	12681	9249	445750	221	EU-445750	104.228	5326.92	1.04228e+06	154645	154645	-0.350786	42.3	25.2
1954	159	3	BG344	BG	Стара Загора	2	2	3	BG344	12682	9249	445750	221	EU-445750	4.1008	1254.28	41008	154646	154646	-0.334091	42.3	25.3
1955	159	3	BG344	BG	Стара Загора	2	2	3	BG344	12690	9253	445754	221	EU-445754	57.9434	3686.41	579434	154647	154647	-0.344296	42.3	25.4
1956	159	3	BG344	BG	Стара Загора	2	2	3	BG344	12724	9282	445783	221	EU-445783	85.5849	3802.22	855849	154648	154648	-0.349795	42.3	25.5
1957	159	3	BG344	BG	Стара Загора	2	2	3	BG344	12773	9323	445824	221	EU-445824	44.0969	2669.53	440969	154648	154648	-0.349795	42.3	25.5
1958	159	3	BG344	BG	Стара Загора	2	2	3	BG344	12781	9330	445831	221	EU-445831	25.5117	2024.82	255117	154648	154648	-0.349795	42.3	25.5
1959	159	3	BG344	BG	Стара Загора	2	2	3	BG344	12814	9358	445859	221	EU-445859	93.4363	4927.37	934363	154647	154647	-0.344296	42.3	25.4
1960	159	3	BG344	BG	Стара Загора	2	2	3	BG344	12863	9397	445898	221	EU-445898	48.5038	3355.53	485038	154647	154647	-0.344296	42.3	25.4
1961	159	3	BG344	BG	Стара Загора	2	2	3	BG344	12864	9397	445898	221	EU-445898	1.6988	708.868	16988	154648	154648	-0.349795	42.3	25.5
1962	159	3	BG344	BG	Стара Загора	2	2	3	BG344	12892	9421	445922	221	EU-445922	74.4683	6960.57	744683	154648	154648	-0.349795	42.3	25.5
1963	159	3	BG344	BG	Стара Загора	2	2	3	BG344	12918	9442	445943	221	EU-445943	86.7166	3895.77	867166	155536	155536	-0.558555	42.4	25.2
1964	159	3	BG344	BG	Стара Загора	2	2	3	BG344	12925	9449	445950	221	EU-445950	78.802	4637.07	788020	155536	155536	-0.558555	42.4	25.2
1965	159	3	BG344	BG	Стара Загора	2	2	3	BG344	12937	9460	445961	221	EU-445961	64.4353	5776.23	644353	155536	155536	-0.558555	42.4	25.2
1966	159	3	BG344	BG	Стара Загора	2	2	3	BG344	12978	9490	445991	221	EU-445991	109.368	6733.5	1.09368e+06	154647	154647	-0.344296	42.3	25.4
1967	159	3	BG344	BG	Стара Загора	2	2	3	BG344	12979	9490	445991	221	EU-445991	108.952	9178.99	1.08952e+06	155538	155538	-0.470267	42.4	25.4
1968	159	3	BG344	BG	Стара Загора	2	2	3	BG344	12983	9494	445995	221	EU-445995	162.548	9232.68	1.62548e+06	155537	155537	-0.516123	42.4	25.3
1969	159	3	BG344	BG	Стара Загора	2	2	3	BG344	13041	9542	446043	221	EU-446043	53.1006	5594.88	531006	155539	155539	-0.413525	42.4	25.5
1970	159	3	BG344	BG	Стара Загора	2	2	3	BG344	13062	9558	446059	221	EU-446059	31.3981	2217.74	313981	155536	155536	-0.558555	42.4	25.2
1971	159	3	BG344	BG	Стара Загора	2	2	3	BG344	13089	9576	446077	221	EU-446077	26.6714	2216.16	266714	155538	155538	-0.470267	42.4	25.4
1972	159	3	BG344	BG	Стара Загора	2	2	3	BG344	13107	9587	446088	221	EU-446088	295.405	13622.6	2.95405e+06	155538	155538	-0.470267	42.4	25.4
1973	159	3	BG344	BG	Стара Загора	2	2	3	BG344	13108	9587	446088	221	EU-446088	18.324	2018.76	183240	155539	155539	-0.413525	42.4	25.5
1974	159	3	BG344	BG	Стара Загора	2	2	3	BG344	13134	9603	446104	221	EU-446104	30.2953	2569.4	302953	155537	155537	-0.516123	42.4	25.3
1975	159	3	BG344	BG	Стара Загора	2	2	3	BG344	13146	9612	446113	221	EU-446113	116.282	6315.53	1.16282e+06	155539	155539	-0.413525	42.4	25.5
1976	159	3	BG344	BG	Стара Загора	2	2	3	BG344	13152	9616	446117	221	EU-446117	93.5883	7519.66	935883	155539	155539	-0.413525	42.4	25.5
1977	159	3	BG344	BG	Стара Загора	2	2	3	BG344	13154	9618	446119	221	EU-446119	32.4488	4254.77	324488	155538	155538	-0.470267	42.4	25.4
1978	159	3	BG344	BG	Стара Загора	2	2	3	BG344	13176	9634	446135	221	EU-446135	47.9368	3512.48	479368	155537	155537	-0.516123	42.4	25.3
1979	159	3	BG344	BG	Стара Загора	2	2	3	BG344	13221	9667	446168	221	EU-446168	62.7762	5194.07	627762	155540	155540	-0.388724	42.4	25.6
1980	159	3	BG344	BG	Стара Загора	2	2	3	BG344	13235	9676	446177	221	EU-446177	37.4102	2985.68	374102	155538	155538	-0.470267	42.4	25.4
1981	159	3	BG344	BG	Стара Загора	2	2	3	BG344	13244	9683	446184	221	EU-446184	37.4079	3895.11	374079	155538	155538	-0.470267	42.4	25.4
1982	159	3	BG344	BG	Стара Загора	2	2	3	BG344	13256	9693	446194	221	EU-446194	50.9727	3498.52	509727	155540	155540	-0.388724	42.4	25.6
1983	159	3	BG344	BG	Стара Загора	2	2	3	BG344	13296	9723	446224	221	EU-446224	81.4821	6497.93	814821	155538	155538	-0.470267	42.4	25.4
1984	159	3	BG344	BG	Стара Загора	2	2	3	BG344	13348	9763	446264	221	EU-446264	107.526	5909.82	1.07526e+06	155540	155540	-0.388724	42.4	25.6
1985	159	3	BG344	BG	Стара Загора	2	2	3	BG344	13363	9773	446274	221	EU-446274	51.5924	3183.24	515924	155540	155540	-0.388724	42.4	25.6
1986	159	3	BG344	BG	Стара Загора	2	2	3	BG344	13444	9831	446332	221	EU-446332	71.7381	5157.08	717381	155542	155542	-0.330883	42.4	25.8
1987	159	3	BG344	BG	Стара Загора	2	2	3	BG344	13532	9875	446376	221	EU-446376	41.2814	4245.86	412814	155542	155542	-0.330883	42.4	25.8
1988	159	3	BG344	BG	Стара Загора	2	2	3	BG344	13551	9887	446388	221	EU-446388	56.2262	3065.4	562262	155540	155540	-0.388724	42.4	25.6
1989	159	3	BG344	BG	Стара Загора	2	2	3	BG344	13552	9887	446388	221	EU-446388	0.0274141	160.92	274.141	155541	155541	-0.360158	42.4	25.7
1990	159	3	BG344	BG	Стара Загора	2	2	3	BG344	13614	9927	446428	221	EU-446428	62.1486	3408.43	621486	156432	156432	-0.392325	42.5	25.7
1991	159	3	BG344	BG	Стара Загора	2	2	3	BG344	13622	9932	446433	221	EU-446433	124.878	5420.18	1.24878e+06	155541	155541	-0.360158	42.4	25.7
1992	159	3	BG344	BG	Стара Загора	2	2	3	BG344	13623	9932	446433	221	EU-446433	1.52524	734.443	15252.4	156432	156432	-0.392325	42.5	25.7
1993	159	3	BG344	BG	Стара Загора	2	2	3	BG344	13632	9940	446441	221	EU-446441	49.0433	2894.32	490433	155541	155541	-0.360158	42.4	25.7
1994	159	3	BG344	BG	Стара Загора	2	2	3	BG344	13633	9940	446441	221	EU-446441	5.37918	1310.89	53791.8	155542	155542	-0.330883	42.4	25.8
1995	159	3	BG344	BG	Стара Загора	2	2	3	BG344	13640	9946	446447	221	EU-446447	23.6879	2045.77	236879	155541	155541	-0.360158	42.4	25.7
1996	159	3	BG344	BG	Стара Загора	2	2	3	BG344	13641	9946	446447	221	EU-446447	7.49216	1188.3	74921.6	156432	156432	-0.392325	42.5	25.7
1997	159	3	BG344	BG	Стара Загора	2	2	3	BG344	13699	9989	446490	221	EU-446490	7.62786	2867.18	76278.6	155543	155543	-0.300479	42.4	25.9
[truncated: 26,840 more rows]

## Sheet: Risk_2050_VineyardsCLC2018_Euro
FID	FID_NUTS_R	LEVL_CODE	NUTS_ID	CNTR_CODE	NUTS_NAME	MOUNT_TYPE	URBN_TYPE	COAST_TYPE	FID_1	FID_fishne	FID_CLC201	OBJECTID	code_18	ID	Area_Ha	Shape_Leng	Shape_Area	FID_fish_1	TARGET_FID	Risk	Latitude	Longitude
0	7	3	DE714	DE	Wiesbaden, Kreisfreie Stadt	4	1	3	DE714	27819	20094	456595	221	EU-456595	78.2352	3807.22	782352	223083	223083	-0.378702	50	8.3
1	7	3	DE714	DE	Wiesbaden, Kreisfreie Stadt	4	1	3	DE714	27824	20097	456598	221	EU-456598	46.3248	3683.54	463248	223083	223083	-0.378702	50	8.3
2	7	3	DE714	DE	Wiesbaden, Kreisfreie Stadt	4	1	3	DE714	27851	20114	456615	221	EU-456615	44.626	3832.1	446260	223973	223973	-0.744999	50.1	8.2
3	7	3	DE714	DE	Wiesbaden, Kreisfreie Stadt	4	1	3	DE714	27852	20115	456616	221	EU-456616	71.1622	5006.4	711622	223973	223973	-0.744999	50.1	8.2
4	8	3	DE715	DE	Bergstraße	4	1	3	DE715	27396	19811	456312	221	EU-456312	74.0123	4279.09	740123	219522	219522	-0.405249	49.6	8.6
5	8	3	DE715	DE	Bergstraße	4	1	3	DE715	27397	19811	456312	221	EU-456312	34.4642	3540.02	344642	219523	219523	-0.635986	49.6	8.7
6	8	3	DE715	DE	Bergstraße	4	1	3	DE715	27422	19830	456331	221	EU-456331	166.391	7597.17	1.66391e+06	220413	220413	-0.383349	49.7	8.6
7	8	3	DE715	DE	Bergstraße	4	1	3	DE715	27429	19835	456336	221	EU-456336	36.2096	4289.74	362096	220413	220413	-0.383349	49.7	8.6
8	8	3	DE715	DE	Bergstraße	4	1	3	DE715	27430	19835	456336	221	EU-456336	0.0555832	106.56	555.832	220414	220414	-0.591364	49.7	8.7
9	8	3	DE715	DE	Bergstraße	4	1	3	DE715	27450	19850	456351	221	EU-456351	54.404	3656.63	544040	220413	220413	-0.383349	49.7	8.6
10	8	3	DE715	DE	Bergstraße	4	1	3	DE715	27477	19868	456369	221	EU-456369	61.0931	5290.56	610931	220413	220413	-0.383349	49.7	8.6
11	10	3	BG311	BG	Видин	4	3	3	BG311	15671	11386	447887	221	EU-447887	45.1015	3393.36	451015	165312	165312	-0.875673	43.5	22.7
12	10	3	BG311	BG	Видин	4	3	3	BG311	15756	11446	447947	221	EU-447947	85.5732	4774.05	855732	165312	165312	-0.875673	43.5	22.7
13	10	3	BG311	BG	Видин	4	3	3	BG311	15810	11491	447992	221	EU-447992	57.2771	3260.74	572771	166202	166202	-0.779717	43.6	22.6
14	10	3	BG311	BG	Видин	4	3	3	BG311	16051	11661	448162	221	EU-448162	60.1741	3784.5	601741	166205	166205	-0.521398	43.6	22.9
15	10	3	BG311	BG	Видин	4	3	3	BG311	16065	11674	448175	221	EU-448175	68.0363	3970.05	680363	166204	166204	-0.543126	43.6	22.8
16	10	3	BG311	BG	Видин	4	3	3	BG311	16187	11761	448262	221	EU-448262	36.818	2566.94	368180	167094	167094	-0.511991	43.7	22.7
17	10	3	BG311	BG	Видин	4	3	3	BG311	16198	11770	448271	221	EU-448271	111.698	5704.01	1.11698e+06	167093	167093	-0.615856	43.7	22.6
18	10	3	BG311	BG	Видин	4	3	3	BG311	16208	11776	448277	221	EU-448277	44.5868	3682.51	445868	167094	167094	-0.511991	43.7	22.7
19	10	3	BG311	BG	Видин	4	3	3	BG311	16250	11805	448306	221	EU-448306	63.0746	4564.21	630746	167093	167093	-0.615856	43.7	22.6
20	10	3	BG311	BG	Видин	4	3	3	BG311	16264	11815	448316	221	EU-448316	73.5541	5853.87	735541	167097	167097	-0.475233	43.7	23
21	10	3	BG311	BG	Видин	4	3	3	BG311	16284	11830	448331	221	EU-448331	38.4319	2757.77	384319	167096	167096	-0.472655	43.7	22.9
22	10	3	BG311	BG	Видин	4	3	3	BG311	16285	11831	448332	221	EU-448332	33.2169	2629.03	332169	167092	167092	-0.71258	43.7	22.5
23	10	3	BG311	BG	Видин	4	3	3	BG311	16306	11847	448348	221	EU-448348	48.9973	2946.1	489973	167094	167094	-0.511991	43.7	22.7
24	10	3	BG311	BG	Видин	4	3	3	BG311	16307	11847	448348	221	EU-448348	7.02827	1273.36	70282.7	167095	167095	-0.464933	43.7	22.8
25	10	3	BG311	BG	Видин	4	3	3	BG311	16308	11848	448349	221	EU-448349	33.7832	2461.5	337832	167094	167094	-0.511991	43.7	22.7
26	10	3	BG311	BG	Видин	4	3	3	BG311	16329	11864	448365	221	EU-448365	17.5879	1823.87	175879	167093	167093	-0.615856	43.7	22.6
27	10	3	BG311	BG	Видин	4	3	3	BG311	16330	11864	448365	221	EU-448365	27.4291	2608.76	274291	167094	167094	-0.511991	43.7	22.7
28	10	3	BG311	BG	Видин	4	3	3	BG311	16331	11864	448365	221	EU-448365	22.0394	2214.61	220394	167985	167985	-0.494428	43.8	22.7
29	10	3	BG311	BG	Видин	4	3	3	BG311	16332	11865	448366	221	EU-448366	54.1078	2998.31	541078	167094	167094	-0.511991	43.7	22.7
30	10	3	BG311	BG	Видин	4	3	3	BG311	16335	11868	448369	221	EU-448369	49.8077	4580.56	498077	167094	167094	-0.511991	43.7	22.7
31	10	3	BG311	BG	Видин	4	3	3	BG311	16336	11868	448369	221	EU-448369	0.00926117	45.2327	92.6117	167985	167985	-0.494428	43.8	22.7
32	10	3	BG311	BG	Видин	4	3	3	BG311	16337	11869	448370	221	EU-448370	142.143	5248.99	1.42143e+06	167983	167983	-0.591131	43.8	22.5
33	10	3	BG311	BG	Видин	4	3	3	BG311	16354	11883	448384	221	EU-448384	57.299	4363.45	572990	167095	167095	-0.464933	43.7	22.8
34	10	3	BG311	BG	Видин	4	3	3	BG311	16373	11899	448400	221	EU-448400	38.4035	3825.11	384035	167095	167095	-0.464933	43.7	22.8
35	10	3	BG311	BG	Видин	4	3	3	BG311	16374	11899	448400	221	EU-448400	30.9462	3203.26	309462	167986	167986	-0.458918	43.8	22.8
36	10	3	BG311	BG	Видин	4	3	3	BG311	16381	11906	448407	221	EU-448407	46.4626	2999.43	464626	167096	167096	-0.472655	43.7	22.9
37	10	3	BG311	BG	Видин	4	3	3	BG311	16392	11915	448416	221	EU-448416	34.8387	2857.96	348387	167986	167986	-0.458918	43.8	22.8
38	10	3	BG311	BG	Видин	4	3	3	BG311	16479	11969	448470	221	EU-448470	25.1558	2537.2	251558	167987	167987	-0.471714	43.8	22.9
39	10	3	BG311	BG	Видин	4	3	3	BG311	16485	11974	448475	221	EU-448475	54.4207	3581.61	544207	167983	167983	-0.591131	43.8	22.5
40	10	3	BG311	BG	Видин	4	3	3	BG311	16495	11981	448482	221	EU-448482	37.8988	3865.12	378988	167988	167988	-0.466557	43.8	23
41	10	3	BG311	BG	Видин	4	3	3	BG311	16500	11986	448487	221	EU-448487	25.4193	2058.57	254193	167985	167985	-0.494428	43.8	22.7
42	10	3	BG311	BG	Видин	4	3	3	BG311	16502	11988	448489	221	EU-448489	35.4726	3066.53	354726	167987	167987	-0.471714	43.8	22.9
43	10	3	BG311	BG	Видин	4	3	3	BG311	16503	11989	448490	221	EU-448490	5.32213	1062.67	53221.3	167987	167987	-0.471714	43.8	22.9
44	10	3	BG311	BG	Видин	4	3	3	BG311	16504	11989	448490	221	EU-448490	21.6665	2006.11	216665	167988	167988	-0.466557	43.8	23
45	10	3	BG311	BG	Видин	4	3	3	BG311	16506	11991	448492	221	EU-448492	51.9054	5182.09	519054	167987	167987	-0.471714	43.8	22.9
46	10	3	BG311	BG	Видин	4	3	3	BG311	16512	11996	448497	221	EU-448497	25.7174	2280.86	257174	168873	168873	-0.504561	43.9	22.4
47	10	3	BG311	BG	Видин	4	3	3	BG311	16519	12002	448503	221	EU-448503	128.042	5249.19	1.28042e+06	167987	167987	-0.471714	43.8	22.9
48	10	3	BG311	BG	Видин	4	3	3	BG311	16524	12007	448508	221	EU-448508	37.3668	2915.36	373668	168875	168875	-0.483444	43.9	22.6
49	10	3	BG311	BG	Видин	4	3	3	BG311	16529	12012	448513	221	EU-448513	34.0738	3756.19	340738	167987	167987	-0.471714	43.8	22.9
50	10	3	BG311	BG	Видин	4	3	3	BG311	16533	12015	448516	221	EU-448516	43.5141	2652.55	435141	168874	168874	-0.510415	43.9	22.5
51	10	3	BG311	BG	Видин	4	3	3	BG311	16558	12040	448541	221	EU-448541	76.1183	4144.83	761183	168874	168874	-0.510415	43.9	22.5
52	10	3	BG311	BG	Видин	4	3	3	BG311	16559	12040	448541	221	EU-448541	7.49773	1221.79	74977.3	168875	168875	-0.483444	43.9	22.6
53	10	3	BG311	BG	Видин	4	3	3	BG311	16565	12046	448547	221	EU-448547	74.9088	6413.2	749088	168877	168877	-0.455703	43.9	22.8
54	10	3	BG311	BG	Видин	4	3	3	BG311	16658	12111	448612	221	EU-448612	33.5801	2478.71	335801	168876	168876	-0.466151	43.9	22.7
55	10	3	BG311	BG	Видин	4	3	3	BG311	16709	12146	448647	221	EU-448647	10.808	1284.36	108080	169765	169765	-0.484337	44	22.5
56	10	3	BG311	BG	Видин	4	3	3	BG311	16710	12146	448647	221	EU-448647	17.5257	2127.14	175257	169766	169766	-0.469889	44	22.6
57	10	3	BG311	BG	Видин	4	3	3	BG311	16797	12216	448717	221	EU-448717	41.6731	3287.78	416731	169767	169767	-0.469195	44	22.7
58	10	3	BG311	BG	Видин	4	3	3	BG311	16801	12220	448721	221	EU-448721	70.6819	4187.06	706819	169767	169767	-0.469195	44	22.7
59	10	3	BG311	BG	Видин	4	3	3	BG311	16802	12220	448721	221	EU-448721	1.00324	509.82	10032.4	169768	169768	-0.462459	44	22.8
60	10	3	BG311	BG	Видин	4	3	3	BG311	16813	12227	448728	221	EU-448728	25.7495	2124.68	257495	169767	169767	-0.469195	44	22.7
61	10	3	BG311	BG	Видин	4	3	3	BG311	16816	12229	448730	221	EU-448730	107.301	4630.29	1.07301e+06	169766	169766	-0.469889	44	22.6
62	10	3	BG311	BG	Видин	4	3	3	BG311	16825	12236	448737	221	EU-448737	37.1592	2581.49	371592	169768	169768	-0.462459	44	22.8
63	10	3	BG311	BG	Видин	4	3	3	BG311	16829	12240	448741	221	EU-448741	25.8029	2169.69	258029	169767	169767	-0.469195	44	22.7
64	10	3	BG311	BG	Видин	4	3	3	BG311	16840	12250	448751	221	EU-448751	23.0925	2066.73	230925	169765	169765	-0.484337	44	22.5
65	10	3	BG311	BG	Видин	4	3	3	BG311	16841	12250	448751	221	EU-448751	58.6531	3317.14	586531	169766	169766	-0.469889	44	22.6
66	10	3	BG311	BG	Видин	4	3	3	BG311	16842	12251	448752	221	EU-448752	35.3608	2812.89	353608	169766	169766	-0.469889	44	22.6
67	10	3	BG311	BG	Видин	4	3	3	BG311	16854	12261	448762	221	EU-448762	38.6798	2529.61	386798	169766	169766	-0.469889	44	22.6
68	10	3	BG311	BG	Видин	4	3	3	BG311	16862	12268	448769	221	EU-448769	25.2426	2228.51	252426	169767	169767	-0.469195	44	22.7
69	10	3	BG311	BG	Видин	4	3	3	BG311	16863	12269	448770	221	EU-448770	39.1822	2378.55	391822	169767	169767	-0.469195	44	22.7
70	10	3	BG311	BG	Видин	4	3	3	BG311	16897	12292	448793	221	EU-448793	63.1918	3787.3	631918	169767	169767	-0.469195	44	22.7
71	10	3	BG311	BG	Видин	4	3	3	BG311	16898	12292	448793	221	EU-448793	82.4178	6352.48	824178	169768	169768	-0.462459	44	22.8
72	10	3	BG311	BG	Видин	4	3	3	BG311	16928	12316	448817	221	EU-448817	34.4972	3771.5	344972	169767	169767	-0.469195	44	22.7
73	10	3	BG311	BG	Видин	4	3	3	BG311	16931	12318	448819	221	EU-448819	46.6132	2801.79	466132	169767	169767	-0.469195	44	22.7
74	10	3	BG311	BG	Видин	4	3	3	BG311	16932	12318	448819	221	EU-448819	6.56412	1115.27	65641.2	169768	169768	-0.462459	44	22.8
75	10	3	BG311	BG	Видин	4	3	3	BG311	16941	12324	448825	221	EU-448825	29.7677	3322.23	297677	169767	169767	-0.469195	44	22.7
76	10	3	BG311	BG	Видин	4	3	3	BG311	16942	12324	448825	221	EU-448825	9.52929	1746.25	95292.9	170658	170658	-0.443634	44.1	22.7
77	10	3	BG311	BG	Видин	4	3	3	BG311	16955	12336	448837	221	EU-448837	11.0999	2341.8	110999	169768	169768	-0.462459	44	22.8
78	10	3	BG311	BG	Видин	4	3	3	BG311	16956	12336	448837	221	EU-448837	57.0272	3097.76	570272	170659	170659	-0.434022	44.1	22.8
79	10	3	BG311	BG	Видин	4	3	3	BG311	16960	12339	448840	221	EU-448840	6.05978	1357.96	60597.8	169768	169768	-0.462459	44	22.8
80	10	3	BG311	BG	Видин	4	3	3	BG311	16961	12339	448840	221	EU-448840	19.4104	2254.39	194104	170659	170659	-0.434022	44.1	22.8
81	10	3	BG311	BG	Видин	4	3	3	BG311	16996	12360	448861	221	EU-448861	40.5461	3148.7	405461	170657	170657	-0.448089	44.1	22.6
82	10	3	BG311	BG	Видин	4	3	3	BG311	17020	12377	448878	221	EU-448878	26.9164	3461.33	269164	169770	169770	-0.44994	44	23
83	10	3	BG311	BG	Видин	4	3	3	BG311	17021	12378	448879	221	EU-448879	29.5504	2717.96	295504	170659	170659	-0.434022	44.1	22.8
84	10	3	BG311	BG	Видин	4	3	3	BG311	17033	12387	448888	221	EU-448888	93.7404	4185.52	937404	170658	170658	-0.443634	44.1	22.7
85	10	3	BG311	BG	Видин	4	3	3	BG311	17053	12401	448902	221	EU-448902	28.9894	2343.04	289894	170658	170658	-0.443634	44.1	22.7
86	10	3	BG311	BG	Видин	4	3	3	BG311	17054	12401	448902	221	EU-448902	30.0793	2398.47	300793	170659	170659	-0.434022	44.1	22.8
87	10	3	BG311	BG	Видин	4	3	3	BG311	17055	12402	448903	221	EU-448903	106.312	6643.61	1.06312e+06	170659	170659	-0.434022	44.1	22.8
88	10	3	BG311	BG	Видин	4	3	3	BG311	17056	12402	448903	221	EU-448903	89.3558	5346.57	893558	170660	170660	-0.4516	44.1	22.9
89	10	3	BG311	BG	Видин	4	3	3	BG311	17058	12404	448905	221	EU-448905	23.4108	2726.42	234108	170657	170657	-0.448089	44.1	22.6
90	10	3	BG311	BG	Видин	4	3	3	BG311	17059	12404	448905	221	EU-448905	3.43564	826.88	34356.4	170658	170658	-0.443634	44.1	22.7
91	10	3	BG311	BG	Видин	4	3	3	BG311	17062	12407	448908	221	EU-448908	36.3678	3705.09	363678	170659	170659	-0.434022	44.1	22.8
92	10	3	BG311	BG	Видин	4	3	3	BG311	17069	12413	448914	221	EU-448914	31.5811	2293.88	315811	170659	170659	-0.434022	44.1	22.8
93	10	3	BG311	BG	Видин	4	3	3	BG311	17071	12415	448916	221	EU-448916	67.101	5718.81	671010	170659	170659	-0.434022	44.1	22.8
94	10	3	BG311	BG	Видин	4	3	3	BG311	17095	12435	448936	221	EU-448936	169.384	6059.95	1.69384e+06	170658	170658	-0.443634	44.1	22.7
95	10	3	BG311	BG	Видин	4	3	3	BG311	17109	12443	448944	221	EU-448944	397.546	15068.7	3.97546e+06	170659	170659	-0.434022	44.1	22.8
96	10	3	BG311	BG	Видин	4	3	3	BG311	17110	12443	448944	221	EU-448944	170.484	7519.86	1.70484e+06	170660	170660	-0.4516	44.1	22.9
97	10	3	BG311	BG	Видин	4	3	3	BG311	17123	12453	448954	221	EU-448954	303.849	15388.4	3.03849e+06	170659	170659	-0.434022	44.1	22.8
98	10	3	BG311	BG	Видин	4	3	3	BG311	17183	12496	448997	221	EU-448997	32.7334	2667.48	327334	171549	171549	-0.420811	44.2	22.7
99	11	3	BG312	BG	Монтана	4	2	3	BG312	14879	10835	447336	221	EU-447336	0.00886977	48.8137	88.6977	162643	162643	-0.875679	43.2	23.1
100	11	3	BG312	BG	Монтана	4	2	3	BG312	14880	10835	447336	221	EU-447336	26.7338	2656.43	267338	162644	162644	-0.875673	43.2	23.2
101	11	3	BG312	BG	Монтана	4	2	3	BG312	14886	10841	447342	221	EU-447342	45.764	4960.68	457640	162645	162645	-0.871472	43.2	23.3
102	11	3	BG312	BG	Монтана	4	2	3	BG312	14908	10853	447354	221	EU-447354	48.1864	3993.08	481864	162644	162644	-0.875673	43.2	23.2
103	11	3	BG312	BG	Монтана	4	2	3	BG312	14988	10903	447404	221	EU-447404	73.0464	4439.83	730464	162643	162643	-0.875679	43.2	23.1
104	11	3	BG312	BG	Монтана	4	2	3	BG312	14994	10909	447410	221	EU-447410	34.1985	2792.65	341985	162645	162645	-0.871472	43.2	23.3
105	11	3	BG312	BG	Монтана	4	2	3	BG312	15055	10957	447458	221	EU-447458	56.1097	3832.88	561097	162645	162645	-0.871472	43.2	23.3
106	11	3	BG312	BG	Монтана	4	2	3	BG312	15064	10963	447464	221	EU-447464	59.2942	4856.48	592942	162644	162644	-0.875673	43.2	23.2
107	11	3	BG312	BG	Монтана	4	2	3	BG312	15065	10963	447464	221	EU-447464	84.5591	4996.05	845591	162645	162645	-0.871472	43.2	23.3
108	11	3	BG312	BG	Монтана	4	2	3	BG312	15066	10963	447464	221	EU-447464	13.4269	2229.95	134269	163535	163535	-0.533809	43.3	23.2
109	11	3	BG312	BG	Монтана	4	2	3	BG312	15067	10963	447464	221	EU-447464	84.4892	7142.49	844892	163536	163536	-0.537093	43.3	23.3
110	11	3	BG312	BG	Монтана	4	2	3	BG312	15104	10990	447491	221	EU-447491	49.2515	4398.77	492515	163536	163536	-0.537093	43.3	23.3
111	11	3	BG312	BG	Монтана	4	2	3	BG312	15154	11027	447528	221	EU-447528	25.0105	2274.18	250105	163536	163536	-0.537093	43.3	23.3
112	11	3	BG312	BG	Монтана	4	2	3	BG312	15163	11034	447535	221	EU-447535	26.5573	2629.34	265573	163536	163536	-0.537093	43.3	23.3
113	11	3	BG312	BG	Монтана	4	2	3	BG312	15166	11036	447537	221	EU-447537	29.9159	2489.44	299159	163536	163536	-0.537093	43.3	23.3
114	11	3	BG312	BG	Монтана	4	2	3	BG312	15269	11113	447614	221	EU-447614	35.5875	3703.83	355875	163536	163536	-0.537093	43.3	23.3
115	11	3	BG312	BG	Монтана	4	2	3	BG312	15270	11113	447614	221	EU-447614	17.4638	2116.28	174638	163537	163537	-0.565024	43.3	23.4
116	11	3	BG312	BG	Монтана	4	2	3	BG312	15346	11167	447668	221	EU-447668	46.0012	3791.91	460012	163536	163536	-0.537093	43.3	23.3
117	11	3	BG312	BG	Монтана	4	2	3	BG312	15402	11199	447700	221	EU-447700	55.3574	3329.93	553574	164425	164425	-0.507135	43.4	23.1
118	11	3	BG312	BG	Монтана	4	2	3	BG312	15428	11214	447715	221	EU-447715	26.1362	2427.35	261362	164426	164426	-0.459781	43.4	23.2
119	11	3	BG312	BG	Монтана	4	2	3	BG312	15521	11274	447775	221	EU-447775	25.4522	2360.09	254522	164427	164427	-0.464242	43.4	23.3
120	11	3	BG312	BG	Монтана	4	2	3	BG312	15549	11296	447797	221	EU-447797	42.3778	3791.59	423778	164428	164428	-0.507414	43.4	23.4
121	11	3	BG312	BG	Монтана	4	2	3	BG312	15560	11302	447803	221	EU-447803	31.0137	2265.47	310137	164425	164425	-0.507135	43.4	23.1
122	11	3	BG312	BG	Монтана	4	2	3	BG312	15561	11302	447803	221	EU-447803	24.7608	2739.67	247608	164426	164426	-0.459781	43.4	23.2
123	11	3	BG312	BG	Монтана	4	2	3	BG312	15579	11312	447813	221	EU-447813	41.6287	2775.72	416287	164425	164425	-0.507135	43.4	23.1
124	11	3	BG312	BG	Монтана	4	2	3	BG312	15640	11361	447862	221	EU-447862	68.8066	5558.75	688066	164426	164426	-0.459781	43.4	23.2
125	11	3	BG312	BG	Монтана	4	2	3	BG312	15641	11361	447862	221	EU-447862	3.11728	1149.98	31172.8	165317	165317	-0.531987	43.5	23.2
126	11	3	BG312	BG	Монтана	4	2	3	BG312	15703	11410	447911	221	EU-447911	66.8824	3578.83	668824	165315	165315	-0.588957	43.5	23
127	11	3	BG312	BG	Монтана	4	2	3	BG312	15775	11462	447963	221	EU-447963	32.4285	2766.08	324285	165315	165315	-0.588957	43.5	23
128	11	3	BG312	BG	Монтана	4	2	3	BG312	15788	11473	447974	221	EU-447974	43.6954	4454.48	436954	165319	165319	-0.524503	43.5	23.4
129	11	3	BG312	BG	Монтана	4	2	3	BG312	15835	11511	448012	221	EU-448012	33.3862	2948.21	333862	165319	165319	-0.524503	43.5	23.4
130	11	3	BG312	BG	Монтана	4	2	3	BG312	15860	11530	448031	221	EU-448031	108.529	6059.82	1.08529e+06	165315	165315	-0.588957	43.5	23
131	11	3	BG312	BG	Монтана	4	2	3	BG312	15876	11540	448041	221	EU-448041	38.0711	3200.24	380711	165314	165314	-0.652983	43.5	22.9
132	11	3	BG312	BG	Монтана	4	2	3	BG312	15877	11540	448041	221	EU-448041	21.9295	2094.24	219295	166205	166205	-0.521398	43.6	22.9
133	11	3	BG312	BG	Монтана	4	2	3	BG312	15921	11568	448069	221	EU-448069	90.8723	5010.74	908723	166205	166205	-0.521398	43.6	22.9
134	11	3	BG312	BG	Монтана	4	2	3	BG312	15934	11580	448081	221	EU-448081	35.2847	2940.55	352847	165318	165318	-0.527739	43.5	23.3
135	11	3	BG312	BG	Монтана	4	2	3	BG312	15947	11589	448090	221	EU-448090	5.9462	1289.46	59462	165316	165316	-0.557113	43.5	23.1
136	11	3	BG312	BG	Монтана	4	2	3	BG312	15948	11589	448090	221	EU-448090	31.9267	2437.13	319267	166207	166207	-0.517627	43.6	23.1
137	11	3	BG312	BG	Монтана	4	2	3	BG312	15951	11592	448093	221	EU-448093	77.621	4467.2	776210	165318	165318	-0.527739	43.5	23.3
138	11	3	BG312	BG	Монтана	4	2	3	BG312	15954	11594	448095	221	EU-448095	22.651	2797.49	226510	165318	165318	-0.527739	43.5	23.3
139	11	3	BG312	BG	Монтана	4	2	3	BG312	15955	11594	448095	221	EU-448095	7.43457	1292.13	74345.7	165319	165319	-0.524503	43.5	23.4
140	11	3	BG312	BG	Монтана	4	2	3	BG312	15980	11610	448111	221	EU-448111	29.525	2329.81	295250	165317	165317	-0.531987	43.5	23.2
141	11	3	BG312	BG	Монтана	4	2	3	BG312	16048	11658	448159	221	EU-448159	28.0427	2133.04	280427	165321	165321	-0.527525	43.5	23.6
142	11	3	BG312	BG	Монтана	4	2	3	BG312	16061	11670	448171	221	EU-448171	45.0913	3197.81	450913	166207	166207	-0.517627	43.6	23.1
143	11	3	BG312	BG	Монтана	4	2	3	BG312	16072	11679	448180	221	EU-448180	78.0774	4515.3	780774	166208	166208	-0.501823	43.6	23.2
144	11	3	BG312	BG	Монтана	4	2	3	BG312	16097	11699	448200	221	EU-448200	39.6486	3323.39	396486	166206	166206	-0.525011	43.6	23
145	11	3	BG312	BG	Монтана	4	2	3	BG312	16112	11712	448213	221	EU-448213	49.3699	4476.11	493699	166206	166206	-0.525011	43.6	23
146	11	3	BG312	BG	Монтана	4	2	3	BG312	16137	11721	448222	221	EU-448222	25.1517	2546.77	251517	166206	166206	-0.525011	43.6	23
147	11	3	BG312	BG	Монтана	4	2	3	BG312	16191	11765	448266	221	EU-448266	22.6273	2416.54	226273	166207	166207	-0.517627	43.6	23.1
148	11	3	BG312	BG	Монтана	4	2	3	BG312	16192	11765	448266	221	EU-448266	9.01473	1216.27	90147.3	166208	166208	-0.501823	43.6	23.2
149	11	3	BG312	BG	Монтана	4	2	3	BG312	16216	11784	448285	221	EU-448285	56.2248	6063.61	562248	166207	166207	-0.517627	43.6	23.1
150	11	3	BG312	BG	Монтана	4	2	3	BG312	16217	11784	448285	221	EU-448285	14.9641	2185.66	149641	167098	167098	-0.470756	43.7	23.1
151	11	3	BG312	BG	Монтана	4	2	3	BG312	16281	11828	448329	221	EU-448329	6.25997	1427.31	62599.7	166209	166209	-0.486447	43.6	23.3
152	11	3	BG312	BG	Монтана	4	2	3	BG312	16282	11828	448329	221	EU-448329	19.879	1904.76	198790	167100	167100	-0.452027	43.7	23.3
153	11	3	BG312	BG	Монтана	4	2	3	BG312	16300	11843	448344	221	EU-448344	47.8335	3688.5	478335	167098	167098	-0.470756	43.7	23.1
154	11	3	BG312	BG	Монтана	4	2	3	BG312	16344	11876	448377	221	EU-448377	45.7464	3814.34	457464	167098	167098	-0.470756	43.7	23.1
155	11	3	BG312	BG	Монтана	4	2	3	BG312	16353	11882	448383	221	EU-448383	46.6651	2784.16	466651	167099	167099	-0.439448	43.7	23.2
156	11	3	BG312	BG	Монтана	4	2	3	BG312	16389	11913	448414	221	EU-448414	20.1897	3032.92	201897	167099	167099	-0.439448	43.7	23.2
157	11	3	BG312	BG	Монтана	4	2	3	BG312	16390	11913	448414	221	EU-448414	10.0447	2056.43	100447	167100	167100	-0.452027	43.7	23.3
158	11	3	BG312	BG	Монтана	4	2	3	BG312	16405	11919	448420	221	EU-448420	73.352	4941.36	733520	167099	167099	-0.439448	43.7	23.2
159	11	3	BG312	BG	Монтана	4	2	3	BG312	16449	11951	448452	221	EU-448452	34.0645	2676.96	340645	167988	167988	-0.466557	43.8	23
160	11	3	BG312	BG	Монтана	4	2	3	BG312	16465	11961	448462	221	EU-448462	91.8284	6059.4	918284	167102	167102	-0.4891	43.7	23.5
161	11	3	BG312	BG	Монтана	4	2	3	BG312	16497	11983	448484	221	EU-448484	25.1487	2103.67	251487	167101	167101	-0.486556	43.7	23.4
162	11	3	BG312	BG	Монтана	4	2	3	BG312	16630	12092	448593	221	EU-448593	27.0227	2259.22	270227	167993	167993	-0.492844	43.8	23.5
163	11	3	BG312	BG	Монтана	4	2	3	BG312	16633	12095	448596	221	EU-448596	89.6979	5673.12	896979	167993	167993	-0.492844	43.8	23.5
164	11	3	BG312	BG	Монтана	4	2	3	BG312	16650	12107	448608	221	EU-448608	45.6684	2812.77	456684	167991	167991	-0.445739	43.8	23.3
165	24	3	DEB11	DE	Koblenz, Kreisfreie Stadt	4	2	3	DEB11	27891	20142	456643	221	EU-456643	28.2976	3008.36	282976	225748	225748	-0.766373	50.3	7.5
166	25	3	BG313	BG	Враца	4	2	3	BG313	14733	10733	447234	221	EU-447234	40.4081	3107.06	404081	161756	161756	-0.875343	43.1	23.5
167	25	3	BG313	BG	Враца	4	2	3	BG313	14881	10836	447337	221	EU-447337	62.4192	3647.43	624192	161758	161758	-0.692132	43.1	23.7
168	25	3	BG313	BG	Враца	4	2	3	BG313	14911	10855	447356	221	EU-447356	21.3445	2371.92	213445	161757	161757	-0.852353	43.1	23.6
169	25	3	BG313	BG	Враца	4	2	3	BG313	14912	10855	447356	221	EU-447356	4.06815	1501.17	40681.5	162648	162648	-0.775465	43.2	23.6
170	25	3	BG313	BG	Враца	4	2	3	BG313	14920	10859	447360	221	EU-447360	27.1498	2330.23	271498	161758	161758	-0.692132	43.1	23.7
171	25	3	BG313	BG	Враца	4	2	3	BG313	14949	10871	447372	221	EU-447372	25.5052	2630.39	255052	161758	161758	-0.692132	43.1	23.7
172	25	3	BG313	BG	Враца	4	2	3	BG313	14950	10871	447372	221	EU-447372	21.4016	2719.25	214016	162649	162649	-0.695482	43.2	23.7
173	25	3	BG313	BG	Враца	4	2	3	BG313	14961	10881	447382	221	EU-447382	26.3377	2699.73	263377	161759	161759	-0.608066	43.1	23.8
174	25	3	BG313	BG	Враца	4	2	3	BG313	14963	10883	447384	221	EU-447384	28.8259	3852.5	288259	162648	162648	-0.775465	43.2	23.6
175	25	3	BG313	BG	Враца	4	2	3	BG313	14970	10888	447389	221	EU-447389	25.0512	2620.11	250512	162646	162646	-0.825844	43.2	23.4
176	25	3	BG313	BG	Враца	4	2	3	BG313	14990	10905	447406	221	EU-447406	39.7469	3002.66	397469	162648	162648	-0.775465	43.2	23.6
177	25	3	BG313	BG	Враца	4	2	3	BG313	15013	10924	447425	221	EU-447425	27.2999	2236.38	272999	162649	162649	-0.695482	43.2	23.7
178	25	3	BG313	BG	Враца	4	2	3	BG313	15032	10938	447439	221	EU-447439	34.8071	3258.04	348071	162649	162649	-0.695482	43.2	23.7
179	25	3	BG313	BG	Враца	4	2	3	BG313	15045	10948	447449	221	EU-447449	40.0805	2889.78	400805	162649	162649	-0.695482	43.2	23.7
180	25	3	BG313	BG	Враца	4	2	3	BG313	15050	10952	447453	221	EU-447453	36.7577	3384.48	367577	162649	162649	-0.695482	43.2	23.7
181	25	3	BG313	BG	Враца	4	2	3	BG313	15056	10958	447459	221	EU-447459	31.2183	3237.81	312183	162647	162647	-0.811161	43.2	23.5
182	25	3	BG313	BG	Враца	4	2	3	BG313	15071	10967	447468	221	EU-447468	62.8154	4143.69	628154	162647	162647	-0.811161	43.2	23.5
183	25	3	BG313	BG	Враца	4	2	3	BG313	15074	10970	447471	221	EU-447471	120.311	7285.01	1.20311e+06	162652	162652	-0.594924	43.2	24
184	25	3	BG313	BG	Враца	4	2	3	BG313	15107	10993	447494	221	EU-447494	58.1321	3366.4	581321	162652	162652	-0.594924	43.2	24
185	25	3	BG313	BG	Враца	4	2	3	BG313	15116	11000	447501	221	EU-447501	83.4406	6347.47	834406	162651	162651	-0.612958	43.2	23.9
186	25	3	BG313	BG	Враца	4	2	3	BG313	15121	11005	447506	221	EU-447506	26.8429	2498.32	268429	162652	162652	-0.594924	43.2	24
187	25	3	BG313	BG	Враца	4	2	3	BG313	15147	11023	447524	221	EU-447524	39.9505	5007.41	399505	163537	163537	-0.565024	43.3	23.4
188	25	3	BG313	BG	Враца	4	2	3	BG313	15148	11023	447524	221	EU-447524	17.0005	1802.46	170005	163538	163538	-0.614879	43.3	23.5
189	25	3	BG313	BG	Враца	4	2	3	BG313	15180	11048	447549	221	EU-447549	32.873	2647.81	328730	163538	163538	-0.614879	43.3	23.5
190	25	3	BG313	BG	Враца	4	2	3	BG313	15193	11059	447560	221	EU-447560	33.6108	3141.07	336108	163538	163538	-0.614879	43.3	23.5
191	25	3	BG313	BG	Враца	4	2	3	BG313	15194	11060	447561	221	EU-447561	26.3313	2080.52	263313	163540	163540	-0.622594	43.3	23.7
192	25	3	BG313	BG	Враца	4	2	3	BG313	15197	11062	447563	221	EU-447563	4.09274	1187.31	40927.4	163536	163536	-0.537093	43.3	23.3
193	25	3	BG313	BG	Враца	4	2	3	BG313	15198	11062	447563	221	EU-447563	38.1431	3321.62	381431	163537	163537	-0.565024	43.3	23.4
194	25	3	BG313	BG	Враца	4	2	3	BG313	15202	11065	447566	221	EU-447566	29.0401	2762.56	290401	163539	163539	-0.592133	43.3	23.6
195	25	3	BG313	BG	Враца	4	2	3	BG313	15219	11076	447577	221	EU-447577	13.7337	1840.81	137337	163536	163536	-0.537093	43.3	23.3
196	25	3	BG313	BG	Враца	4	2	3	BG313	15220	11076	447577	221	EU-447577	16.9494	1873.9	169494	163537	163537	-0.565024	43.3	23.4
197	25	3	BG313	BG	Враца	4	2	3	BG313	15231	11085	447586	221	EU-447586	38.784	3245.48	387840	163539	163539	-0.592133	43.3	23.6
198	25	3	BG313	BG	Враца	4	2	3	BG313	15243	11093	447594	221	EU-447594	31.6445	3476.09	316445	163537	163537	-0.565024	43.3	23.4
199	25	3	BG313	BG	Враца	4	2	3	BG313	15245	11095	447596	221	EU-447596	25.6885	2506.63	256885	163538	163538	-0.614879	43.3	23.5
200	25	3	BG313	BG	Враца	4	2	3	BG313	15265	11110	447611	221	EU-447611	39.6063	2935.38	396063	163538	163538	-0.614879	43.3	23.5
201	25	3	BG313	BG	Враца	4	2	3	BG313	15269	11113	447614	221	EU-447614	0.0087436	53.9994	87.436	163536	163536	-0.537093	43.3	23.3
202	25	3	BG313	BG	Враца	4	2	3	BG313	15270	11113	447614	221	EU-447614	0.380789	571.694	3807.89	163537	163537	-0.565024	43.3	23.4
203	25	3	BG313	BG	Враца	4	2	3	BG313	15297	11131	447632	221	EU-447632	92.1548	4069.44	921548	162651	162651	-0.612958	43.2	23.9
204	25	3	BG313	BG	Враца	4	2	3	BG313	15298	11131	447632	221	EU-447632	4.09331	965.065	40933.1	163542	163542	-0.553738	43.3	23.9
205	25	3	BG313	BG	Враца	4	2	3	BG313	15311	11142	447643	221	EU-447643	34.4641	2585.13	344641	163540	163540	-0.622594	43.3	23.7
206	25	3	BG313	BG	Враца	4	2	3	BG313	15343	11165	447666	221	EU-447666	1.68092	637.383	16809.2	163541	163541	-0.588617	43.3	23.8
207	25	3	BG313	BG	Враца	4	2	3	BG313	15344	11165	447666	221	EU-447666	27.2893	2353.58	272893	163542	163542	-0.553738	43.3	23.9
208	25	3	BG313	BG	Враца	4	2	3	BG313	15549	11296	447797	221	EU-447797	1.1455	1050.12	11455	164428	164428	-0.507414	43.4	23.4
209	25	3	BG313	BG	Враца	4	2	3	BG313	15680	11394	447895	221	EU-447895	27.5934	2422.55	275934	164433	164433	-0.557398	43.4	23.9
210	25	3	BG313	BG	Враца	4	2	3	BG313	15688	11399	447900	221	EU-447900	46.7093	2804.92	467093	164433	164433	-0.557398	43.4	23.9
211	25	3	BG313	BG	Враца	4	2	3	BG313	15718	11422	447923	221	EU-447923	38.0026	2604.9	380026	164428	164428	-0.507414	43.4	23.4
212	25	3	BG313	BG	Враца	4	2	3	BG313	15761	11450	447951	221	EU-447951	48.8762	3249.35	488762	164433	164433	-0.557398	43.4	23.9
213	25	3	BG313	BG	Враца	4	2	3	BG313	15838	11513	448014	221	EU-448014	0.373167	317.284	3731.67	164430	164430	-0.551353	43.4	23.6
214	25	3	BG313	BG	Враца	4	2	3	BG313	15839	11513	448014	221	EU-448014	31.7948	2344.82	317948	165321	165321	-0.527525	43.5	23.6
215	25	3	BG313	BG	Враца	4	2	3	BG313	15917	11564	448065	221	EU-448065	38.6895	3718.39	386895	164434	164434	-0.537994	43.4	24
216	25	3	BG313	BG	Враца	4	2	3	BG313	15976	11608	448109	221	EU-448109	37.0061	3407.2	370061	165322	165322	-0.539446	43.5	23.7
217	25	3	BG313	BG	Враца	4	2	3	BG313	16152	11735	448236	221	EU-448236	57.325	3749.65	573250	165324	165324	-0.526783	43.5	23.9
218	25	3	BG313	BG	Враца	4	2	3	BG313	16165	11746	448247	221	EU-448247	28.4466	2842.91	284466	165323	165323	-0.53871	43.5	23.8
219	25	3	BG313	BG	Враца	4	2	3	BG313	16166	11746	448247	221	EU-448247	44.7848	3976.72	447848	165324	165324	-0.526783	43.5	23.9
220	25	3	BG313	BG	Враца	4	2	3	BG313	16186	11760	448261	221	EU-448261	37.9644	3326.17	379644	165323	165323	-0.53871	43.5	23.8
221	25	3	BG313	BG	Враца	4	2	3	BG313	16240	11799	448300	221	EU-448300	32.0069	3259.49	320069	166213	166213	-0.50984	43.6	23.7
222	25	3	BG313	BG	Враца	4	2	3	BG313	16256	11808	448309	221	EU-448309	29.68	2888.53	296800	166212	166212	-0.523066	43.6	23.6
223	25	3	BG313	BG	Враца	4	2	3	BG313	16563	12044	448545	221	EU-448545	29.4816	2444.28	294816	167110	167110	-0.494767	43.7	24.3
224	25	3	BG313	BG	Враца	4	2	3	BG313	16572	12051	448552	221	EU-448552	34.8432	3667.69	348432	167106	167106	-0.485193	43.7	23.9
225	25	3	BG313	BG	Враца	4	2	3	BG313	16578	12056	448557	221	EU-448557	56.4919	3893.37	564919	167110	167110	-0.494767	43.7	24.3
226	25	3	BG313	BG	Враца	4	2	3	BG313	16602	12074	448575	221	EU-448575	114.084	6852.38	1.14084e+06	167110	167110	-0.494767	43.7	24.3
227	32	3	BG314	BG	Плевен	4	2	3	BG314	15427	11213	447714	221	EU-447714	74.5026	3832.77	745026	163544	163544	-0.52568	43.3	24.1
228	32	3	BG314	BG	Плевен	4	2	3	BG314	15443	11224	447725	221	EU-447725	34.485	2399.48	344850	163543	163543	-0.540545	43.3	24
229	32	3	BG314	BG	Плевен	4	2	3	BG314	15444	11224	447725	221	EU-447725	1.62335	589.783	16233.5	163544	163544	-0.52568	43.3	24.1
230	32	3	BG314	BG	Плевен	4	2	3	BG314	15475	11247	447748	221	EU-447748	29.2947	2371.16	292947	163546	163546	-0.487429	43.3	24.3
231	32	3	BG314	BG	Плевен	4	2	3	BG314	15522	11275	447776	221	EU-447776	25.5688	2109.07	255688	162657	162657	-0.500819	43.2	24.5
232	32	3	BG314	BG	Плевен	4	2	3	BG314	15533	11283	447784	221	EU-447784	26.1503	2350.32	261503	163543	163543	-0.540545	43.3	24
233	32	3	BG314	BG	Плевен	4	2	3	BG314	15603	11335	447836	221	EU-447836	73.464	5277.66	734640	163544	163544	-0.52568	43.3	24.1
234	32	3	BG314	BG	Плевен	4	2	3	BG314	15604	11335	447836	221	EU-447836	39.5538	2940.53	395538	163545	163545	-0.480511	43.3	24.2
235	32	3	BG314	BG	Плевен	4	2	3	BG314	15672	11387	447888	221	EU-447888	28.5187	2620.44	285187	163546	163546	-0.487429	43.3	24.3
236	32	3	BG314	BG	Плевен	4	2	3	BG314	15687	11398	447899	221	EU-447899	312.111	14037.9	3.12111e+06	163547	163547	-0.501198	43.3	24.4
237	32	3	BG314	BG	Плевен	4	2	3	BG314	15765	11454	447955	221	EU-447955	91.2117	5285.67	912117	163548	163548	-0.500963	43.3	24.5
238	32	3	BG314	BG	Плевен	4	2	3	BG314	15827	11503	448004	221	EU-448004	131.098	8362.24	1.31098e+06	163548	163548	-0.500963	43.3	24.5
239	32	3	BG314	BG	Плевен	4	2	3	BG314	15950	11591	448092	221	EU-448092	81.772	5070.5	817720	163550	163550	-0.49094	43.3	24.7
240	32	3	BG314	BG	Плевен	4	2	3	BG314	15964	11599	448100	221	EU-448100	88.2079	6162.35	882079	163550	163550	-0.49094	43.3	24.7
241	32	3	BG314	BG	Плевен	4	2	3	BG314	15973	11606	448107	221	EU-448107	17.9906	1881.4	179906	163549	163549	-0.505033	43.3	24.6
242	32	3	BG314	BG	Плевен	4	2	3	BG314	15974	11606	448107	221	EU-448107	7.24305	1538.72	72430.5	164440	164440	-0.50423	43.4	24.6
243	32	3	BG314	BG	Плевен	4	2	3	BG314	16015	11634	448135	221	EU-448135	9.22897	1603.32	92289.7	163550	163550	-0.49094	43.3	24.7
244	32	3	BG314	BG	Плевен	4	2	3	BG314	16016	11634	448135	221	EU-448135	3.77387	1041.07	37738.7	164440	164440	-0.50423	43.4	24.6
245	32	3	BG314	BG	Плевен	4	2	3	BG314	16017	11634	448135	221	EU-448135	75.5657	5091	755657	164441	164441	-0.501522	43.4	24.7
246	32	3	BG314	BG	Плевен	4	2	3	BG314	16042	11652	448153	221	EU-448153	26.4189	2115.57	264189	164440	164440	-0.50423	43.4	24.6
247	32	3	BG314	BG	Плевен	4	2	3	BG314	16060	11669	448170	221	EU-448170	25.4272	2116.58	254272	164441	164441	-0.501522	43.4	24.7
248	32	3	BG314	BG	Плевен	4	2	3	BG314	16064	11673	448174	221	EU-448174	31.3668	2562.8	313668	164441	164441	-0.501522	43.4	24.7
249	32	3	BG314	BG	Плевен	4	2	3	BG314	16075	11681	448182	221	EU-448182	23.2133	2344.25	232133	164442	164442	-0.505405	43.4	24.8
250	32	3	BG314	BG	Плевен	4	2	3	BG314	16076	11681	448182	221	EU-448182	27.9184	2682.67	279184	164443	164443	-0.494528	43.4	24.9
251	32	3	BG314	BG	Плевен	4	2	3	BG314	16092	11695	448196	221	EU-448196	26.8168	2082.18	268168	165326	165326	-0.51537	43.5	24.1
252	32	3	BG314	BG	Плевен	4	2	3	BG314	16115	11714	448215	221	EU-448215	33.2659	2569.27	332659	164442	164442	-0.505405	43.4	24.8
253	32	3	BG314	BG	Плевен	4	2	3	BG314	16146	11729	448230	221	EU-448230	196.942	5836.39	1.96942e+06	164440	164440	-0.50423	43.4	24.6
254	32	3	BG314	BG	Плевен	4	2	3	BG314	16160	11741	448242	221	EU-448242	41.0456	2993.41	410456	164441	164441	-0.501522	43.4	24.7
255	32	3	BG314	BG	Плевен	4	2	3	BG314	16178	11754	448255	221	EU-448255	94.2799	5314.1	942799	164440	164440	-0.50423	43.4	24.6
256	32	3	BG314	BG	Плевен	4	2	3	BG314	16204	11774	448275	221	EU-448275	142.159	8714.24	1.42159e+06	164440	164440	-0.50423	43.4	24.6
257	32	3	BG314	BG	Плевен	4	2	3	BG314	16205	11774	448275	221	EU-448275	54.0158	3731.05	540158	164441	164441	-0.501522	43.4	24.7
258	32	3	BG314	BG	Плевен	4	2	3	BG314	16233	11795	448296	221	EU-448296	35.7262	4644.98	357262	165330	165330	-0.486355	43.5	24.5
259	32	3	BG314	BG	Плевен	4	2	3	BG314	16248	11804	448305	221	EU-448305	1.11011	638.084	11101.1	164440	164440	-0.50423	43.4	24.6
260	32	3	BG314	BG	Плевен	4	2	3	BG314	16249	11804	448305	221	EU-448305	25.2416	2520.92	252416	165331	165331	-0.492361	43.5	24.6
261	32	3	BG314	BG	Плевен	4	2	3	BG314	16258	11810	448311	221	EU-448311	129.024	5315.99	1.29024e+06	165331	165331	-0.492361	43.5	24.6
262	32	3	BG314	BG	Плевен	4	2	3	BG314	16289	11834	448335	221	EU-448335	30.9507	2274.91	309507	164442	164442	-0.505405	43.4	24.8
263	32	3	BG314	BG	Плевен	4	2	3	BG314	16302	11845	448346	221	EU-448346	32.0916	2327.74	320916	164441	164441	-0.501522	43.4	24.7
264	32	3	BG314	BG	Плевен	4	2	3	BG314	16303	11845	448346	221	EU-448346	66.3201	4365.06	663201	165332	165332	-0.507979	43.5	24.7
265	32	3	BG314	BG	Плевен	4	2	3	BG314	16341	11873	448374	221	EU-448374	27.4778	2654.44	274778	165331	165331	-0.492361	43.5	24.6
266	32	3	BG314	BG	Плевен	4	2	3	BG314	16411	11924	448425	221	EU-448425	53.0846	2995.36	530846	165329	165329	-0.470005	43.5	24.4
267	32	3	BG314	BG	Плевен	4	2	3	BG314	16412	11924	448425	221	EU-448425	49.2564	4423.46	492564	165330	165330	-0.486355	43.5	24.5
268	32	3	BG314	BG	Плевен	4	2	3	BG314	16413	11924	448425	221	EU-448425	7.50418	2018.35	75041.8	166220	166220	-0.487319	43.6	24.4
269	32	3	BG314	BG	Плевен	4	2	3	BG314	16414	11924	448425	221	EU-448425	5.45768	1452.98	54576.8	166221	166221	-0.471946	43.6	24.5
270	32	3	BG314	BG	Плевен	4	2	3	BG314	16418	11928	448429	221	EU-448429	104.461	5749.68	1.04461e+06	165334	165334	-0.510483	43.5	24.9
271	32	3	BG314	BG	Плевен	4	2	3	BG314	16423	11932	448433	221	EU-448433	0.115481	165.249	1154.81	165332	165332	-0.507979	43.5	24.7
272	32	3	BG314	BG	Плевен	4	2	3	BG314	16424	11932	448433	221	EU-448433	29.7312	3025.12	297312	165333	165333	-0.517125	43.5	24.8
273	32	3	BG314	BG	Плевен	4	2	3	BG314	16425	11933	448434	221	EU-448434	30.9364	3139.17	309364	166220	166220	-0.487319	43.6	24.4
274	32	3	BG314	BG	Плевен	4	2	3	BG314	16426	11933	448434	221	EU-448434	34.7079	2489.36	347079	166221	166221	-0.471946	43.6	24.5
275	32	3	BG314	BG	Плевен	4	2	3	BG314	16432	11938	448439	221	EU-448439	57.7104	3282.96	577104	166219	166219	-0.495401	43.6	24.3
276	32	3	BG314	BG	Плевен	4	2	3	BG314	16445	11947	448448	221	EU-448448	49.321	3746.42	493210	166220	166220	-0.487319	43.6	24.4
277	32	3	BG314	BG	Плевен	4	2	3	BG314	16450	11952	448453	221	EU-448453	105.763	9359.48	1.05763e+06	165333	165333	-0.517125	43.5	24.8
278	32	3	BG314	BG	Плевен	4	2	3	BG314	16476	11967	448468	221	EU-448468	133.573	6817.94	1.33573e+06	165332	165332	-0.507979	43.5	24.7
279	32	3	BG314	BG	Плевен	4	2	3	BG314	16514	11998	448499	221	EU-448499	38.0981	4479.09	380981	165335	165335	-0.501595	43.5	25
280	32	3	BG314	BG	Плевен	4	2	3	BG314	16515	11998	448499	221	EU-448499	467.712	14695.4	4.67712e+06	165336	165336	-0.478924	43.5	25.1
281	32	3	BG314	BG	Плевен	4	2	3	BG314	16516	11999	448500	221	EU-448500	46.0539	3797.69	460539	166222	166222	-0.48744	43.6	24.6
282	32	3	BG314	BG	Плевен	4	2	3	BG314	16521	12004	448505	221	EU-448505	352.839	15596.8	3.52839e+06	165336	165336	-0.478924	43.5	25.1
283	32	3	BG314	BG	Плевен	4	2	3	BG314	16536	12018	448519	221	EU-448519	90.2615	5005.36	902615	165336	165336	-0.478924	43.5	25.1
284	32	3	BG314	BG	Плевен	4	2	3	BG314	16581	12058	448559	221	EU-448559	36.0313	2827.62	360313	166223	166223	-0.490002	43.6	24.7
285	32	3	BG314	BG	Плевен	4	2	3	BG314	16597	12070	448571	221	EU-448571	26.2901	2316.97	262901	166222	166222	-0.48744	43.6	24.6
286	32	3	BG314	BG	Плевен	4	2	3	BG314	16602	12074	448575	221	EU-448575	0.319341	665.22	3193.41	167110	167110	-0.494767	43.7	24.3
287	32	3	BG314	BG	Плевен	4	2	3	BG314	16609	12080	448581	221	EU-448581	68.4226	3617.56	684226	166222	166222	-0.48744	43.6	24.6
288	32	3	BG314	BG	Плевен	4	2	3	BG314	16632	12094	448595	221	EU-448595	81.4244	4644.85	814244	166224	166224	-0.490503	43.6	24.8
289	32	3	BG314	BG	Плевен	4	2	3	BG314	16634	12096	448597	221	EU-448597	25.9945	2874.15	259945	167112	167112	-0.492642	43.7	24.5
290	32	3	BG314	BG	Плевен	4	2	3	BG314	16685	12129	448630	221	EU-448630	86.3853	5863.6	863853	166226	166226	-0.481888	43.6	25
291	32	3	BG314	BG	Плевен	4	2	3	BG314	16686	12129	448630	221	EU-448630	7.37451	1204.1	73745.1	166227	166227	-0.490795	43.6	25.1
292	32	3	BG314	BG	Плевен	4	2	3	BG314	16714	12149	448650	221	EU-448650	367.171	21066.5	3.67171e+06	166226	166226	-0.481888	43.6	25
293	32	3	BG314	BG	Плевен	4	2	3	BG314	16729	12161	448662	221	EU-448662	48.7471	3735.25	487471	166226	166226	-0.481888	43.6	25
294	32	3	BG314	BG	Плевен	4	2	3	BG314	16730	12161	448662	221	EU-448662	2.53281	776.805	25328.1	166227	166227	-0.490795	43.6	25.1
295	32	3	BG314	BG	Плевен	4	2	3	BG314	16743	12171	448672	221	EU-448672	29.8058	2286.25	298058	166227	166227	-0.490795	43.6	25.1
296	32	3	BG314	BG	Плевен	4	2	3	BG314	16758	12183	448684	221	EU-448684	31.8351	2584.67	318351	167115	167115	-0.49334	43.7	24.8
297	32	3	BG314	BG	Плевен	4	2	3	BG314	16771	12194	448695	221	EU-448695	29.4104	2301.54	294104	166227	166227	-0.490795	43.6	25.1
298	32	3	BG314	BG	Плевен	4	2	3	BG314	16777	12198	448699	221	EU-448699	104.543	10781.1	1.04543e+06	167116	167116	-0.499681	43.7	24.9
299	32	3	BG314	BG	Плевен	4	2	3	BG314	16781	12202	448703	221	EU-448703	36.148	4604.81	361480	167116	167116	-0.499681	43.7	24.9
300	33	3	BG331	BG	Варна	4	2	1	BG331	16012	11631	448132	221	EU-448132	38.8543	3155.89	388543	160014	160014	-0.291677	42.9	27.5
301	33	3	BG331	BG	Варна	4	2	1	BG331	16033	11647	448148	221	EU-448148	29.0616	2319.72	290616	160901	160901	-0.366678	43	27.1
302	33	3	BG331	BG	Варна	4	2	1	BG331	16080	11685	448186	221	EU-448186	40.4504	3869.51	404504	160015	160015	-0.262918	42.9	27.6
303	33	3	BG331	BG	Варна	4	2	1	BG331	16090	11693	448194	221	EU-448194	87.6767	4411.03	876767	160018	160018	-0.875679	42.9	27.9
304	33	3	BG331	BG	Варна	4	2	1	BG331	16102	11704	448205	221	EU-448205	35.2626	4771.25	352626	160017	160017	-0.141807	42.9	27.8
305	33	3	BG331	BG	Варна	4	2	1	BG331	16105	11707	448208	221	EU-448208	49.1251	3399.44	491251	160015	160015	-0.262918	42.9	27.6
306	33	3	BG331	BG	Варна	4	2	1	BG331	16109	11710	448211	221	EU-448211	33.3033	3048.46	333033	160901	160901	-0.366678	43	27.1
307	33	3	BG331	BG	Варна	4	2	1	BG331	16110	11710	448211	221	EU-448211	16.5883	2283.06	165883	160902	160902	-0.365105	43	27.2
308	33	3	BG331	BG	Варна	4	2	1	BG331	16141	11725	448226	221	EU-448226	25.9946	2106.2	259946	160901	160901	-0.366678	43	27.1
309	33	3	BG331	BG	Варна	4	2	1	BG331	16147	11730	448231	221	EU-448231	40.9961	4786.18	409961	160018	160018	-0.875679	42.9	27.9
310	33	3	BG331	BG	Варна	4	2	1	BG331	16153	11736	448237	221	EU-448237	50.1054	3100.73	501054	160902	160902	-0.365105	43	27.2
311	33	3	BG331	BG	Варна	4	2	1	BG331	16181	11756	448257	221	EU-448257	148.315	11067.5	1.48315e+06	160018	160018	-0.875679	42.9	27.9
312	33	3	BG331	BG	Варна	4	2	1	BG331	16188	11762	448263	221	EU-448263	75.0249	6786.09	750249	160018	160018	-0.875679	42.9	27.9
313	33	3	BG331	BG	Варна	4	2	1	BG331	16229	11792	448293	221	EU-448293	44.9315	2839.85	449315	160902	160902	-0.365105	43	27.2
314	33	3	BG331	BG	Варна	4	2	1	BG331	16247	11803	448304	221	EU-448304	117.187	6033.08	1.17187e+06	160017	160017	-0.141807	42.9	27.8
315	33	3	BG331	BG	Варна	4	2	1	BG331	16272	11821	448322	221	EU-448322	53.3601	3436.31	533601	160903	160903	-0.361264	43	27.3
316	33	3	BG331	BG	Варна	4	2	1	BG331	16278	11825	448326	221	EU-448326	38.0351	2758.3	380351	160903	160903	-0.361264	43	27.3
317	33	3	BG331	BG	Варна	4	2	1	BG331	16299	11842	448343	221	EU-448343	95.589	7438.06	955890	160904	160904	-0.346712	43	27.4
318	33	3	BG331	BG	Варна	4	2	1	BG331	16311	11851	448352	221	EU-448352	14.2395	1492.38	142395	161793	161793	-0.373885	43.1	27.2
319	33	3	BG331	BG	Варна	4	2	1	BG331	16312	11851	448352	221	EU-448352	25.935	2453.01	259350	161794	161794	-0.373136	43.1	27.3
320	33	3	BG331	BG	Варна	4	2	1	BG331	16320	11859	448360	221	EU-448360	54.0519	3652.09	540519	160905	160905	-0.303018	43	27.5
321	33	3	BG331	BG	Варна	4	2	1	BG331	16325	11861	448362	221	EU-448362	31.4275	3002.23	314275	160905	160905	-0.303018	43	27.5
322	33	3	BG331	BG	Варна	4	2	1	BG331	16326	11861	448362	221	EU-448362	3.59538	1186.79	35953.8	160906	160906	-0.276552	43	27.6
323	33	3	BG331	BG	Варна	4	2	1	BG331	16342	11874	448375	221	EU-448375	104.43	5534.44	1.0443e+06	161794	161794	-0.373136	43.1	27.3
324	33	3	BG331	BG	Варна	4	2	1	BG331	16377	11902	448403	221	EU-448403	26.0237	2059.91	260237	161793	161793	-0.373885	43.1	27.2
325	33	3	BG331	BG	Варна	4	2	1	BG331	16417	11927	448428	221	EU-448428	37.2198	3577.37	372198	161794	161794	-0.373136	43.1	27.3
326	33	3	BG331	BG	Варна	4	2	1	BG331	16431	11937	448438	221	EU-448438	112.132	6379.96	1.12132e+06	161793	161793	-0.373885	43.1	27.2
327	33	3	BG331	BG	Варна	4	2	1	BG331	16442	11945	448446	221	EU-448446	0.286751	257.685	2867.51	161793	161793	-0.373885	43.1	27.2
328	33	3	BG331	BG	Варна	4	2	1	BG331	16443	11945	448446	221	EU-448446	25.0438	2626.14	250438	161794	161794	-0.373136	43.1	27.3
329	33	3	BG331	BG	Варна	4	2	1	BG331	16447	11949	448450	221	EU-448450	27.9866	2892.29	279866	161793	161793	-0.373885	43.1	27.2
330	33	3	BG331	BG	Варна	4	2	1	BG331	16468	11963	448464	221	EU-448464	207.078	11264.2	2.07078e+06	161795	161795	-0.350712	43.1	27.4
331	33	3	BG331	BG	Варна	4	2	1	BG331	16480	11970	448471	221	EU-448471	27.6863	2504.64	276863	161795	161795	-0.350712	43.1	27.4
332	33	3	BG331	BG	Варна	4	2	1	BG331	16499	11985	448486	221	EU-448486	26.0192	2210.34	260192	161799	161799	-0.176362	43.1	27.8
333	33	3	BG331	BG	Варна	4	2	1	BG331	16518	12001	448502	221	EU-448502	26.7737	2868.78	267737	161795	161795	-0.350712	43.1	27.4
334	33	3	BG331	BG	Варна	4	2	1	BG331	16548	12030	448531	221	EU-448531	31.3885	3172.65	313885	161800	161800	-0.096756	43.1	27.9
335	33	3	BG331	BG	Варна	4	2	1	BG331	16549	12031	448532	221	EU-448532	114.398	6499.34	1.14398e+06	161798	161798	-0.242436	43.1	27.7
336	33	3	BG331	BG	Варна	4	2	1	BG331	16551	12033	448534	221	EU-448534	91.1188	6492.66	911188	161799	161799	-0.176362	43.1	27.8
337	33	3	BG331	BG	Варна	4	2	1	BG331	16552	12034	448535	221	EU-448535	34.0862	2716.34	340862	161798	161798	-0.242436	43.1	27.7
338	33	3	BG331	BG	Варна	4	2	1	BG331	16560	12041	448542	221	EU-448542	28.6022	3004.67	286022	161799	161799	-0.176362	43.1	27.8
339	33	3	BG331	BG	Варна	4	2	1	BG331	16561	12042	448543	221	EU-448543	79.027	6622.68	790270	161799	161799	-0.176362	43.1	27.8
340	33	3	BG331	BG	Варна	4	2	1	BG331	16586	12062	448563	221	EU-448563	52.0324	3234.68	520324	162687	162687	-0.315855	43.2	27.5
341	33	3	BG331	BG	Варна	4	2	1	BG331	16589	12065	448566	221	EU-448566	26.1183	3054.32	261183	161799	161799	-0.176362	43.1	27.8
342	33	3	BG331	BG	Варна	4	2	1	BG331	16592	12067	448568	221	EU-448568	26.347	2716.35	263470	162687	162687	-0.315855	43.2	27.5
343	33	3	BG331	BG	Варна	4	2	1	BG331	16601	12073	448574	221	EU-448574	29.0244	2453.93	290244	162688	162688	-0.338854	43.2	27.6
344	33	3	BG331	BG	Варна	4	2	1	BG331	16608	12079	448580	221	EU-448580	105.721	7757.5	1.05721e+06	161799	161799	-0.176362	43.1	27.8
345	33	3	BG331	BG	Варна	4	2	1	BG331	16625	12089	448590	221	EU-448590	32.1923	2411.6	321923	162687	162687	-0.315855	43.2	27.5
346	33	3	BG331	BG	Варна	4	2	1	BG331	16631	12093	448594	221	EU-448594	36.8859	2533.99	368859	162687	162687	-0.315855	43.2	27.5
347	33	3	BG331	BG	Варна	4	2	1	BG331	16638	12100	448601	221	EU-448601	0.0811213	138.713	811.213	161799	161799	-0.176362	43.1	27.8
348	33	3	BG331	BG	Варна	4	2	1	BG331	16639	12100	448601	221	EU-448601	36.3059	3159.84	363059	161800	161800	-0.096756	43.1	27.9
349	33	3	BG331	BG	Варна	4	2	1	BG331	16663	12115	448616	221	EU-448616	27.7861	2268.58	277861	161799	161799	-0.176362	43.1	27.8
350	33	3	BG331	BG	Варна	4	2	1	BG331	16670	12121	448622	221	EU-448622	235.831	12288.9	2.35831e+06	161800	161800	-0.096756	43.1	27.9
351	33	3	BG331	BG	Варна	4	2	1	BG331	16693	12133	448634	221	EU-448634	73.2288	4480.64	732288	162690	162690	-0.280279	43.2	27.8
352	33	3	BG331	BG	Варна	4	2	1	BG331	16696	12136	448637	221	EU-448637	97.7664	6980.86	977664	161799	161799	-0.176362	43.1	27.8
353	33	3	BG331	BG	Варна	4	2	1	BG331	16697	12136	448637	221	EU-448637	71.5989	5568.3	715989	162690	162690	-0.280279	43.2	27.8
354	33	3	BG331	BG	Варна	4	2	1	BG331	16698	12137	448638	221	EU-448638	50.6761	3656.93	506761	161800	161800	-0.096756	43.1	27.9
355	33	3	BG331	BG	Варна	4	2	1	BG331	16701	12139	448640	221	EU-448640	35.0254	3459.35	350254	161800	161800	-0.096756	43.1	27.9
356	33	3	BG331	BG	Варна	4	2	1	BG331	16702	12139	448640	221	EU-448640	4.43907	845.298	44390.7	162691	162691	-0.165375	43.2	27.9
357	33	3	BG331	BG	Варна	4	2	1	BG331	16707	12144	448645	221	EU-448645	122.963	6054.28	1.22963e+06	162688	162688	-0.338854	43.2	27.6
358	33	3	BG331	BG	Варна	4	2	1	BG331	16724	12157	448658	221	EU-448658	27.5629	2415.8	275629	162687	162687	-0.315855	43.2	27.5
359	33	3	BG331	BG	Варна	4	2	1	BG331	16726	12159	448660	221	EU-448660	84.412	6067.99	844120	162689	162689	-0.318949	43.2	27.7
360	33	3	BG331	BG	Варна	4	2	1	BG331	16727	12159	448660	221	EU-448660	230.743	9343.73	2.30743e+06	162690	162690	-0.280279	43.2	27.8
361	33	3	BG331	BG	Варна	4	2	1	BG331	16728	12160	448661	221	EU-448661	165.439	8490.42	1.65439e+06	162690	162690	-0.280279	43.2	27.8
362	33	3	BG331	BG	Варна	4	2	1	BG331	16731	12162	448663	221	EU-448663	85.6621	5521.97	856621	162686	162686	-0.375876	43.2	27.4
363	33	3	BG331	BG	Варна	4	2	1	BG331	16732	12162	448663	221	EU-448663	2.61366	805.45	26136.6	163577	163577	-0.416747	43.3	27.4
364	33	3	BG331	BG	Варна	4	2	1	BG331	16733	12163	448664	221	EU-448664	10.5549	1550.53	105549	161800	161800	-0.096756	43.1	27.9
365	33	3	BG331	BG	Варна	4	2	1	BG331	16734	12163	448664	221	EU-448664	29.8543	2720.62	298543	162691	162691	-0.165375	43.2	27.9
366	33	3	BG331	BG	Варна	4	2	1	BG331	16742	12170	448671	221	EU-448671	48.5286	3590.96	485286	162691	162691	-0.165375	43.2	27.9
367	33	3	BG331	BG	Варна	4	2	1	BG331	16748	12175	448676	221	EU-448676	125.262	7860.12	1.25262e+06	162690	162690	-0.280279	43.2	27.8
368	33	3	BG331	BG	Варна	4	2	1	BG331	16761	12186	448687	221	EU-448687	55.3592	3310.68	553592	162689	162689	-0.318949	43.2	27.7
369	33	3	BG331	BG	Варна	4	2	1	BG331	16763	12188	448689	221	EU-448689	26.2126	2573.87	262126	163576	163576	-0.427266	43.3	27.3
370	33	3	BG331	BG	Варна	4	2	1	BG331	16764	12189	448690	221	EU-448690	18.5269	2848.02	185269	162688	162688	-0.338854	43.2	27.6
371	33	3	BG331	BG	Варна	4	2	1	BG331	16765	12189	448690	221	EU-448690	22.542	2896.98	225420	162689	162689	-0.318949	43.2	27.7
372	33	3	BG331	BG	Варна	4	2	1	BG331	16782	12203	448704	221	EU-448704	59.7189	5785.39	597189	162690	162690	-0.280279	43.2	27.8
373	33	3	BG331	BG	Варна	4	2	1	BG331	16794	12213	448714	221	EU-448714	86.7612	6002.89	867612	162689	162689	-0.318949	43.2	27.7
374	33	3	BG331	BG	Варна	4	2	1	BG331	16811	12225	448726	221	EU-448726	64.0376	5218.54	640376	163577	163577	-0.416747	43.3	27.4
375	33	3	BG331	BG	Варна	4	2	1	BG331	16812	12226	448727	221	EU-448727	36.2943	2950.18	362943	162689	162689	-0.318949	43.2	27.7
376	33	3	BG331	BG	Варна	4	2	1	BG331	16820	12232	448733	221	EU-448733	54.6534	3585.67	546534	162689	162689	-0.318949	43.2	27.7
377	33	3	BG331	BG	Варна	4	2	1	BG331	16827	12238	448739	221	EU-448739	284.607	12469.5	2.84607e+06	162689	162689	-0.318949	43.2	27.7
378	33	3	BG331	BG	Варна	4	2	1	BG331	16833	12244	448745	221	EU-448745	25.4001	2096.96	254001	163580	163580	-0.340404	43.3	27.7
379	33	3	BG331	BG	Варна	4	2	1	BG331	16843	12252	448753	221	EU-448753	39.3443	3800.92	393443	162689	162689	-0.318949	43.2	27.7
380	33	3	BG331	BG	Варна	4	2	1	BG331	16844	12252	448753	221	EU-448753	59.5969	4888.32	595969	162690	162690	-0.280279	43.2	27.8
381	33	3	BG331	BG	Варна	4	2	1	BG331	16845	12252	448753	221	EU-448753	1.75266	570.264	17526.6	163580	163580	-0.340404	43.3	27.7
382	33	3	BG331	BG	Варна	4	2	1	BG331	16847	12254	448755	221	EU-448755	26.01	2618.94	260100	163579	163579	-0.367734	43.3	27.6
383	33	3	BG331	BG	Варна	4	2	1	BG331	16857	12264	448765	221	EU-448765	49.0614	4292.8	490614	162690	162690	-0.280279	43.2	27.8
384	33	3	BG331	BG	Варна	4	2	1	BG331	16858	12264	448765	221	EU-448765	5.58887	1329.85	55888.7	162691	162691	-0.165375	43.2	27.9
385	33	3	BG331	BG	Варна	4	2	1	BG331	16867	12272	448773	221	EU-448773	137.595	6191.54	1.37595e+06	162689	162689	-0.318949	43.2	27.7
386	33	3	BG331	BG	Варна	4	2	1	BG331	16868	12272	448773	221	EU-448773	169.883	8284.48	1.69883e+06	163580	163580	-0.340404	43.3	27.7
387	33	3	BG331	BG	Варна	4	2	1	BG331	16869	12273	448774	221	EU-448774	27.4226	2101.33	274226	163577	163577	-0.416747	43.3	27.4
388	33	3	BG331	BG	Варна	4	2	1	BG331	16870	12273	448774	221	EU-448774	0.240861	250.791	2408.61	163578	163578	-0.395433	43.3	27.5
389	33	3	BG331	BG	Варна	4	2	1	BG331	16877	12280	448781	221	EU-448781	61.8526	3673.24	618526	163581	163581	-0.302683	43.3	27.8
390	33	3	BG331	BG	Варна	4	2	1	BG331	16883	12285	448786	221	EU-448786	156.079	7272.59	1.56079e+06	163576	163576	-0.427266	43.3	27.3
391	33	3	BG331	BG	Варна	4	2	1	BG331	16895	12291	448792	221	EU-448792	89.3296	4112.56	893296	162690	162690	-0.280279	43.2	27.8
392	33	3	BG331	BG	Варна	4	2	1	BG331	16896	12291	448792	221	EU-448792	55.9039	4154.1	559039	163581	163581	-0.302683	43.3	27.8
393	33	3	BG331	BG	Варна	4	2	1	BG331	16902	12295	448796	221	EU-448796	61.376	3742.8	613760	163581	163581	-0.302683	43.3	27.8
394	33	3	BG331	BG	Варна	4	2	1	BG331	16916	12305	448806	221	EU-448806	29.8844	2659.5	298844	163582	163582	-0.178278	43.3	27.9
395	33	3	BG331	BG	Варна	4	2	1	BG331	16917	12306	448807	221	EU-448807	48.0821	3897.77	480821	163577	163577	-0.416747	43.3	27.4
396	33	3	BG331	BG	Варна	4	2	1	BG331	16925	12313	448814	221	EU-448814	104.035	6919.91	1.04035e+06	163581	163581	-0.302683	43.3	27.8
397	33	3	BG331	BG	Варна	4	2	1	BG331	16927	12315	448816	221	EU-448816	48.9943	3833.8	489943	164467	164467	-0.402242	43.4	27.3
398	33	3	BG331	BG	Варна	4	2	1	BG331	16981	12348	448849	221	EU-448849	33.5767	2956.36	335767	163579	163579	-0.367734	43.3	27.6
399	33	3	BG331	BG	Варна	4	2	1	BG331	16985	12352	448853	221	EU-448853	51.1144	3065.01	511144	163579	163579	-0.367734	43.3	27.6
400	33	3	BG331	BG	Варна	4	2	1	BG331	17092	12432	448933	221	EU-448933	60.0447	3598.34	600447	163583	163583	-0.100015	43.3	28
401	33	3	BG331	BG	Варна	4	2	1	BG331	17119	12450	448951	221	EU-448951	59.5617	3575.89	595617	164470	164470	-0.393293	43.4	27.6
402	33	3	BG331	BG	Варна	4	2	1	BG331	17121	12452	448953	221	EU-448953	2.76837	1236.65	27683.7	163583	163583	-0.100015	43.3	28
403	33	3	BG331	BG	Варна	4	2	1	BG331	17122	12452	448953	221	EU-448953	33.4757	2949.03	334757	164474	164474	-0.225485	43.4	28
404	33	3	BG331	BG	Варна	4	2	1	BG331	17136	12464	448965	221	EU-448965	68.0577	4882.07	680577	164474	164474	-0.225485	43.4	28
405	33	3	BG331	BG	Варна	4	2	1	BG331	17152	12477	448978	221	EU-448978	7.29109	1435.8	72910.9	164469	164469	-0.409354	43.4	27.5
406	33	3	BG331	BG	Варна	4	2	1	BG331	17153	12477	448978	221	EU-448978	7.23668	1457.91	72366.8	164470	164470	-0.393293	43.4	27.6
407	33	3	BG331	BG	Варна	4	2	1	BG331	17154	12477	448978	221	EU-448978	16.4952	1861.4	164952	165360	165360	-0.40531	43.5	27.5
408	33	3	BG331	BG	Варна	4	2	1	BG331	17155	12477	448978	221	EU-448978	0.344149	388.689	3441.49	165361	165361	-0.389648	43.5	27.6
409	33	3	BG331	BG	Варна	4	2	1	BG331	17243	12542	449043	221	EU-449043	26.3972	2915.81	263972	165360	165360	-0.40531	43.5	27.5
410	37	3	BG332	BG	Добрич	4	2	1	BG332	17136	12464	448965	221	EU-448965	0.987803	619.525	9878.03	164474	164474	-0.225485	43.4	28
411	37	3	BG332	BG	Добрич	4	2	1	BG332	17140	12468	448969	221	EU-448969	25.3772	2450.23	253772	164474	164474	-0.225485	43.4	28
412	37	3	BG332	BG	Добрич	4	2	1	BG332	17268	12563	449064	221	EU-449064	39.4697	3009.63	394697	164475	164475	-0.184572	43.4	28.1
413	37	3	BG332	BG	Добрич	4	2	1	BG332	17269	12563	449064	221	EU-449064	0.386838	348.731	3868.38	164476	164476	-0.0979748	43.4	28.2
414	37	3	BG332	BG	Добрич	4	2	1	BG332	17284	12577	449078	221	EU-449078	84.4764	6969.63	844764	164476	164476	-0.0979748	43.4	28.2
415	37	3	BG332	BG	Добрич	4	2	1	BG332	17310	12595	449096	221	EU-449096	48.3317	3137.04	483317	164478	164478	0.0559697	43.4	28.4
416	37	3	BG332	BG	Добрич	4	2	1	BG332	17311	12596	449097	221	EU-449097	35.6257	2540.99	356257	164478	164478	0.0559697	43.4	28.4
417	37	3	BG332	BG	Добрич	4	2	1	BG332	17313	12598	449099	221	EU-449099	33.69	2561.54	336900	164478	164478	0.0559697	43.4	28.4
418	37	3	BG332	BG	Добрич	4	2	1	BG332	17315	12600	449101	221	EU-449101	74.0558	4974.62	740558	164477	164477	-0.0339449	43.4	28.3
419	37	3	BG332	BG	Добрич	4	2	1	BG332	17347	12619	449120	221	EU-449120	129.044	8809.15	1.29044e+06	164479	164479	0.101077	43.4	28.5
420	37	3	BG332	BG	Добрич	4	2	1	BG332	17364	12632	449133	221	EU-449133	5.7172	1084.64	57172	164478	164478	0.0559697	43.4	28.4
421	37	3	BG332	BG	Добрич	4	2	1	BG332	17365	12632	449133	221	EU-449133	25.0503	2067.95	250503	165369	165369	0.0184137	43.5	28.4
422	37	3	BG332	BG	Добрич	4	2	1	BG332	17366	12633	449134	221	EU-449134	209.097	8785.04	2.09097e+06	164478	164478	0.0559697	43.4	28.4
423	37	3	BG332	BG	Добрич	4	2	1	BG332	17369	12635	449136	221	EU-449136	25.8093	2178.47	258093	166250	166250	-0.41075	43.6	27.4
424	37	3	BG332	BG	Добрич	4	2	1	BG332	17675	12862	449363	221	EU-449363	25.6093	2556.04	256093	167141	167141	-0.401209	43.7	27.4
425	37	3	BG332	BG	Добрич	4	2	1	BG332	17686	12870	449371	221	EU-449371	54.9884	3093.27	549884	165370	165370	0.0789443	43.5	28.5
426	37	3	BG332	BG	Добрич	4	2	1	BG332	17790	12945	449446	221	EU-449446	67.7334	4659.68	677334	166262	166262	-0.875679	43.6	28.6
427	37	3	BG332	BG	Добрич	4	2	1	BG332	17805	12958	449459	221	EU-449459	28.5387	2456.5	285387	167143	167143	-0.394724	43.7	27.6
428	37	3	BG332	BG	Добрич	4	2	1	BG332	17925	13032	449533	221	EU-449533	26.5857	2685.34	265857	168035	168035	-0.381912	43.8	27.7
429	37	3	BG332	BG	Добрич	4	2	1	BG332	17928	13035	449536	221	EU-449536	0.709487	547.124	7094.87	167147	167147	-0.334158	43.7	28
430	37	3	BG332	BG	Добрич	4	2	1	BG332	17929	13035	449536	221	EU-449536	29.8247	2373.92	298247	167148	167148	-0.32302	43.7	28.1
431	37	3	BG332	BG	Добрич	4	2	1	BG332	18076	13142	449643	221	EU-449643	29.3436	2746.54	293436	168036	168036	-0.377834	43.8	27.8
432	38	3	BG333	BG	Шумен	4	2	3	BG333	16197	11769	448270	221	EU-448270	27.2084	2368.25	272084	161788	161788	-0.466199	43.1	26.7
433	38	3	BG333	BG	Шумен	4	2	3	BG333	16199	11771	448272	221	EU-448272	41.4848	3795.77	414848	160900	160900	-0.404624	43	27
434	38	3	BG333	BG	Шумен	4	2	3	BG333	16200	11771	448272	221	EU-448272	0.49307	704.271	4930.7	160901	160901	-0.366678	43	27.1
435	38	3	BG333	BG	Шумен	4	2	3	BG333	16201	11771	448272	221	EU-448272	25.4902	2256.96	254902	161791	161791	-0.411492	43.1	27
436	38	3	BG333	BG	Шумен	4	2	3	BG333	16202	11772	448273	221	EU-448273	31.6	2337.81	316000	161790	161790	-0.409062	43.1	26.9
437	38	3	BG333	BG	Шумен	4	2	3	BG333	16234	11796	448297	221	EU-448297	0.0235722	80.421	235.722	161790	161790	-0.409062	43.1	26.9
438	38	3	BG333	BG	Шумен	4	2	3	BG333	16235	11796	448297	221	EU-448297	44.5582	2964.82	445582	161791	161791	-0.411492	43.1	27
439	38	3	BG333	BG	Шумен	4	2	3	BG333	16261	11812	448313	221	EU-448313	38.0409	3869.67	380409	161790	161790	-0.409062	43.1	26.9
440	38	3	BG333	BG	Шумен	4	2	3	BG333	16262	11813	448314	221	EU-448314	60.5689	3122.35	605689	161792	161792	-0.374076	43.1	27.1
441	38	3	BG333	BG	Шумен	4	2	3	BG333	16263	11814	448315	221	EU-448315	50.2326	3291.06	502326	161790	161790	-0.409062	43.1	26.9
442	38	3	BG333	BG	Шумен	4	2	3	BG333	16280	11827	448328	221	EU-448328	84.5869	3809.49	845869	161790	161790	-0.409062	43.1	26.9
443	38	3	BG333	BG	Шумен	4	2	3	BG333	16283	11829	448330	221	EU-448330	28.0285	2432.33	280285	161790	161790	-0.409062	43.1	26.9
444	38	3	BG333	BG	Шумен	4	2	3	BG333	16290	11835	448336	221	EU-448336	46.2524	4091.23	462524	161790	161790	-0.409062	43.1	26.9
445	38	3	BG333	BG	Шумен	4	2	3	BG333	16313	11852	448353	221	EU-448353	25.5371	2808.21	255371	161791	161791	-0.411492	43.1	27
446	38	3	BG333	BG	Шумен	4	2	3	BG333	16315	11854	448355	221	EU-448355	26.9146	2519.14	269146	161790	161790	-0.409062	43.1	26.9
447	38	3	BG333	BG	Шумен	4	2	3	BG333	16317	11856	448357	221	EU-448357	46.9154	4921.87	469154	161790	161790	-0.409062	43.1	26.9
448	38	3	BG333	BG	Шумен	4	2	3	BG333	16318	11857	448358	221	EU-448358	27.6602	3013.06	276602	161789	161789	-0.43969	43.1	26.8
449	38	3	BG333	BG	Шумен	4	2	3	BG333	16346	11878	448379	221	EU-448379	147.432	6646.21	1.47432e+06	162680	162680	-0.453909	43.2	26.8
450	38	3	BG333	BG	Шумен	4	2	3	BG333	16350	11881	448382	221	EU-448382	122.214	6799.9	1.22214e+06	161789	161789	-0.43969	43.1	26.8
451	38	3	BG333	BG	Шумен	4	2	3	BG333	16351	11881	448382	221	EU-448382	35.0317	4474.61	350317	161790	161790	-0.409062	43.1	26.9
452	38	3	BG333	BG	Шумен	4	2	3	BG333	16352	11881	448382	221	EU-448382	27.2221	4003.81	272221	162680	162680	-0.453909	43.2	26.8
453	38	3	BG333	BG	Шумен	4	2	3	BG333	16358	11887	448388	221	EU-448388	71.4531	3966.17	714531	161790	161790	-0.409062	43.1	26.9
454	38	3	BG333	BG	Шумен	4	2	3	BG333	16363	11892	448393	221	EU-448393	31.4217	2931.42	314217	162679	162679	-0.471951	43.2	26.7
455	38	3	BG333	BG	Шумен	4	2	3	BG333	16364	11893	448394	221	EU-448394	50.9241	3213.06	509241	162679	162679	-0.471951	43.2	26.7
456	38	3	BG333	BG	Шумен	4	2	3	BG333	16375	11900	448401	221	EU-448401	120.247	7163.51	1.20247e+06	162680	162680	-0.453909	43.2	26.8
457	38	3	BG333	BG	Шумен	4	2	3	BG333	16384	11909	448410	221	EU-448410	30.1312	3143.31	301312	162680	162680	-0.453909	43.2	26.8
458	38	3	BG333	BG	Шумен	4	2	3	BG333	16385	11910	448411	221	EU-448411	49.2494	3355.34	492494	161791	161791	-0.411492	43.1	27
459	38	3	BG333	BG	Шумен	4	2	3	BG333	16386	11910	448411	221	EU-448411	134.124	5813.69	1.34124e+06	161792	161792	-0.374076	43.1	27.1
460	38	3	BG333	BG	Шумен	4	2	3	BG333	16416	11926	448427	221	EU-448427	65.6023	5164.53	656023	162681	162681	-0.421937	43.2	26.9
461	38	3	BG333	BG	Шумен	4	2	3	BG333	16427	11934	448435	221	EU-448435	160.206	7874.55	1.60206e+06	162681	162681	-0.421937	43.2	26.9
462	38	3	BG333	BG	Шумен	4	2	3	BG333	16444	11946	448447	221	EU-448447	46.3153	2633.89	463153	162681	162681	-0.421937	43.2	26.9
463	38	3	BG333	BG	Шумен	4	2	3	BG333	16446	11948	448449	221	EU-448449	27.8882	2335.85	278882	162681	162681	-0.421937	43.2	26.9
464	38	3	BG333	BG	Шумен	4	2	3	BG333	16451	11953	448454	221	EU-448454	0.456234	1132.67	4562.34	162679	162679	-0.471951	43.2	26.7
465	38	3	BG333	BG	Шумен	4	2	3	BG333	16452	11953	448454	221	EU-448454	2.21733	2777.78	22173.3	162680	162680	-0.453909	43.2	26.8
466	38	3	BG333	BG	Шумен	4	2	3	BG333	16453	11954	448455	221	EU-448455	75.5583	4239.07	755583	162680	162680	-0.453909	43.2	26.8
467	38	3	BG333	BG	Шумен	4	2	3	BG333	16466	11962	448463	221	EU-448463	51.3241	3185.83	513241	161793	161793	-0.373885	43.1	27.2
468	38	3	BG333	BG	Шумен	4	2	3	BG333	16467	11962	448463	221	EU-448463	4.28842	1790.93	42884.2	162684	162684	-0.389143	43.2	27.2
469	38	3	BG333	BG	Шумен	4	2	3	BG333	16487	11976	448477	221	EU-448477	102.202	4784.02	1.02202e+06	162680	162680	-0.453909	43.2	26.8
470	38	3	BG333	BG	Шумен	4	2	3	BG333	16494	11980	448481	221	EU-448481	97.2572	6171.78	972572	162680	162680	-0.453909	43.2	26.8
471	38	3	BG333	BG	Шумен	4	2	3	BG333	16603	12075	448576	221	EU-448576	42.888	2971.66	428880	163571	163571	-0.454646	43.3	26.8
472	38	3	BG333	BG	Шумен	4	2	3	BG333	16668	12119	448620	221	EU-448620	42.0241	3322.06	420241	163572	163572	-0.416818	43.3	26.9
473	38	3	BG333	BG	Шумен	4	2	3	BG333	16704	12141	448642	221	EU-448642	53.2245	2932.53	532245	163571	163571	-0.454646	43.3	26.8
474	38	3	BG333	BG	Шумен	4	2	3	BG333	16706	12143	448644	221	EU-448644	47.3125	2948.01	473125	163571	163571	-0.454646	43.3	26.8
475	38	3	BG333	BG	Шумен	4	2	3	BG333	16752	12178	448679	221	EU-448679	29.637	3596.84	296370	163574	163574	-0.40506	43.3	27.1
476	38	3	BG333	BG	Шумен	4	2	3	BG333	16798	12217	448718	221	EU-448718	28.904	2304.44	289040	163573	163573	-0.433242	43.3	27
477	38	3	BG333	BG	Шумен	4	2	3	BG333	16826	12237	448738	221	EU-448738	47.1008	4397.57	471008	164463	164463	-0.483823	43.4	26.9
478	38	3	BG333	BG	Шумен	4	2	3	BG333	16859	12265	448766	221	EU-448766	27.0281	2456.94	270281	164465	164465	-0.436288	43.4	27.1
479	38	3	BG333	BG	Шумен	4	2	3	BG333	16861	12267	448768	221	EU-448768	71.5573	6132.35	715573	163576	163576	-0.427266	43.3	27.3
480	38	3	BG333	BG	Шумен	4	2	3	BG333	16885	12287	448788	221	EU-448788	1.31786	477.038	13178.6	163576	163576	-0.427266	43.3	27.3
481	38	3	BG333	BG	Шумен	4	2	3	BG333	16886	12287	448788	221	EU-448788	33.2473	2754.66	332473	164467	164467	-0.402242	43.4	27.3
482	38	3	BG333	BG	Шумен	4	2	3	BG333	16900	12294	448795	221	EU-448795	199.829	6049.99	1.99829e+06	163575	163575	-0.407793	43.3	27.2
483	38	3	BG333	BG	Шумен	4	2	3	BG333	16901	12294	448795	221	EU-448795	255.471	8396.57	2.55471e+06	164466	164466	-0.417423	43.4	27.2
484	38	3	BG333	BG	Шумен	4	2	3	BG333	16907	12299	448800	221	EU-448800	71.3008	5188.91	713008	164466	164466	-0.417423	43.4	27.2
485	38	3	BG333	BG	Шумен	4	2	3	BG333	16915	12304	448805	221	EU-448805	138.343	10909.1	1.38343e+06	164466	164466	-0.417423	43.4	27.2
486	38	3	BG333	BG	Шумен	4	2	3	BG333	16926	12314	448815	221	EU-448815	25.2973	1985.99	252973	164463	164463	-0.483823	43.4	26.9
487	38	3	BG333	BG	Шумен	4	2	3	BG333	16939	12322	448823	221	EU-448823	61.358	3578.33	613580	164466	164466	-0.417423	43.4	27.2
488	38	3	BG333	BG	Шумен	4	2	3	BG333	16957	12337	448838	221	EU-448838	47.7919	2965.66	477919	164466	164466	-0.417423	43.4	27.2
489	38	3	BG333	BG	Шумен	4	2	3	BG333	16980	12347	448848	221	EU-448848	214.044	7732.06	2.14044e+06	164466	164466	-0.417423	43.4	27.2
490	38	3	BG333	BG	Шумен	4	2	3	BG333	16986	12353	448854	221	EU-448854	59.9542	3224.83	599542	164465	164465	-0.436288	43.4	27.1
491	38	3	BG333	BG	Шумен	4	2	3	BG333	17018	12375	448876	221	EU-448876	27.7802	2276.97	277802	164465	164465	-0.436288	43.4	27.1
492	38	3	BG333	BG	Шумен	4	2	3	BG333	17131	12460	448961	221	EU-448961	29.2469	2443.73	292469	165356	165356	-0.431796	43.5	27.1
493	38	3	BG333	BG	Шумен	4	2	3	BG333	17232	12533	449034	221	EU-449034	32.8475	2372.3	328475	166248	166248	-0.430621	43.6	27.2
494	38	3	BG333	BG	Шумен	4	2	3	BG333	17253	12550	449051	221	EU-449051	31.3971	2190.9	313971	166249	166249	-0.419311	43.6	27.3
495	48	3	BG334	BG	Търговище	4	3	3	BG334	16140	11724	448225	221	EU-448225	37.9621	2901.41	379621	161787	161787	-0.497063	43.1	26.6
496	48	3	BG334	BG	Търговище	4	3	3	BG334	16151	11734	448235	221	EU-448235	34.5861	2763.17	345861	161787	161787	-0.497063	43.1	26.6
497	48	3	BG334	BG	Търговище	4	3	3	BG334	16193	11766	448267	221	EU-448267	199.886	6374.05	1.99886e+06	161786	161786	-0.509451	43.1	26.5
498	48	3	BG334	BG	Търговище	4	3	3	BG334	16203	11773	448274	221	EU-448274	25.059	2088.7	250590	161787	161787	-0.497063	43.1	26.6
499	48	3	BG334	BG	Търговище	4	3	3	BG334	16225	11788	448289	221	EU-448289	40.9129	4008.19	409129	161787	161787	-0.497063	43.1	26.6
500	48	3	BG334	BG	Търговище	4	3	3	BG334	16242	11801	448302	221	EU-448302	75.8733	5556.91	758733	161786	161786	-0.509451	43.1	26.5
501	48	3	BG334	BG	Търговище	4	3	3	BG334	16243	11801	448302	221	EU-448302	2.00418	914.727	20041.8	161787	161787	-0.497063	43.1	26.6
502	48	3	BG334	BG	Търговище	4	3	3	BG334	16244	11801	448302	221	EU-448302	96.9372	8199.6	969372	162677	162677	-0.497942	43.2	26.5
503	48	3	BG334	BG	Търговище	4	3	3	BG334	16339	11871	448372	221	EU-448372	27.3349	2550.77	273349	162678	162678	-0.475366	43.2	26.6
504	48	3	BG334	BG	Търговище	4	3	3	BG334	16359	11888	448389	221	EU-448389	60.1738	5021.79	601738	162678	162678	-0.475366	43.2	26.6
505	48	3	BG334	BG	Търговище	4	3	3	BG334	16360	11889	448390	221	EU-448390	34.4894	2977.51	344894	162679	162679	-0.471951	43.2	26.7
506	48	3	BG334	BG	Търговище	4	3	3	BG334	16361	11890	448391	221	EU-448391	68.6809	3761.61	686809	162678	162678	-0.475366	43.2	26.6
507	48	3	BG334	BG	Търговище	4	3	3	BG334	16362	11891	448392	221	EU-448392	48.1883	3711.39	481883	162678	162678	-0.475366	43.2	26.6
508	48	3	BG334	BG	Търговище	4	3	3	BG334	16364	11893	448394	221	EU-448394	1.16144	730.967	11614.4	162679	162679	-0.471951	43.2	26.7
509	48	3	BG334	BG	Търговище	4	3	3	BG334	16376	11901	448402	221	EU-448402	34.095	2986.68	340950	162679	162679	-0.471951	43.2	26.7
510	48	3	BG334	BG	Търговище	4	3	3	BG334	16391	11914	448415	221	EU-448415	86.5821	5252.8	865821	162678	162678	-0.475366	43.2	26.6
511	48	3	BG334	BG	Търговище	4	3	3	BG334	16404	11918	448419	221	EU-448419	66.3048	5041.03	663048	162679	162679	-0.471951	43.2	26.7
512	48	3	BG334	BG	Търговище	4	3	3	BG334	16408	11922	448423	221	EU-448423	77.5641	5203.11	775641	162678	162678	-0.475366	43.2	26.6
513	48	3	BG334	BG	Търговище	4	3	3	BG334	16409	11922	448423	221	EU-448423	211.292	9915.16	2.11292e+06	162679	162679	-0.471951	43.2	26.7
514	48	3	BG334	BG	Търговище	4	3	3	BG334	16451	11953	448454	221	EU-448454	106.362	5427.3	1.06362e+06	162679	162679	-0.471951	43.2	26.7
515	48	3	BG334	BG	Търговище	4	3	3	BG334	16452	11953	448454	221	EU-448454	97.6713	4769.2	976713	162680	162680	-0.453909	43.2	26.8
516	48	3	BG334	BG	Търговище	4	3	3	BG334	16508	11993	448494	221	EU-448494	97.695	6032.38	976950	163565	163565	-0.458013	43.3	26.2
517	48	3	BG334	BG	Търговище	4	3	3	BG334	16511	11995	448496	221	EU-448496	27.0399	3228.27	270399	163568	163568	-0.475708	43.3	26.5
518	48	3	BG334	BG	Търговище	4	3	3	BG334	16567	12048	448549	221	EU-448549	93.1455	9122.35	931455	164456	164456	-0.464044	43.4	26.2
519	48	3	BG334	BG	Търговище	4	3	3	BG334	16585	12061	448562	221	EU-448562	35.531	3188.08	355310	164457	164457	-0.463798	43.4	26.3
520	48	3	BG334	BG	Търговище	4	3	3	BG334	16593	12068	448569	221	EU-448569	53.9568	3290.77	539568	163568	163568	-0.475708	43.3	26.5
521	48	3	BG334	BG	Търговище	4	3	3	BG334	16594	12068	448569	221	EU-448569	5.41188	1606.27	54118.8	164459	164459	-0.443666	43.4	26.5
522	48	3	BG334	BG	Търговище	4	3	3	BG334	16595	12069	448570	221	EU-448570	20.3039	1889.73	203039	164455	164455	-0.448435	43.4	26.1
523	48	3	BG334	BG	Търговище	4	3	3	BG334	16596	12069	448570	221	EU-448570	4.80719	1059.51	48071.9	164456	164456	-0.464044	43.4	26.2
524	48	3	BG334	BG	Търговище	4	3	3	BG334	16682	12127	448628	221	EU-448628	37.0475	3350.43	370475	164455	164455	-0.448435	43.4	26.1
525	48	3	BG334	BG	Търговище	4	3	3	BG334	16683	12127	448628	221	EU-448628	9.99662	1420.75	99966.2	165346	165346	-0.440523	43.5	26.1
526	48	3	BG334	BG	Търговище	4	3	3	BG334	16739	12167	448668	221	EU-448668	25.0511	2584.27	250511	164457	164457	-0.463798	43.4	26.3
527	48	3	BG334	BG	Търговище	4	3	3	BG334	16740	12168	448669	221	EU-448669	38.4403	3558.03	384403	164459	164459	-0.443666	43.4	26.5
528	48	3	BG334	BG	Търговище	4	3	3	BG334	16796	12215	448716	221	EU-448716	43.0686	3459.75	430686	165348	165348	-0.444741	43.5	26.3
529	48	3	BG334	BG	Търговище	4	3	3	BG334	16799	12218	448719	221	EU-448719	25.519	2766.95	255190	165348	165348	-0.444741	43.5	26.3
530	48	3	BG334	BG	Търговище	4	3	3	BG334	16800	12219	448720	221	EU-448720	59.9607	5188.84	599607	165346	165346	-0.440523	43.5	26.1
531	48	3	BG334	BG	Търговище	4	3	3	BG334	16821	12233	448734	221	EU-448734	26.6442	3269.17	266442	165347	165347	-0.418937	43.5	26.2
532	48	3	BG334	BG	Търговище	4	3	3	BG334	16850	12257	448758	221	EU-448758	32.4262	2264.42	324262	165347	165347	-0.418937	43.5	26.2
533	48	3	BG334	BG	Търговище	4	3	3	BG334	16856	12263	448764	221	EU-448764	39.6545	2908.29	396545	165347	165347	-0.418937	43.5	26.2
534	48	3	BG334	BG	Търговище	4	3	3	BG334	16860	12266	448767	221	EU-448767	29.5778	3298.84	295778	165347	165347	-0.418937	43.5	26.2
535	48	3	BG334	BG	Търговище	4	3	3	BG334	16881	12283	448784	221	EU-448784	30.214	2385.81	302140	165348	165348	-0.444741	43.5	26.3
536	48	3	BG334	BG	Търговище	4	3	3	BG334	16920	12309	448810	221	EU-448810	25.2333	1999.28	252333	165348	165348	-0.444741	43.5	26.3
537	80	3	BG412	BG	София	3	3	3	BG412	12147	8869	445370	221	EU-445370	34.1474	3593.18	341474	155521	155521	-0.863191	42.4	23.7
538	80	3	BG412	BG	София	3	3	3	BG412	14532	10590	447091	221	EU-447091	57.0079	3718.95	570079	160866	160866	-0.867373	43	23.6
539	84	3	AL022	AL	Tiranë	4	1	1	AL022	7166	5202	441703	221	EU-441703	90.8307	12636.3	908307	143896	143896	0.524562	41.1	19.5
540	84	3	AL022	AL	Tiranë	4	1	1	AL022	7360	5341	441842	221	EU-441842	69.3273	4306.06	693273	143897	143897	0.411724	41.1	19.6
541	84	3	AL022	AL	Tiranë	4	1	1	AL022	7684	5574	442075	221	EU-442075	36.9229	3130.32	369229	145682	145682	-0.0523495	41.3	19.9
542	84	3	AL022	AL	Tiranë	4	1	1	AL022	7714	5599	442100	221	EU-442100	71.3274	6686.63	713274	145682	145682	-0.0523495	41.3	19.9
543	84	3	AL022	AL	Tiranë	4	1	1	AL022	7738	5620	442121	221	EU-442121	35.5152	4124.85	355152	145682	145682	-0.0523495	41.3	19.9
544	84	3	AL022	AL	Tiranë	4	1	1	AL022	7748	5628	442129	221	EU-442129	36.9495	4416.28	369495	145682	145682	-0.0523495	41.3	19.9
545	84	3	AL022	AL	Tiranë	4	1	1	AL022	7785	5650	442151	221	EU-442151	17.0713	3050.13	170713	145681	145681	0.255541	41.3	19.8
546	84	3	AL022	AL	Tiranë	4	1	1	AL022	7786	5650	442151	221	EU-442151	82.4606	6868.78	824606	145682	145682	-0.0523495	41.3	19.9
547	84	3	AL022	AL	Tiranë	4	1	1	AL022	7845	5693	442194	221	EU-442194	109.613	9424.24	1.09613e+06	146571	146571	0.376969	41.4	19.7
548	84	3	AL022	AL	Tiranë	4	1	1	AL022	7894	5728	442229	221	EU-442229	30.9434	3429.75	309434	146570	146570	0.502322	41.4	19.6
549	85	3	AL031	AL	Berat	4	3	3	AL031	5771	4192	440693	221	EU-440693	25.2312	3014.76	252312	134997	134997	-0.115623	40.1	20.6
550	85	3	AL031	AL	Berat	4	3	3	AL031	6202	4503	441004	221	EU-441004	26.8174	2962.38	268174	136779	136779	-0.473695	40.3	20.6
551	85	3	AL031	AL	Berat	4	3	3	AL031	6498	4710	441211	221	EU-441211	29.9374	2973.19	299374	138562	138562	-0.873686	40.5	20.7
552	85	3	AL031	AL	Berat	4	3	3	AL031	6534	4739	441240	221	EU-441240	9.77241	1461.77	97724.1	138562	138562	-0.873686	40.5	20.7
553	85	3	AL031	AL	Berat	4	3	3	AL031	6535	4739	441240	221	EU-441240	18.1009	2203.81	181009	139453	139453	-0.593811	40.6	20.7
554	85	3	AL031	AL	Berat	4	3	3	AL031	6685	4847	441348	221	EU-441348	42.1606	3931.03	421606	139453	139453	-0.593811	40.6	20.7
555	85	3	AL031	AL	Berat	4	3	3	AL031	6754	4898	441399	221	EU-441399	42.9096	3541.62	429096	140344	140344	-0.424391	40.7	20.7
556	85	3	AL031	AL	Berat	4	3	3	AL031	6984	5065	441566	221	EU-441566	155.062	10247.3	1.55062e+06	142126	142126	-0.57441	40.9	20.7
557	85	3	AL031	AL	Berat	4	3	3	AL031	7005	5082	441583	221	EU-441583	33.4718	2561.47	334718	142126	142126	-0.57441	40.9	20.7
558	85	3	AL031	AL	Berat	4	3	3	AL031	7414	5382	441883	221	EU-441883	46.2316	4565.84	462316	143907	143907	-0.122175	41.1	20.6
559	86	3	AL032	AL	Fier	4	3	2	AL032	6529	4734	441235	221	EU-441235	328.826	13710.1	3.28826e+06	139446	139446	0.0127774	40.6	20
560	86	3	AL032	AL	Fier	4	3	2	AL032	6533	4738	441239	221	EU-441239	144.38	8045.87	1.4438e+06	139447	139447	-0.119373	40.6	20.1
561	86	3	AL032	AL	Fier	4	3	2	AL032	6561	4758	441259	221	EU-441259	29.8954	3644.62	298954	139446	139446	0.0127774	40.6	20
562	86	3	AL032	AL	Fier	4	3	2	AL032	6574	4770	441271	221	EU-441271	141.96	9312.69	1.4196e+06	139447	139447	-0.119373	40.6	20.1
563	86	3	AL032	AL	Fier	4	3	2	AL032	6576	4772	441273	221	EU-441273	27.8052	3636.58	278052	139445	139445	0.164255	40.6	19.9
564	86	3	AL032	AL	Fier	4	3	2	AL032	6577	4772	441273	221	EU-441273	13.5387	2092.08	135387	139446	139446	0.0127774	40.6	20
565	86	3	AL032	AL	Fier	4	3	2	AL032	6578	4772	441273	221	EU-441273	25.324	2848.83	253240	140336	140336	0.117567	40.7	19.9
566	86	3	AL032	AL	Fier	4	3	2	AL032	6579	4772	441273	221	EU-441273	36.8538	2799.81	368538	140337	140337	-0.0229562	40.7	20
567	86	3	AL032	AL	Fier	4	3	2	AL032	6583	4776	441277	221	EU-441277	50.6909	6722.88	506909	139447	139447	-0.119373	40.6	20.1
568	86	3	AL032	AL	Fier	4	3	2	AL032	6605	4794	441295	221	EU-441295	216.689	9262.79	2.16689e+06	140336	140336	0.117567	40.7	19.9
569	86	3	AL032	AL	Fier	4	3	2	AL032	6606	4794	441295	221	EU-441295	18.014	2486.91	180140	140337	140337	-0.0229562	40.7	20
570	86	3	AL032	AL	Fier	4	3	2	AL032	6675	4841	441342	221	EU-441342	116.493	7722.12	1.16493e+06	140336	140336	0.117567	40.7	19.9
571	87	3	AL033	AL	Gjirokastër	4	3	1	AL033	6353	4609	441110	221	EU-441110	10.2812	1482.63	102812	138552	138552	0.479413	40.5	19.7
572	87	3	AL033	AL	Gjirokastër	4	3	1	AL033	6354	4609	441110	221	EU-441110	30.6636	2957.4	306636	139443	139443	0.467288	40.6	19.7
573	87	3	AL033	AL	Gjirokastër	4	3	1	AL033	6374	4625	441126	221	EU-441126	138.386	8277.54	1.38386e+06	138552	138552	0.479413	40.5	19.7
574	87	3	AL033	AL	Gjirokastër	4	3	1	AL033	6375	4625	441126	221	EU-441126	63.7621	8357.62	637621	139443	139443	0.467288	40.6	19.7
575	87	3	AL033	AL	Gjirokastër	4	3	1	AL033	6496	4708	441209	221	EU-441209	233.989	17127.4	2.33989e+06	139443	139443	0.467288	40.6	19.7
576	88	3	AL034	AL	Korcë	4	2	1	AL034	5257	3841	440342	221	EU-440342	30.5004	2714.89	305004	133210	133210	0.601227	39.9	20.1
577	88	3	AL034	AL	Korcë	4	2	1	AL034	5495	4022	440523	221	EU-440523	45.7949	4886.34	457949	134989	134989	0.715984	40.1	19.8
578	88	3	AL034	AL	Korcë	4	2	1	AL034	6004	4354	440855	221	EU-440855	61.6643	3637.48	616643	137659	137659	0.62603	40.4	19.5
579	88	3	AL034	AL	Korcë	4	2	1	AL034	6224	4520	441021	221	EU-441021	50.4362	3935.63	504362	138550	138550	0.576719	40.5	19.5
580	88	3	AL034	AL	Korcë	4	2	1	AL034	6258	4548	441049	221	EU-441049	95.6162	6238.94	956162	138550	138550	0.576719	40.5	19.5
581	88	3	AL034	AL	Korcë	4	2	1	AL034	6269	4555	441056	221	EU-441056	52.4716	3362.72	524716	138550	138550	0.576719	40.5	19.5
582	88	3	AL034	AL	Korcë	4	2	1	AL034	6298	4573	441074	221	EU-441074	42.3981	3643.57	423981	138550	138550	0.576719	40.5	19.5
583	88	3	AL034	AL	Korcë	4	2	1	AL034	6299	4573	441074	221	EU-441074	0.259573	564.021	2595.73	139441	139441	0.536735	40.6	19.5
584	88	3	AL034	AL	Korcë	4	2	1	AL034	6317	4587	441088	221	EU-441088	41.3151	3673.21	413151	138551	138551	0.548269	40.5	19.6
585	88	3	AL034	AL	Korcë	4	2	1	AL034	6320	4590	441091	221	EU-441091	32.455	2249.18	324550	139441	139441	0.536735	40.6	19.5
586	89	3	AT224	AT	Oststeiermark	2	3	3	AT224	21942	15924	452425	221	EU-452425	33.3409	3337.49	333409	194646	194646	-0.399536	46.8	15.8
587	89	3	AT224	AT	Oststeiermark	2	3	3	AT224	21948	15930	452431	221	EU-452431	30.3485	3067.35	303485	194647	194647	-0.377759	46.8	15.9
588	89	3	AT224	AT	Oststeiermark	2	3	3	AT224	21954	15935	452436	221	EU-452436	92.1802	9548.84	921802	194647	194647	-0.377759	46.8	15.9
589	89	3	AT224	AT	Oststeiermark	2	3	3	AT224	21955	15935	452436	221	EU-452436	87.9372	8207.16	879372	194648	194648	-0.39038	46.8	16
590	89	3	AT224	AT	Oststeiermark	2	3	3	AT224	21958	15938	452439	221	EU-452439	39.2626	3705.12	392626	194647	194647	-0.377759	46.8	15.9
591	89	3	AT224	AT	Oststeiermark	2	3	3	AT224	21961	15941	452442	221	EU-452442	184.109	10469.7	1.84109e+06	194648	194648	-0.39038	46.8	16
592	89	3	AT224	AT	Oststeiermark	2	3	3	AT224	21976	15949	452450	221	EU-452450	69.0229	6853.65	690229	194647	194647	-0.377759	46.8	15.9
593	89	3	AT224	AT	Oststeiermark	2	3	3	AT224	21982	15953	452454	221	EU-452454	43.0121	4562.09	430121	194647	194647	-0.377759	46.8	15.9
594	89	3	AT224	AT	Oststeiermark	2	3	3	AT224	21984	15955	452456	221	EU-452456	61.5754	7248.49	615754	194646	194646	-0.399536	46.8	15.8
595	89	3	AT224	AT	Oststeiermark	2	3	3	AT224	21985	15955	452456	221	EU-452456	7.5313	1377.29	75313	194647	194647	-0.377759	46.8	15.9
596	89	3	AT224	AT	Oststeiermark	2	3	3	AT224	21996	15963	452464	221	EU-452464	69.4945	4954.31	694945	194647	194647	-0.377759	46.8	15.9
597	89	3	AT224	AT	Oststeiermark	2	3	3	AT224	22006	15970	452471	221	EU-452471	18.6676	2360.07	186676	194647	194647	-0.377759	46.8	15.9
598	89	3	AT224	AT	Oststeiermark	2	3	3	AT224	22007	15970	452471	221	EU-452471	27.946	3900.82	279460	194648	194648	-0.39038	46.8	16
599	89	3	AT224	AT	Oststeiermark	2	3	3	AT224	22021	15980	452481	221	EU-452481	27.2672	2604.09	272672	194647	194647	-0.377759	46.8	15.9
600	89	3	AT224	AT	Oststeiermark	2	3	3	AT224	22022	15980	452481	221	EU-452481	4.58833	1161.98	45883.3	194648	194648	-0.39038	46.8	16
601	89	3	AT224	AT	Oststeiermark	2	3	3	AT224	22027	15983	452484	221	EU-452484	57.1996	4652.73	571996	194647	194647	-0.377759	46.8	15.9
602	89	3	AT224	AT	Oststeiermark	2	3	3	AT224	22044	15994	452495	221	EU-452495	38.4182	4614.87	384182	194646	194646	-0.399536	46.8	15.8
603	89	3	AT224	AT	Oststeiermark	2	3	3	AT224	22051	16000	452501	221	EU-452501	167.125	16745.6	1.67125e+06	194647	194647	-0.377759	46.8	15.9
604	89	3	AT224	AT	Oststeiermark	2	3	3	AT224	22057	16005	452506	221	EU-452506	50.682	5156.44	506820	194647	194647	-0.377759	46.8	15.9
605	89	3	AT224	AT	Oststeiermark	2	3	3	AT224	22104	16039	452540	221	EU-452540	23.7282	2763.29	237282	194647	194647	-0.377759	46.8	15.9
606	89	3	AT224	AT	Oststeiermark	2	3	3	AT224	22105	16039	452540	221	EU-452540	3.63563	1188.39	36356.3	195538	195538	-0.479541	46.9	15.9
607	90	3	AT225	AT	West- und Südsteiermark	3	3	3	AT225	21627	15690	452191	221	EU-452191	54.2459	5496.72	542459	192861	192861	-0.862378	46.6	15.5
608	90	3	AT225	AT	West- und Südsteiermark	3	3	3	AT225	21640	15701	452202	221	EU-452202	44.3297	5396.58	443297	192861	192861	-0.862378	46.6	15.5
609	90	3	AT225	AT	West- und Südsteiermark	3	3	3	AT225	21648	15706	452207	221	EU-452207	85.2486	8653.27	852486	192861	192861	-0.862378	46.6	15.5
610	90	3	AT225	AT	West- und Südsteiermark	3	3	3	AT225	21655	15712	452213	221	EU-452213	21.206	3089.36	212060	192861	192861	-0.862378	46.6	15.5
611	90	3	AT225	AT	West- und Südsteiermark	3	3	3	AT225	21656	15712	452213	221	EU-452213	39.8044	4094.55	398044	193752	193752	-0.410941	46.7	15.5
612	90	3	AT225	AT	West- und Südsteiermark	3	3	3	AT225	21661	15715	452216	221	EU-452216	56.9295	6124.83	569295	193752	193752	-0.410941	46.7	15.5
613	90	3	AT225	AT	West- und Südsteiermark	3	3	3	AT225	21667	15721	452222	221	EU-452222	17.6505	3007.68	176505	193749	193749	-0.873103	46.7	15.2
614	90	3	AT225	AT	West- und Südsteiermark	3	3	3	AT225	21668	15721	452222	221	EU-452222	41.0688	5765.79	410688	193750	193750	-0.648644	46.7	15.3
615	90	3	AT225	AT	West- und Südsteiermark	3	3	3	AT225	21682	15734	452235	221	EU-452235	9.65852	3150.22	96585.2	193752	193752	-0.410941	46.7	15.5
616	90	3	AT225	AT	West- und Südsteiermark	3	3	3	AT225	21683	15734	452235	221	EU-452235	1.38595	1161.93	13859.5	193753	193753	-0.404899	46.7	15.6
617	90	3	AT225	AT	West- und Südsteiermark	3	3	3	AT225	21690	15741	452242	221	EU-452242	0.644209	452.394	6442.09	193752	193752	-0.410941	46.7	15.5
618	90	3	AT225	AT	West- und Südsteiermark	3	3	3	AT225	21691	15741	452242	221	EU-452242	9.50375	2945.92	95037.5	193753	193753	-0.404899	46.7	15.6
619	90	3	AT225	AT	West- und Südsteiermark	3	3	3	AT225	21692	15742	452243	221	EU-452243	25.2293	3168.89	252293	193750	193750	-0.648644	46.7	15.3
620	90	3	AT225	AT	West- und Südsteiermark	3	3	3	AT225	21708	15755	452256	221	EU-452256	3.76523	1299.81	37652.3	193753	193753	-0.404899	46.7	15.6
621	90	3	AT225	AT	West- und Südsteiermark	3	3	3	AT225	21712	15758	452259	221	EU-452259	30.3094	3606.09	303094	193752	193752	-0.410941	46.7	15.5
622	90	3	AT225	AT	West- und Südsteiermark	3	3	3	AT225	21714	15760	452261	221	EU-452261	31.3839	3543.97	313839	193752	193752	-0.410941	46.7	15.5
623	90	3	AT225	AT	West- und Südsteiermark	3	3	3	AT225	21728	15768	452269	221	EU-452269	0.370576	553.588	3705.76	193753	193753	-0.404899	46.7	15.6
624	90	3	AT225	AT	West- und Südsteiermark	3	3	3	AT225	21733	15772	452273	221	EU-452273	39.7277	5031.24	397277	193752	193752	-0.410941	46.7	15.5
625	90	3	AT225	AT	West- und Südsteiermark	3	3	3	AT225	21760	15789	452290	221	EU-452290	32.8941	4834.29	328941	193752	193752	-0.410941	46.7	15.5
626	90	3	AT225	AT	West- und Südsteiermark	3	3	3	AT225	21766	15793	452294	221	EU-452294	265.468	20093.2	2.65468e+06	193752	193752	-0.410941	46.7	15.5
627	90	3	AT225	AT	West- und Südsteiermark	3	3	3	AT225	21767	15793	452294	221	EU-452294	419.376	32391.6	4.19376e+06	193753	193753	-0.404899	46.7	15.6
628	90	3	AT225	AT	West- und Südsteiermark	3	3	3	AT225	21769	15795	452296	221	EU-452296	38.2896	4481.14	382896	193752	193752	-0.410941	46.7	15.5
629	90	3	AT225	AT	West- und Südsteiermark	3	3	3	AT225	21774	15799	452300	221	EU-452300	144.363	13147.9	1.44363e+06	193752	193752	-0.410941	46.7	15.5
630	90	3	AT225	AT	West- und Südsteiermark	3	3	3	AT225	21783	15805	452306	221	EU-452306	7.85459	1952.6	78545.9	193752	193752	-0.410941	46.7	15.5
631	90	3	AT225	AT	West- und Südsteiermark	3	3	3	AT225	21784	15805	452306	221	EU-452306	58.3017	10160.5	583017	193753	193753	-0.404899	46.7	15.6
632	90	3	AT225	AT	West- und Südsteiermark	3	3	3	AT225	21791	15812	452313	221	EU-452313	125.601	13463.7	1.25601e+06	193753	193753	-0.404899	46.7	15.6
633	90	3	AT225	AT	West- und Südsteiermark	3	3	3	AT225	21810	15827	452328	221	EU-452328	104.91	10718.8	1.0491e+06	193751	193751	-0.373299	46.7	15.4
634	90	3	AT225	AT	West- und Südsteiermark	3	3	3	AT225	21827	15840	452341	221	EU-452341	58.5681	6377.83	585681	193752	193752	-0.410941	46.7	15.5
635	90	3	AT225	AT	West- und Südsteiermark	3	3	3	AT225	21829	15842	452343	221	EU-452343	31.2526	3940.29	312526	193752	193752	-0.410941	46.7	15.5
636	90	3	AT225	AT	West- und Südsteiermark	3	3	3	AT225	21843	15852	452353	221	EU-452353	18.6868	2809.63	186868	193751	193751	-0.373299	46.7	15.4
637	90	3	AT225	AT	West- und Südsteiermark	3	3	3	AT225	21844	15852	452353	221	EU-452353	25.63	4078.42	256300	193752	193752	-0.410941	46.7	15.5
638	90	3	AT225	AT	West- und Südsteiermark	3	3	3	AT225	21867	15867	452368	221	EU-452368	33.6409	4596.63	336409	194643	194643	-0.387172	46.8	15.5
639	90	3	AT225	AT	West- und Südsteiermark	3	3	3	AT225	21875	15874	452375	221	EU-452375	54.0257	6242.45	540257	194643	194643	-0.387172	46.8	15.5
640	90	3	AT225	AT	West- und Südsteiermark	3	3	3	AT225	21889	15883	452384	221	EU-452384	293.93	27267.4	2.9393e+06	194642	194642	-0.319322	46.8	15.4
641	90	3	AT225	AT	West- und Südsteiermark	3	3	3	AT225	21900	15891	452392	221	EU-452392	41.4911	5489.01	414911	194643	194643	-0.387172	46.8	15.5
642	90	3	AT225	AT	West- und Südsteiermark	3	3	3	AT225	21901	15892	452393	221	EU-452393	125.762	12630.2	1.25762e+06	194642	194642	-0.319322	46.8	15.4
643	90	3	AT225	AT	West- und Südsteiermark	3	3	3	AT225	21902	15892	452393	221	EU-452393	5.78923	1105.61	57892.3	194643	194643	-0.387172	46.8	15.5
644	90	3	AT225	AT	West- und Südsteiermark	3	3	3	AT225	21919	15904	452405	221	EU-452405	38.6013	4477.19	386013	194642	194642	-0.319322	46.8	15.4
645	90	3	AT225	AT	West- und Südsteiermark	3	3	3	AT225	21926	15911	452412	221	EU-452412	122.721	12709.7	1.22721e+06	194642	194642	-0.319322	46.8	15.4
646	90	3	AT225	AT	West- und Südsteiermark	3	3	3	AT225	21930	15914	452415	221	EU-452415	38.5422	5060.1	385422	194643	194643	-0.387172	46.8	15.5
647	90	3	AT225	AT	West- und Südsteiermark	3	3	3	AT225	21940	15923	452424	221	EU-452424	60.5452	5992.79	605452	194642	194642	-0.319322	46.8	15.4
648	90	3	AT225	AT	West- und Südsteiermark	3	3	3	AT225	21941	15923	452424	221	EU-452424	27.0437	4101.76	270437	194643	194643	-0.387172	46.8	15.5
649	90	3	AT225	AT	West- und Südsteiermark	3	3	3	AT225	21943	15925	452426	221	EU-452426	61.4142	5723.52	614142	194643	194643	-0.387172	46.8	15.5
650	90	3	AT225	AT	West- und Südsteiermark	3	3	3	AT225	21947	15929	452430	221	EU-452430	86.8149	9974.39	868149	194643	194643	-0.387172	46.8	15.5
651	90	3	AT225	AT	West- und Südsteiermark	3	3	3	AT225	21960	15940	452441	221	EU-452441	87.5733	11099.4	875733	194640	194640	-0.875679	46.8	15.2
652	92	3	BG315	BG	Ловеч	3	2	3	BG315	14903	10851	447352	221	EU-447352	53.5892	4401.37	535892	160878	160878	-0.426168	43	24.8
653	92	3	BG315	BG	Ловеч	3	2	3	BG315	15053	10955	447456	221	EU-447456	89.1025	5845.7	891025	161763	161763	-0.515555	43.1	24.2
654	92	3	BG315	BG	Ловеч	3	2	3	BG315	15099	10987	447488	221	EU-447488	16.8631	2865.84	168631	161762	161762	-0.570323	43.1	24.1
655	92	3	BG315	BG	Ловеч	3	2	3	BG315	15100	10987	447488	221	EU-447488	23.1035	3900.91	231035	162653	162653	-0.554323	43.2	24.1
656	92	3	BG315	BG	Ловеч	3	2	3	BG315	15246	11096	447597	221	EU-447597	66.3295	4806.4	663295	162654	162654	-0.520429	43.2	24.2
657	92	3	BG315	BG	Ловеч	3	2	3	BG315	15331	11155	447656	221	EU-447656	27.1163	3607.25	271163	162654	162654	-0.520429	43.2	24.2
658	92	3	BG315	BG	Ловеч	3	2	3	BG315	15348	11169	447670	221	EU-447670	94.8578	4569.35	948578	161770	161770	-0.484507	43.1	24.9
659	92	3	BG315	BG	Ловеч	3	2	3	BG315	15381	11188	447689	221	EU-447689	0.0044342	49.2223	44.342	161769	161769	-0.483295	43.1	24.8
660	92	3	BG315	BG	Ловеч	3	2	3	BG315	15382	11188	447689	221	EU-447689	50.9546	3432.09	509546	162660	162660	-0.531701	43.2	24.8
661	92	3	BG315	BG	Ловеч	3	2	3	BG315	15393	11192	447693	221	EU-447693	26.7721	2284.43	267721	161771	161771	-0.515772	43.1	25
662	92	3	BG315	BG	Ловеч	3	2	3	BG315	15585	11318	447819	221	EU-447819	75.1455	4704.68	751455	162659	162659	-0.533283	43.2	24.7
663	92	3	BG315	BG	Ловеч	3	2	3	BG315	15646	11366	447867	221	EU-447867	28.2318	2662.8	282318	162661	162661	-0.490515	43.2	24.9
664	92	3	BG315	BG	Ловеч	3	2	3	BG315	15647	11367	447868	221	EU-447868	25.43	2326.68	254300	162660	162660	-0.531701	43.2	24.8
665	92	3	BG315	BG	Ловеч	3	2	3	BG315	15648	11368	447869	221	EU-447869	51.5286	3241.52	515286	162659	162659	-0.533283	43.2	24.7
666	92	3	BG315	BG	Ловеч	3	2	3	BG315	15649	11369	447870	221	EU-447870	52.9993	4293.5	529993	162663	162663	-0.49063	43.2	25.1
667	92	3	BG315	BG	Ловеч	3	2	3	BG315	15715	11420	447921	221	EU-447921	59.3719	3315.91	593719	162660	162660	-0.531701	43.2	24.8
668	92	3	BG315	BG	Ловеч	3	2	3	BG315	15778	11464	447965	221	EU-447965	61.0706	5540.16	610706	162663	162663	-0.49063	43.2	25.1
669	92	3	BG315	BG	Ловеч	3	2	3	BG315	15808	11489	447990	221	EU-447990	25.7162	2423.27	257162	163551	163551	-0.494676	43.3	24.8
670	92	3	BG315	BG	Ловеч	3	2	3	BG315	15861	11531	448032	221	EU-448032	0.830679	375.602	8306.79	162663	162663	-0.49063	43.2	25.1
671	92	3	BG315	BG	Ловеч	3	2	3	BG315	15862	11531	448032	221	EU-448032	10.6888	1297.28	106888	163553	163553	-0.479475	43.3	25
672	92	3	BG315	BG	Ловеч	3	2	3	BG315	15863	11531	448032	221	EU-448032	23.9794	2526.95	239794	163554	163554	-0.456863	43.3	25.1
673	92	3	BG315	BG	Ловеч	3	2	3	BG315	15994	11619	448120	221	EU-448120	53.0317	3380.09	530317	163554	163554	-0.456863	43.3	25.1
674	92	3	BG315	BG	Ловеч	3	2	3	BG315	16053	11663	448164	221	EU-448164	29.1923	2165.36	291923	163553	163553	-0.479475	43.3	25
675	93	3	BG321	BG	Велико Търново	4	2	3	BG321	15184	11051	447552	221	EU-447552	34.7495	3422.18	347495	160886	160886	-0.423426	43	25.6
676	93	3	BG321	BG	Велико Търново	4	2	3	BG321	15374	11183	447684	221	EU-447684	25.0436	2227.05	250436	160885	160885	-0.416971	43	25.5
677	93	3	BG321	BG	Велико Търново	4	2	3	BG321	15476	11248	447749	221	EU-447749	26.0101	2369.21	260101	161773	161773	-0.463504	43.1	25.2
678	93	3	BG321	BG	Велико Търново	4	2	3	BG321	15477	11248	447749	221	EU-447749	16.0241	2360.15	160241	161774	161774	-0.443926	43.1	25.3
679	93	3	BG321	BG	Велико Търново	4	2	3	BG321	15485	11253	447754	221	EU-447754	12.8025	1474.6	128025	160887	160887	-0.420083	43	25.7
680	93	3	BG321	BG	Велико Търново	4	2	3	BG321	15486	11253	447754	221	EU-447754	123.576	6093.09	1.23576e+06	160888	160888	-0.415086	43	25.8
681	93	3	BG321	BG	Велико Търново	4	2	3	BG321	15498	11257	447758	221	EU-447758	66.1369	4763.6	661369	161773	161773	-0.463504	43.1	25.2
682	93	3	BG321	BG	Велико Търново	4	2	3	BG321	15501	11260	447761	221	EU-447761	73.9962	5128.72	739962	161775	161775	-0.419207	43.1	25.4
683	93	3	BG321	BG	Велико Търново	4	2	3	BG321	15519	11272	447773	221	EU-447773	27.8601	2641.3	278601	161773	161773	-0.463504	43.1	25.2
684	93	3	BG321	BG	Велико Търново	4	2	3	BG321	15552	11298	447799	221	EU-447799	38.5722	3239.97	385722	161776	161776	-0.399432	43.1	25.5
685	93	3	BG321	BG	Велико Търново	4	2	3	BG321	15557	11300	447801	221	EU-447801	1.91647	706.277	19164.7	160888	160888	-0.415086	43	25.8
686	93	3	BG321	BG	Велико Търново	4	2	3	BG321	15558	11300	447801	221	EU-447801	23.2458	1966.47	232458	161779	161779	-0.408253	43.1	25.8
687	93	3	BG321	BG	Велико Търново	4	2	3	BG321	15584	11317	447818	221	EU-447818	81.283	5173.07	812830	162663	162663	-0.49063	43.2	25.1
688	93	3	BG321	BG	Велико Търново	4	2	3	BG321	15597	11329	447830	221	EU-447830	54.0893	4388.8	540893	162664	162664	-0.487708	43.2	25.2
689	93	3	BG321	BG	Велико Търново	4	2	3	BG321	15609	11339	447840	221	EU-447840	2.15819	812.461	21581.9	161778	161778	-0.397977	43.1	25.7
690	93	3	BG321	BG	Велико Търново	4	2	3	BG321	15610	11339	447840	221	EU-447840	70.1252	5687.65	701252	161779	161779	-0.408253	43.1	25.8
691	93	3	BG321	BG	Велико Търново	4	2	3	BG321	15649	11369	447870	221	EU-447870	0.0242453	104.125	242.453	162663	162663	-0.49063	43.2	25.1
692	93	3	BG321	BG	Велико Търново	4	2	3	BG321	15670	11385	447886	221	EU-447886	32.8183	2612.81	328183	161778	161778	-0.397977	43.1	25.7
693	93	3	BG321	BG	Велико Търново	4	2	3	BG321	15676	11391	447892	221	EU-447892	6.85614	1101.07	68561.4	161778	161778	-0.397977	43.1	25.7
694	93	3	BG321	BG	Велико Търново	4	2	3	BG321	15677	11391	447892	221	EU-447892	32.0257	2429.75	320257	161779	161779	-0.408253	43.1	25.8
695	93	3	BG321	BG	Велико Търново	4	2	3	BG321	15694	11403	447904	221	EU-447904	65.5765	3440.71	655765	161778	161778	-0.397977	43.1	25.7
696	93	3	BG321	BG	Велико Търново	4	2	3	BG321	15702	11409	447910	221	EU-447910	101.465	5662.49	1.01465e+06	162664	162664	-0.487708	43.2	25.2
697	93	3	BG321	BG	Велико Търново	4	2	3	BG321	15710	11415	447916	221	EU-447916	38.3236	3195.63	383236	161778	161778	-0.397977	43.1	25.7
698	93	3	BG321	BG	Велико Търново	4	2	3	BG321	15722	11425	447926	221	EU-447926	55.9256	5250.93	559256	162665	162665	-0.467903	43.2	25.3
699	93	3	BG321	BG	Велико Търново	4	2	3	BG321	15751	11442	447943	221	EU-447943	40.1385	2779.82	401385	162664	162664	-0.487708	43.2	25.2
700	93	3	BG321	BG	Велико Търново	4	2	3	BG321	15764	11453	447954	221	EU-447954	25.4468	2561.38	254468	162664	162664	-0.487708	43.2	25.2
701	93	3	BG321	BG	Велико Търново	4	2	3	BG321	15773	11460	447961	221	EU-447961	26.2692	2312.36	262692	162664	162664	-0.487708	43.2	25.2
702	93	3	BG321	BG	Велико Търново	4	2	3	BG321	15795	11479	447980	221	EU-447980	45.5001	3526.3	455001	161779	161779	-0.408253	43.1	25.8
703	93	3	BG321	BG	Велико Търново	4	2	3	BG321	15798	11482	447983	221	EU-447983	40.6828	3747.61	406828	161778	161778	-0.397977	43.1	25.7
704	93	3	BG321	BG	Велико Търново	4	2	3	BG321	15843	11516	448017	221	EU-448017	28.9545	2385.34	289545	162664	162664	-0.487708	43.2	25.2
705	93	3	BG321	BG	Велико Търново	4	2	3	BG321	15849	11522	448023	221	EU-448023	50.5031	3361.37	505031	162667	162667	-0.432468	43.2	25.5
706	93	3	BG321	BG	Велико Търново	4	2	3	BG321	15850	11523	448024	221	EU-448024	33.7988	3063.93	337988	162664	162664	-0.487708	43.2	25.2
707	93	3	BG321	BG	Велико Търново	4	2	3	BG321	15851	11523	448024	221	EU-448024	0.745174	496.4	7451.74	162665	162665	-0.467903	43.2	25.3
708	93	3	BG321	BG	Велико Търново	4	2	3	BG321	15857	11528	448029	221	EU-448029	40.9059	2718.98	409059	162668	162668	-0.427452	43.2	25.6
709	93	3	BG321	BG	Велико Търново	4	2	3	BG321	15858	11528	448029	221	EU-448029	0.00144765	18.4012	14.4765	162669	162669	-0.420083	43.2	25.7
710	93	3	BG321	BG	Велико Търново	4	2	3	BG321	15871	11536	448037	221	EU-448037	39.6591	3695.48	396591	161779	161779	-0.408253	43.1	25.8
711	93	3	BG321	BG	Велико Търново	4	2	3	BG321	15887	11545	448046	221	EU-448046	40.6053	4073.08	406053	162664	162664	-0.487708	43.2	25.2
712	93	3	BG321	BG	Велико Търново	4	2	3	BG321	15900	11551	448052	221	EU-448052	57.4068	4004.04	574068	162664	162664	-0.487708	43.2	25.2
713	93	3	BG321	BG	Велико Търново	4	2	3	BG321	15920	11567	448068	221	EU-448068	114.039	4477.63	1.14039e+06	161780	161780	-0.403164	43.1	25.9
714	93	3	BG321	BG	Велико Търново	4	2	3	BG321	15926	11572	448073	221	EU-448073	27.8701	2127.73	278701	161780	161780	-0.403164	43.1	25.9
715	93	3	BG321	BG	Велико Търново	4	2	3	BG321	15977	11609	448110	221	EU-448110	0.188969	220.036	1889.69	161780	161780	-0.403164	43.1	25.9
716	93	3	BG321	BG	Велико Търново	4	2	3	BG321	15978	11609	448110	221	EU-448110	26.4135	2664.12	264135	161781	161781	-0.387299	43.1	26
717	93	3	BG321	BG	Велико Търново	4	2	3	BG321	15979	11609	448110	221	EU-448110	6.22595	1577.37	62259.5	162672	162672	-0.447146	43.2	26
718	93	3	BG321	BG	Велико Търново	4	2	3	BG321	15991	11617	448118	221	EU-448118	80.6263	4282.23	806263	161781	161781	-0.387299	43.1	26
719	93	3	BG321	BG	Велико Търново	4	2	3	BG321	15992	11617	448118	221	EU-448118	1.35372	562.796	13537.2	162672	162672	-0.447146	43.2	26
720	93	3	BG321	BG	Велико Търново	4	2	3	BG321	16001	11624	448125	221	EU-448125	9.17069	1422.5	91706.9	162666	162666	-0.442474	43.2	25.4
721	93	3	BG321	BG	Велико Търново	4	2	3	BG321	16002	11624	448125	221	EU-448125	23.783	1999.12	237830	163557	163557	-0.414062	43.3	25.4
722	93	3	BG321	BG	Велико Търново	4	2	3	BG321	16007	11627	448128	221	EU-448128	38.9453	3032.57	389453	162666	162666	-0.442474	43.2	25.4
723	93	3	BG321	BG	Велико Търново	4	2	3	BG321	16008	11627	448128	221	EU-448128	89.8362	4438.4	898362	162667	162667	-0.432468	43.2	25.5
724	93	3	BG321	BG	Велико Търново	4	2	3	BG321	16010	11629	448130	221	EU-448130	64.3538	3129.68	643538	163556	163556	-0.43384	43.3	25.3
725	93	3	BG321	BG	Велико Търново	4	2	3	BG321	16011	11630	448131	221	EU-448131	39.958	3731.03	399580	162667	162667	-0.432468	43.2	25.5
726	93	3	BG321	BG	Велико Търново	4	2	3	BG321	16025	11642	448143	221	EU-448143	28.9699	2334.37	289699	162666	162666	-0.442474	43.2	25.4
727	93	3	BG321	BG	Велико Търново	4	2	3	BG321	16026	11642	448143	221	EU-448143	7.73021	1599.39	77302.1	163557	163557	-0.414062	43.3	25.4
728	93	3	BG321	BG	Велико Търново	4	2	3	BG321	16055	11665	448166	221	EU-448166	29.4091	2130.32	294091	163557	163557	-0.414062	43.3	25.4
729	93	3	BG321	BG	Велико Търново	4	2	3	BG321	16078	11683	448184	221	EU-448184	28.4186	2576.03	284186	163555	163555	-0.450025	43.3	25.2
730	93	3	BG321	BG	Велико Търново	4	2	3	BG321	16086	11690	448191	221	EU-448191	32.3728	2708.21	323728	162670	162670	-0.412621	43.2	25.8
731	93	3	BG321	BG	Велико Търново	4	2	3	BG321	16104	11706	448207	221	EU-448207	25.4282	2391.75	254282	162672	162672	-0.447146	43.2	26
732	93	3	BG321	BG	Велико Търново	4	2	3	BG321	16149	11732	448233	221	EU-448233	221.1	11675	2.211e+06	162672	162672	-0.447146	43.2	26
733	93	3	BG321	BG	Велико Търново	4	2	3	BG321	16214	11782	448283	221	EU-448283	74.2404	4275.66	742404	163558	163558	-0.401873	43.3	25.5
734	93	3	BG321	BG	Велико Търново	4	2	3	BG321	16218	11785	448286	221	EU-448286	35.4773	2771.2	354773	163556	163556	-0.43384	43.3	25.3
735	93	3	BG321	BG	Велико Търново	4	2	3	BG321	16259	11811	448312	221	EU-448312	9.25589	1225.64	92558.9	163556	163556	-0.43384	43.3	25.3
736	93	3	BG321	BG	Велико Търново	4	2	3	BG321	16260	11811	448312	221	EU-448312	34.9406	2996.37	349406	164447	164447	-0.461727	43.4	25.3
737	93	3	BG321	BG	Велико Търново	4	2	3	BG321	16279	11826	448327	221	EU-448327	82.6546	6060.51	826546	163559	163559	-0.411771	43.3	25.6
738	93	3	BG321	BG	Велико Търново	4	2	3	BG321	16292	11837	448338	221	EU-448338	68.0045	3757.08	680045	164447	164447	-0.461727	43.4	25.3
739	93	3	BG321	BG	Велико Търново	4	2	3	BG321	16345	11877	448378	221	EU-448378	26.54	2978.85	265400	163561	163561	-0.40847	43.3	25.8
740	93	3	BG321	BG	Велико Търново	4	2	3	BG321	16371	11897	448398	221	EU-448398	25.7349	2666.02	257349	163561	163561	-0.40847	43.3	25.8
741	93	3	BG321	BG	Велико Търново	4	2	3	BG321	16407	11921	448422	221	EU-448422	107.686	6255.35	1.07686e+06	164447	164447	-0.461727	43.4	25.3
742	93	3	BG321	BG	Велико Търново	4	2	3	BG321	16410	11923	448424	221	EU-448424	111.562	6366.82	1.11562e+06	163561	163561	-0.40847	43.3	25.8
743	93	3	BG321	BG	Велико Търново	4	2	3	BG321	16419	11929	448430	221	EU-448430	52.0068	3767	520068	164449	164449	-0.423706	43.4	25.5
744	93	3	BG321	BG	Велико Търново	4	2	3	BG321	16448	11950	448451	221	EU-448451	121.757	7507.17	1.21757e+06	164450	164450	-0.423022	43.4	25.6
745	93	3	BG321	BG	Велико Търново	4	2	3	BG321	16463	11959	448460	221	EU-448460	70.3323	5196.97	703323	164450	164450	-0.423022	43.4	25.6
746	93	3	BG321	BG	Велико Търново	4	2	3	BG321	16507	11992	448493	221	EU-448493	52.3915	3527.46	523915	165339	165339	-0.472429	43.5	25.4
747	93	3	BG321	BG	Велико Търново	4	2	3	BG321	16522	12005	448506	221	EU-448506	53.7396	2954.88	537396	165340	165340	-0.450246	43.5	25.5
748	93	3	BG321	BG	Велико Търново	4	2	3	BG321	16541	12023	448524	221	EU-448524	80.6242	6366.95	806242	165338	165338	-0.473688	43.5	25.3
749	93	3	BG321	BG	Велико Търново	4	2	3	BG321	16636	12098	448599	221	EU-448599	32.0042	3083.65	320042	165339	165339	-0.472429	43.5	25.4
750	93	3	BG321	BG	Велико Търново	4	2	3	BG321	16708	12145	448646	221	EU-448646	206.528	8594.81	2.06528e+06	166229	166229	-0.463561	43.6	25.3
751	93	3	BG321	BG	Велико Търново	4	2	3	BG321	16712	12148	448649	221	EU-448649	20.0909	2321.41	200909	165339	165339	-0.472429	43.5	25.4
752	93	3	BG321	BG	Велико Търново	4	2	3	BG321	16713	12148	448649	221	EU-448649	215.388	6797.36	2.15388e+06	166230	166230	-0.466349	43.6	25.4
753	93	3	BG321	BG	Велико Търново	4	2	3	BG321	16741	12169	448670	221	EU-448670	25.5753	2275.76	255753	166230	166230	-0.466349	43.6	25.4
754	93	3	BG321	BG	Велико Търново	4	2	3	BG321	16814	12228	448729	221	EU-448729	10.9974	1751.56	109974	166230	166230	-0.466349	43.6	25.4
755	93	3	BG321	BG	Велико Търново	4	2	3	BG321	16815	12228	448729	221	EU-448729	30.2239	2965.77	302239	166231	166231	-0.458726	43.6	25.5
756	94	3	AL035	AL	Vlorë	4	3	2	AL035	5701	4140	440641	221	EU-440641	6.11962	980.702	61196.2	134992	134992	0.0921855	40.1	20.1
757	94	3	AL035	AL	Vlorë	4	3	2	AL035	5702	4140	440641	221	EU-440641	50.4398	5411.5	504398	135883	135883	0.021391	40.2	20.1
758	94	3	AL035	AL	Vlorë	4	3	2	AL035	6238	4533	441034	221	EU-441034	28.3743	2449.44	283743	138554	138554	0.346779	40.5	19.9
759	95	3	AT111	AT	Mittelburgenland	4	3	3	AT111	23403	16949	453450	221	EU-453450	33.3011	5166.24	333011	200000	200000	-0.465154	47.4	16.6
760	95	3	AT111	AT	Mittelburgenland	4	3	3	AT111	23404	16949	453450	221	EU-453450	0.378008	374.561	3780.08	200001	200001	-0.388218	47.4	16.7
761	95	3	AT111	AT	Mittelburgenland	4	3	3	AT111	23405	16949	453450	221	EU-453450	150.818	5896.11	1.50818e+06	200891	200891	-0.405975	47.5	16.6
762	95	3	AT111	AT	Mittelburgenland	4	3	3	AT111	23406	16949	453450	221	EU-453450	40.2652	3035.21	402652	200892	200892	-0.326166	47.5	16.7
763	95	3	AT111	AT	Mittelburgenland	4	3	3	AT111	23812	17249	453750	221	EU-453750	229.454	8014.07	2.29454e+06	201781	201781	-0.522541	47.6	16.5
764	95	3	AT111	AT	Mittelburgenland	4	3	3	AT111	23813	17249	453750	221	EU-453750	10.0881	1467.63	100881	201782	201782	-0.396417	47.6	16.6
765	95	3	AT111	AT	Mittelburgenland	4	3	3	AT111	23828	17260	453761	221	EU-453761	61.3379	3712.29	613379	201781	201781	-0.522541	47.6	16.5
766	95	3	AT111	AT	Mittelburgenland	4	3	3	AT111	23840	17270	453771	221	EU-453771	4.96511	1153.39	49651.1	200891	200891	-0.405975	47.5	16.6
767	95	3	AT111	AT	Mittelburgenland	4	3	3	AT111	23841	17270	453771	221	EU-453771	0.152771	270.974	1527.71	201781	201781	-0.522541	47.6	16.5
768	95	3	AT111	AT	Mittelburgenland	4	3	3	AT111	23842	17270	453771	221	EU-453771	515.064	19862	5.15064e+06	201782	201782	-0.396417	47.6	16.6
769	95	3	AT111	AT	Mittelburgenland	4	3	3	AT111	23849	17276	453777	221	EU-453777	49.8133	3620.93	498133	201782	201782	-0.396417	47.6	16.6
770	95	3	AT111	AT	Mittelburgenland	4	3	3	AT111	23877	17299	453800	221	EU-453800	170.234	9658.07	1.70234e+06	201782	201782	-0.396417	47.6	16.6
771	95	3	AT111	AT	Mittelburgenland	4	3	3	AT111	23878	17300	453801	221	EU-453801	71.4579	3776.37	714579	201782	201782	-0.396417	47.6	16.6
772	95	3	AT111	AT	Mittelburgenland	4	3	3	AT111	23879	17300	453801	221	EU-453801	229.363	6342.58	2.29363e+06	201783	201783	-0.31989	47.6	16.7
773	95	3	AT111	AT	Mittelburgenland	4	3	3	AT111	23890	17305	453806	221	EU-453806	165.578	9353.65	1.65578e+06	201781	201781	-0.522541	47.6	16.5
774	95	3	AT111	AT	Mittelburgenland	4	3	3	AT111	23893	17308	453809	221	EU-453809	0.00172733	19.122	17.2733	201781	201781	-0.522541	47.6	16.5
775	95	3	AT111	AT	Mittelburgenland	4	3	3	AT111	23894	17308	453809	221	EU-453809	43.627	3178.2	436270	201782	201782	-0.396417	47.6	16.6
776	95	3	AT111	AT	Mittelburgenland	4	3	3	AT111	23911	17324	453825	221	EU-453825	188.644	13851.8	1.88644e+06	201782	201782	-0.396417	47.6	16.6
777	95	3	AT111	AT	Mittelburgenland	4	3	3	AT111	23924	17334	453835	221	EU-453835	42.9137	4279.27	429137	201782	201782	-0.396417	47.6	16.6
778	95	3	AT111	AT	Mittelburgenland	4	3	3	AT111	23932	17340	453841	221	EU-453841	78.5183	6495.85	785183	201781	201781	-0.522541	47.6	16.5
779	95	3	AT111	AT	Mittelburgenland	4	3	3	AT111	23944	17349	453850	221	EU-453850	15.1316	2297.11	151316	201781	201781	-0.522541	47.6	16.5
780	95	3	AT111	AT	Mittelburgenland	4	3	3	AT111	23945	17349	453850	221	EU-453850	16.4633	1909.64	164633	201782	201782	-0.396417	47.6	16.6
781	95	3	AT111	AT	Mittelburgenland	4	3	3	AT111	23955	17357	453858	221	EU-453858	38.9142	3695.91	389142	201782	201782	-0.396417	47.6	16.6
782	95	3	AT111	AT	Mittelburgenland	4	3	3	AT111	23978	17373	453874	221	EU-453874	7.39729	1439.67	73972.9	201781	201781	-0.522541	47.6	16.5
783	95	3	AT111	AT	Mittelburgenland	4	3	3	AT111	23979	17373	453874	221	EU-453874	269.567	11069.3	2.69567e+06	201782	201782	-0.396417	47.6	16.6
784	95	3	AT111	AT	Mittelburgenland	4	3	3	AT111	23990	17382	453883	221	EU-453883	214.832	9655.16	2.14832e+06	201782	201782	-0.396417	47.6	16.6
785	95	3	AT111	AT	Mittelburgenland	4	3	3	AT111	23991	17382	453883	221	EU-453883	25.3083	2427.26	253083	201783	201783	-0.31989	47.6	16.7
786	96	3	AT112	AT	Nordburgenland	4	3	3	AT112	24220	17553	454054	221	EU-454054	32.9393	2348.61	329393	202672	202672	-0.507972	47.7	16.5
787	96	3	AT112	AT	Nordburgenland	4	3	3	AT112	24229	17559	454060	221	EU-454060	48.8952	2905.39	488952	202672	202672	-0.507972	47.7	16.5
788	96	3	AT112	AT	Nordburgenland	4	3	3	AT112	24267	17589	454090	221	EU-454090	91.1201	7456.03	911201	202671	202671	-0.648031	47.7	16.4
789	96	3	AT112	AT	Nordburgenland	4	3	3	AT112	24289	17603	454104	221	EU-454104	151.726	12233.8	1.51726e+06	202676	202676	-0.265903	47.7	16.9
790	96	3	AT112	AT	Nordburgenland	4	3	3	AT112	24313	17616	454117	221	EU-454117	37.8164	3493.76	378164	202672	202672	-0.507972	47.7	16.5
791	96	3	AT112	AT	Nordburgenland	4	3	3	AT112	24314	17616	454117	221	EU-454117	16.6455	2319.73	166455	203563	203563	-0.438367	47.8	16.5
792	96	3	AT112	AT	Nordburgenland	4	3	3	AT112	24325	17624	454125	221	EU-454125	94.8018	6421.09	948018	202671	202671	-0.648031	47.7	16.4
793	96	3	AT112	AT	Nordburgenland	4	3	3	AT112	24326	17624	454125	221	EU-454125	11.7801	1873.77	117801	202672	202672	-0.507972	47.7	16.5
794	96	3	AT112	AT	Nordburgenland	4	3	3	AT112	24327	17624	454125	221	EU-454125	39.5452	4259.05	395452	203562	203562	-0.501244	47.8	16.4
795	96	3	AT112	AT	Nordburgenland	4	3	3	AT112	24328	17624	454125	221	EU-454125	1.54063	588.861	15406.3	203563	203563	-0.438367	47.8	16.5
796	96	3	AT112	AT	Nordburgenland	4	3	3	AT112	24329	17625	454126	221	EU-454126	141.039	11469.1	1.41039e+06	202675	202675	-0.263833	47.7	16.8
797	96	3	AT112	AT	Nordburgenland	4	3	3	AT112	24330	17626	454127	221	EU-454127	2.88443	743.345	28844.3	202671	202671	-0.648031	47.7	16.4
798	96	3	AT112	AT	Nordburgenland	4	3	3	AT112	24331	17626	454127	221	EU-454127	39.0522	5301.36	390522	203562	203562	-0.501244	47.8	16.4
799	96	3	AT112	AT	Nordburgenland	4	3	3	AT112	24341	17634	454135	221	EU-454135	748.989	22997.2	7.48989e+06	202676	202676	-0.265903	47.7	16.9
800	96	3	AT112	AT	Nordburgenland	4	3	3	AT112	24342	17634	454135	221	EU-454135	0.254203	261.849	2542.03	202677	202677	-0.262076	47.7	17
801	96	3	AT112	AT	Nordburgenland	4	3	3	AT112	24344	17636	454137	221	EU-454137	1.63724	622.248	16372.4	202672	202672	-0.507972	47.7	16.5
802	96	3	AT112	AT	Nordburgenland	4	3	3	AT112	24345	17636	454137	221	EU-454137	41.5768	5905.83	415768	203563	203563	-0.438367	47.8	16.5
803	96	3	AT112	AT	Nordburgenland	4	3	3	AT112	24349	17640	454141	221	EU-454141	76.1401	4610.48	761401	202674	202674	-0.315089	47.7	16.7
804	96	3	AT112	AT	Nordburgenland	4	3	3	AT112	24350	17640	454141	221	EU-454141	11.7096	1401.47	117096	203565	203565	-0.287538	47.8	16.7
805	96	3	AT112	AT	Nordburgenland	4	3	3	AT112	24366	17652	454153	221	EU-454153	37.3994	4710.53	373994	202675	202675	-0.263833	47.7	16.8
806	96	3	AT112	AT	Nordburgenland	4	3	3	AT112	24367	17652	454153	221	EU-454153	9.48695	1252.86	94869.5	203566	203566	-0.250249	47.8	16.8
807	96	3	AT112	AT	Nordburgenland	4	3	3	AT112	24369	17654	454155	221	EU-454155	45.4632	4796.03	454632	203562	203562	-0.501244	47.8	16.4
808	96	3	AT112	AT	Nordburgenland	4	3	3	AT112	24373	17658	454159	221	EU-454159	152.295	10272.3	1.52295e+06	202676	202676	-0.265903	47.7	16.9
809	96	3	AT112	AT	Nordburgenland	4	3	3	AT112	24374	17658	454159	221	EU-454159	12.2758	2378.92	122758	203567	203567	-0.259222	47.8	16.9
810	96	3	AT112	AT	Nordburgenland	4	3	3	AT112	24388	17670	454171	221	EU-454171	25.3322	3453.07	253322	203564	203564	-0.323031	47.8	16.6
811	96	3	AT112	AT	Nordburgenland	4	3	3	AT112	24389	17671	454172	221	EU-454172	39.4538	3616.47	394538	202675	202675	-0.263833	47.7	16.8
812	96	3	AT112	AT	Nordburgenland	4	3	3	AT112	24390	17671	454172	221	EU-454172	227.119	9798.81	2.27119e+06	203566	203566	-0.250249	47.8	16.8
813	96	3	AT112	AT	Nordburgenland	4	3	3	AT112	24394	17675	454176	221	EU-454176	0.582773	424.908	5827.73	202676	202676	-0.265903	47.7	16.9
814	96	3	AT112	AT	Nordburgenland	4	3	3	AT112	24395	17675	454176	221	EU-454176	94.7391	6270.64	947391	203567	203567	-0.259222	47.8	16.9
815	96	3	AT112	AT	Nordburgenland	4	3	3	AT112	24425	17695	454196	221	EU-454196	167.379	8906.6	1.67379e+06	203561	203561	-0.543849	47.8	16.3
816	96	3	AT112	AT	Nordburgenland	4	3	3	AT112	24428	17697	454198	221	EU-454198	61.9258	3796.57	619258	203563	203563	-0.438367	47.8	16.5
817	96	3	AT112	AT	Nordburgenland	4	3	3	AT112	24444	17710	454211	221	EU-454211	46.3177	4098	463177	203566	203566	-0.250249	47.8	16.8
818	96	3	AT112	AT	Nordburgenland	4	3	3	AT112	24446	17712	454213	221	EU-454213	134.363	9609.51	1.34363e+06	203564	203564	-0.323031	47.8	16.6
819	96	3	AT112	AT	Nordburgenland	4	3	3	AT112	24450	17716	454217	221	EU-454217	312.799	21544.5	3.12799e+06	203566	203566	-0.250249	47.8	16.8
820	96	3	AT112	AT	Nordburgenland	4	3	3	AT112	24461	17725	454226	221	EU-454226	74.4997	4696.93	744997	203563	203563	-0.438367	47.8	16.5
821	96	3	AT112	AT	Nordburgenland	4	3	3	AT112	24463	17727	454228	221	EU-454228	2.91566	1148.5	29156.6	203566	203566	-0.250249	47.8	16.8
822	96	3	AT112	AT	Nordburgenland	4	3	3	AT112	24464	17727	454228	221	EU-454228	129.304	8472.11	1.29304e+06	203567	203567	-0.259222	47.8	16.9
823	96	3	AT112	AT	Nordburgenland	4	3	3	AT112	24473	17733	454234	221	EU-454234	135.825	8054.74	1.35825e+06	203564	203564	-0.323031	47.8	16.6
824	96	3	AT112	AT	Nordburgenland	4	3	3	AT112	24475	17735	454236	221	EU-454236	96.2634	4661.89	962634	203566	203566	-0.250249	47.8	16.8
825	96	3	AT112	AT	Nordburgenland	4	3	3	AT112	24476	17735	454236	221	EU-454236	4.0365	1324.65	40365	203567	203567	-0.259222	47.8	16.9
826	96	3	AT112	AT	Nordburgenland	4	3	3	AT112	24491	17745	454246	221	EU-454246	63.8985	8599.1	638985	203566	203566	-0.250249	47.8	16.8
827	96	3	AT112	AT	Nordburgenland	4	3	3	AT112	24494	17747	454248	221	EU-454248	932.193	31381.3	9.32193e+06	203566	203566	-0.250249	47.8	16.8
828	96	3	AT112	AT	Nordburgenland	4	3	3	AT112	24498	17750	454251	221	EU-454251	369.795	11945.1	3.69795e+06	203563	203563	-0.438367	47.8	16.5
829	96	3	AT112	AT	Nordburgenland	4	3	3	AT112	24509	17758	454259	221	EU-454259	53.0655	2992.4	530655	203562	203562	-0.501244	47.8	16.4
830	96	3	AT112	AT	Nordburgenland	4	3	3	AT112	24510	17758	454259	221	EU-454259	16.6916	2088.89	166916	203563	203563	-0.438367	47.8	16.5
831	96	3	AT112	AT	Nordburgenland	4	3	3	AT112	24511	17759	454260	221	EU-454260	39.3595	4326.72	393595	203563	203563	-0.438367	47.8	16.5
832	96	3	AT112	AT	Nordburgenland	4	3	3	AT112	24514	17761	454262	221	EU-454262	191.702	9699.44	1.91702e+06	203568	203568	-0.268362	47.8	17
833	96	3	AT112	AT	Nordburgenland	4	3	3	AT112	24515	17761	454262	221	EU-454262	1.58221	602.765	15822.1	203569	203569	-0.274477	47.8	17.1
834	96	3	AT112	AT	Nordburgenland	4	3	3	AT112	24523	17766	454267	221	EU-454267	142.89	8062.49	1.4289e+06	203566	203566	-0.250249	47.8	16.8
835	96	3	AT112	AT	Nordburgenland	4	3	3	AT112	24529	17772	454273	221	EU-454273	26.7335	3980.61	267335	203563	203563	-0.438367	47.8	16.5
836	96	3	AT112	AT	Nordburgenland	4	3	3	AT112	24530	17772	454273	221	EU-454273	14.659	1929.41	146590	204454	204454	-0.3278	47.9	16.5
837	96	3	AT112	AT	Nordburgenland	4	3	3	AT112	24538	17777	454278	221	EU-454278	373.236	17016.9	3.73236e+06	203563	203563	-0.438367	47.8	16.5
838	96	3	AT112	AT	Nordburgenland	4	3	3	AT112	24539	17777	454278	221	EU-454278	1.61394	632.445	16139.4	204454	204454	-0.3278	47.9	16.5
839	96	3	AT112	AT	Nordburgenland	4	3	3	AT112	24545	17782	454283	221	EU-454283	55.6466	4991.34	556466	203566	203566	-0.250249	47.8	16.8
840	96	3	AT112	AT	Nordburgenland	4	3	3	AT112	24546	17782	454283	221	EU-454283	9.46373	2977.08	94637.3	203567	203567	-0.259222	47.8	16.9
841	96	3	AT112	AT	Nordburgenland	4	3	3	AT112	24550	17785	454286	221	EU-454286	37.7551	4104.02	377551	203563	203563	-0.438367	47.8	16.5
842	96	3	AT112	AT	Nordburgenland	4	3	3	AT112	24551	17785	454286	221	EU-454286	20.9078	2758.3	209078	203564	203564	-0.323031	47.8	16.6
843	96	3	AT112	AT	Nordburgenland	4	3	3	AT112	24552	17785	454286	221	EU-454286	4.23641	1418.7	42364.1	204454	204454	-0.3278	47.9	16.5
844	96	3	AT112	AT	Nordburgenland	4	3	3	AT112	24554	17787	454288	221	EU-454288	186.366	9673.35	1.86366e+06	203566	203566	-0.250249	47.8	16.8
845	96	3	AT112	AT	Nordburgenland	4	3	3	AT112	24555	17788	454289	221	EU-454289	42.5534	3609.91	425534	204454	204454	-0.3278	47.9	16.5
846	96	3	AT112	AT	Nordburgenland	4	3	3	AT112	24556	17789	454290	221	EU-454290	96.1466	6064.27	961466	203564	203564	-0.323031	47.8	16.6
847	96	3	AT112	AT	Nordburgenland	4	3	3	AT112	24557	17789	454290	221	EU-454290	11.0461	1441.07	110461	204455	204455	-0.306426	47.9	16.6
848	96	3	AT112	AT	Nordburgenland	4	3	3	AT112	24561	17793	454294	221	EU-454294	95.7002	5677.01	957002	203568	203568	-0.268362	47.8	17
849	96	3	AT112	AT	Nordburgenland	4	3	3	AT112	24562	17793	454294	221	EU-454294	163.87	5719.68	1.6387e+06	203569	203569	-0.274477	47.8	17.1
850	96	3	AT112	AT	Nordburgenland	4	3	3	AT112	24568	17798	454299	221	EU-454299	9.97283e-05	5.42604	0.997283	202673	202673	-0.370068	47.7	16.6
851	96	3	AT112	AT	Nordburgenland	4	3	3	AT112	24569	17798	454299	221	EU-454299	3.24057	974.085	32405.7	202674	202674	-0.315089	47.7	16.7
852	96	3	AT112	AT	Nordburgenland	4	3	3	AT112	24570	17798	454299	221	EU-454299	1006.14	48238.5	1.00614e+07	203564	203564	-0.323031	47.8	16.6
853	96	3	AT112	AT	Nordburgenland	4	3	3	AT112	24571	17798	454299	221	EU-454299	1360.4	44985.1	1.3604e+07	203565	203565	-0.287538	47.8	16.7
854	96	3	AT112	AT	Nordburgenland	4	3	3	AT112	24572	17798	454299	221	EU-454299	37.0289	2751.71	370289	204455	204455	-0.306426	47.9	16.6
855	96	3	AT112	AT	Nordburgenland	4	3	3	AT112	24573	17798	454299	221	EU-454299	32.0753	4443.56	320753	204456	204456	-0.319418	47.9	16.7
856	96	3	AT112	AT	Nordburgenland	4	3	3	AT112	24579	17803	454304	221	EU-454304	31.7859	3680.39	317859	203566	203566	-0.250249	47.8	16.8
857	96	3	AT112	AT	Nordburgenland	4	3	3	AT112	24598	17818	454319	221	EU-454319	36.755	2874.77	367550	204455	204455	-0.306426	47.9	16.6
858	96	3	AT112	AT	Nordburgenland	4	3	3	AT112	24602	17821	454322	221	EU-454322	179.325	6912.48	1.79325e+06	203566	203566	-0.250249	47.8	16.8
859	96	3	AT112	AT	Nordburgenland	4	3	3	AT112	24603	17821	454322	221	EU-454322	120.7	12972.1	1.207e+06	203567	203567	-0.259222	47.8	16.9
860	96	3	AT112	AT	Nordburgenland	4	3	3	AT112	24604	17821	454322	221	EU-454322	25.916	4228.34	259160	204457	204457	-0.295973	47.9	16.8
861	96	3	AT112	AT	Nordburgenland	4	3	3	AT112	24605	17821	454322	221	EU-454322	13.5033	3030.77	135033	204458	204458	-0.273299	47.9	16.9
862	96	3	AT112	AT	Nordburgenland	4	3	3	AT112	24606	17822	454323	221	EU-454323	47.3314	3743.59	473314	204455	204455	-0.306426	47.9	16.6
863	96	3	AT112	AT	Nordburgenland	4	3	3	AT112	24610	17825	454326	221	EU-454326	27.3654	4026.76	273654	203564	203564	-0.323031	47.8	16.6
864	96	3	AT112	AT	Nordburgenland	4	3	3	AT112	24611	17825	454326	221	EU-454326	26.0162	3140.48	260162	204454	204454	-0.3278	47.9	16.5
865	96	3	AT112	AT	Nordburgenland	4	3	3	AT112	24612	17825	454326	221	EU-454326	292.532	12833.7	2.92532e+06	204455	204455	-0.306426	47.9	16.6
866	96	3	AT112	AT	Nordburgenland	4	3	3	AT112	24642	17852	454353	221	EU-454353	28.7617	3488.88	287617	204457	204457	-0.295973	47.9	16.8
867	96	3	AT112	AT	Nordburgenland	4	3	3	AT112	24645	17854	454355	221	EU-454355	207.924	8529.33	2.07924e+06	204455	204455	-0.306426	47.9	16.6
868	96	3	AT112	AT	Nordburgenland	4	3	3	AT112	24646	17854	454355	221	EU-454355	16.6233	1646.3	166233	204456	204456	-0.319418	47.9	16.7
869	96	3	AT112	AT	Nordburgenland	4	3	3	AT112	24651	17859	454360	221	EU-454360	47.4952	3945.77	474952	203568	203568	-0.268362	47.8	17
870	96	3	AT112	AT	Nordburgenland	4	3	3	AT112	24652	17859	454360	221	EU-454360	371.198	14142.5	3.71198e+06	204459	204459	-0.278568	47.9	17
871	96	3	AT112	AT	Nordburgenland	4	3	3	AT112	24671	17872	454373	221	EU-454373	15.2747	2377.2	152747	204458	204458	-0.273299	47.9	16.9
872	96	3	AT112	AT	Nordburgenland	4	3	3	AT112	24672	17872	454373	221	EU-454373	267.075	8878.55	2.67075e+06	204459	204459	-0.278568	47.9	17
873	96	3	AT112	AT	Nordburgenland	4	3	3	AT112	24673	17873	454374	221	EU-454374	121.589	8745.67	1.21589e+06	204459	204459	-0.278568	47.9	17
874	96	3	AT112	AT	Nordburgenland	4	3	3	AT112	24693	17887	454388	221	EU-454388	27.7364	2253.11	277364	204459	204459	-0.278568	47.9	17
875	96	3	AT112	AT	Nordburgenland	4	3	3	AT112	24694	17887	454388	221	EU-454388	41.1655	2659.56	411655	204460	204460	-0.292696	47.9	17.1
876	96	3	AT112	AT	Nordburgenland	4	3	3	AT112	24695	17888	454389	221	EU-454389	213.645	17812.5	2.13645e+06	203567	203567	-0.259222	47.8	16.9
877	96	3	AT112	AT	Nordburgenland	4	3	3	AT112	24696	17888	454389	221	EU-454389	2007.18	47524	2.00718e+07	204458	204458	-0.273299	47.9	16.9
878	96	3	AT112	AT	Nordburgenland	4	3	3	AT112	24697	17888	454389	221	EU-454389	105.994	6799.91	1.05994e+06	204459	204459	-0.278568	47.9	17
879	96	3	AT112	AT	Nordburgenland	4	3	3	AT112	24705	17893	454394	221	EU-454394	0.0936808	142.4	936.808	204453	204453	-0.386681	47.9	16.4
880	96	3	AT112	AT	Nordburgenland	4	3	3	AT112	24706	17893	454394	221	EU-454394	116.323	6654.66	1.16323e+06	204454	204454	-0.3278	47.9	16.5
881	96	3	AT112	AT	Nordburgenland	4	3	3	AT112	24715	17898	454399	221	EU-454399	36.4753	3169.86	364753	204455	204455	-0.306426	47.9	16.6
882	96	3	AT112	AT	Nordburgenland	4	3	3	AT112	24716	17898	454399	221	EU-454399	441.611	16421.3	4.41611e+06	204456	204456	-0.319418	47.9	16.7
883	96	3	AT112	AT	Nordburgenland	4	3	3	AT112	24731	17911	454412	221	EU-454412	30.0052	3848.24	300052	204456	204456	-0.319418	47.9	16.7
884	96	3	AT112	AT	Nordburgenland	4	3	3	AT112	24733	17913	454414	221	EU-454414	68.1506	4126.71	681506	204459	204459	-0.278568	47.9	17
885	96	3	AT112	AT	Nordburgenland	4	3	3	AT112	24735	17915	454416	221	EU-454416	348.764	13017.7	3.48764e+06	204458	204458	-0.273299	47.9	16.9
886	96	3	AT112	AT	Nordburgenland	4	3	3	AT112	24736	17915	454416	221	EU-454416	99.8048	4479.04	998048	204459	204459	-0.278568	47.9	17
887	96	3	AT112	AT	Nordburgenland	4	3	3	AT112	24737	17916	454417	221	EU-454417	30.517	2770.32	305170	204456	204456	-0.319418	47.9	16.7
888	96	3	AT112	AT	Nordburgenland	4	3	3	AT112	24781	17947	454448	221	EU-454448	507.521	15800.3	5.07521e+06	204456	204456	-0.319418	47.9	16.7
889	96	3	AT112	AT	Nordburgenland	4	3	3	AT112	24807	17968	454469	221	EU-454469	169.851	8631.08	1.69851e+06	204456	204456	-0.319418	47.9	16.7
890	96	3	AT112	AT	Nordburgenland	4	3	3	AT112	24808	17968	454469	221	EU-454469	37.7745	4344.33	377745	205347	205347	-0.361494	48	16.7
891	96	3	AT112	AT	Nordburgenland	4	3	3	AT112	24829	17984	454485	221	EU-454485	1096.66	32891.5	1.09666e+07	204458	204458	-0.273299	47.9	16.9
892	96	3	AT112	AT	Nordburgenland	4	3	3	AT112	24830	17984	454485	221	EU-454485	31.3641	2583.65	313641	205349	205349	-0.301793	48	16.9
893	96	3	AT112	AT	Nordburgenland	4	3	3	AT112	24880	18016	454517	221	EU-454517	0.2202	339.023	2202	204458	204458	-0.273299	47.9	16.9
894	96	3	AT112	AT	Nordburgenland	4	3	3	AT112	24881	18016	454517	221	EU-454517	82.2229	7310.78	822229	205348	205348	-0.330742	48	16.8
895	96	3	AT112	AT	Nordburgenland	4	3	3	AT112	24882	18016	454517	221	EU-454517	167.127	6521.1	1.67127e+06	205349	205349	-0.301793	48	16.9
896	96	3	AT112	AT	Nordburgenland	4	3	3	AT112	24883	18017	454518	221	EU-454518	63.4831	4590.2	634831	204456	204456	-0.319418	47.9	16.7
897	96	3	AT112	AT	Nordburgenland	4	3	3	AT112	24884	18017	454518	221	EU-454518	16.021	1831.15	160210	204457	204457	-0.295973	47.9	16.8
898	96	3	AT112	AT	Nordburgenland	4	3	3	AT112	24885	18017	454518	221	EU-454518	195.551	12669	1.95551e+06	205347	205347	-0.361494	48	16.7
899	96	3	AT112	AT	Nordburgenland	4	3	3	AT112	24886	18017	454518	221	EU-454518	24.8643	5760.79	248643	205348	205348	-0.330742	48	16.8
900	96	3	AT112	AT	Nordburgenland	4	3	3	AT112	24892	18021	454522	221	EU-454522	334.411	18371.1	3.34411e+06	205348	205348	-0.330742	48	16.8
901	96	3	AT112	AT	Nordburgenland	4	3	3	AT112	24900	18026	454527	221	EU-454527	10.3467	1812.92	103467	204457	204457	-0.295973	47.9	16.8
902	96	3	AT112	AT	Nordburgenland	4	3	3	AT112	24901	18026	454527	221	EU-454527	17.2526	1901.2	172526	205347	205347	-0.361494	48	16.7
903	96	3	AT112	AT	Nordburgenland	4	3	3	AT112	24902	18026	454527	221	EU-454527	650.841	22796	6.50841e+06	205348	205348	-0.330742	48	16.8
904	96	3	AT112	AT	Nordburgenland	4	3	3	AT112	24915	18037	454538	221	EU-454538	62.6944	7050.48	626944	205350	205350	-0.314377	48	17
905	96	3	AT112	AT	Nordburgenland	4	3	3	AT112	24985	18090	454591	221	EU-454591	29.721	2891.35	297210	205348	205348	-0.330742	48	16.8
906	96	3	AT112	AT	Nordburgenland	4	3	3	AT112	25174	18225	454726	221	EU-454726	30.3487	2272.01	303487	206241	206241	-0.33475	48.1	17
907	96	3	AT112	AT	Nordburgenland	4	3	3	AT112	25185	18232	454733	221	EU-454733	15.4588	2772.22	154588	206241	206241	-0.33475	48.1	17
908	96	3	AT112	AT	Nordburgenland	4	3	3	AT112	25208	18247	454748	221	EU-454748	28.0456	2737.41	280456	206241	206241	-0.33475	48.1	17
909	97	3	AT113	AT	Südburgenland	4	3	3	AT113	22612	16390	452891	221	EU-452891	46.9671	3345.83	469671	196434	196434	-0.354158	47	16.4
910	97	3	AT113	AT	Südburgenland	4	3	3	AT113	22618	16394	452895	221	EU-452895	32.5756	2987.58	325756	196434	196434	-0.354158	47	16.4
911	97	3	AT113	AT	Südburgenland	4	3	3	AT113	22678	16434	452935	221	EU-452935	9.28767	1468.61	92876.7	196435	196435	-0.369576	47	16.5
912	97	3	AT113	AT	Südburgenland	4	3	3	AT113	22679	16434	452935	221	EU-452935	44.9842	4561.8	449842	197326	197326	-0.377181	47.1	16.5
913	97	3	AT113	AT	Südburgenland	4	3	3	AT113	22710	16456	452957	221	EU-452957	49.008	5752.42	490080	197326	197326	-0.377181	47.1	16.5
914	97	3	AT113	AT	Südburgenland	4	3	3	AT113	22739	16475	452976	221	EU-452976	6.25078	1750.36	62507.8	197325	197325	-0.391269	47.1	16.4
915	97	3	AT113	AT	Südburgenland	4	3	3	AT113	22740	16475	452976	221	EU-452976	25.5962	2786.52	255962	197326	197326	-0.377181	47.1	16.5
916	97	3	AT113	AT	Südburgenland	4	3	3	AT113	22754	16483	452984	221	EU-452984	31.749	3176.22	317490	197325	197325	-0.391269	47.1	16.4
917	97	3	AT113	AT	Südburgenland	4	3	3	AT113	22784	16508	453009	221	EU-453009	80.0952	4466.37	800952	197325	197325	-0.391269	47.1	16.4
918	97	3	AT113	AT	Südburgenland	4	3	3	AT113	22878	16567	453068	221	EU-453068	31.5843	2387.28	315843	198216	198216	-0.523682	47.2	16.4
919	97	3	AT113	AT	Südburgenland	4	3	3	AT113	22881	16569	453070	221	EU-453070	87.7294	4405.39	877294	198216	198216	-0.523682	47.2	16.4
920	97	3	AT113	AT	Südburgenland	4	3	3	AT113	22897	16581	453082	221	EU-453082	0.287042	665.35	2870.42	198216	198216	-0.523682	47.2	16.4
921	97	3	AT113	AT	Südburgenland	4	3	3	AT113	22904	16587	453088	221	EU-453088	169.41	7206.66	1.6941e+06	198216	198216	-0.523682	47.2	16.4
922	97	3	AT113	AT	Südburgenland	4	3	3	AT113	23047	16695	453196	221	EU-453196	50.2779	6083.59	502779	199107	199107	-0.637888	47.3	16.4
923	97	3	AT113	AT	Südburgenland	4	3	3	AT113	23048	16695	453196	221	EU-453196	167.948	6722.59	1.67948e+06	199108	199108	-0.57648	47.3	16.5
924	102	3	BG341	BG	Бургас	4	2	1	BG341	13138	9606	446107	221	EU-446107	81.1747	3993.28	811747	152883	152883	-0.247106	42.1	27.2
925	102	3	BG341	BG	Бургас	4	2	1	BG341	13166	9627	446128	221	EU-446128	73.1438	4516.16	731438	152882	152882	-0.223476	42.1	27.1
926	102	3	BG341	BG	Бургас	4	2	1	BG341	13280	9711	446212	221	EU-446212	52.454	2846.49	524540	153772	153772	-0.202128	42.2	27
927	102	3	BG341	BG	Бургас	4	2	1	BG341	13591	9913	446414	221	EU-446414	27.2215	2275.22	272215	152887	152887	-0.0866152	42.1	27.6
928	102	3	BG341	BG	Бургас	4	2	1	BG341	13636	9943	446444	221	EU-446444	76.9415	4504.65	769415	152889	152889	0.105724	42.1	27.8
929	102	3	BG341	BG	Бургас	4	2	1	BG341	13637	9943	446444	221	EU-446444	7.25351	1702.5	72535.1	152890	152890	0.229015	42.1	27.9
930	102	3	BG341	BG	Бургас	4	2	1	BG341	13740	10021	446522	221	EU-446522	43.6262	3009.89	436262	154664	154664	-0.19576	42.3	27.1
931	102	3	BG341	BG	Бургас	4	2	1	BG341	13753	10031	446532	221	EU-446532	76.5023	3787.36	765023	153774	153774	-0.227627	42.2	27.2
932	102	3	BG341	BG	Бургас	4	2	1	BG341	13754	10031	446532	221	EU-446532	0.33827	506.968	3382.7	153775	153775	-0.19829	42.2	27.3
933	102	3	BG341	BG	Бургас	4	2	1	BG341	13901	10142	446643	221	EU-446643	49.8976	2926.09	498976	153780	153780	0.107593	42.2	27.8
934	102	3	BG341	BG	Бургас	4	2	1	BG341	13902	10142	446643	221	EU-446643	61.7723	4165.6	617723	153781	153781	-0.875679	42.2	27.9
935	102	3	BG341	BG	Бургас	4	2	1	BG341	13913	10151	446652	221	EU-446652	49.3709	2940.5	493709	153780	153780	0.107593	42.2	27.8
936	102	3	BG341	BG	Бургас	4	2	1	BG341	13936	10171	446672	221	EU-446672	49.4345	3154.3	494345	154667	154667	-0.148721	42.3	27.4
937	102	3	BG341	BG	Бургас	4	2	1	BG341	13948	10178	446679	221	EU-446679	30.6555	2390.29	306555	153780	153780	0.107593	42.2	27.8
938	102	3	BG341	BG	Бургас	4	2	1	BG341	13993	10205	446706	221	EU-446706	99.6256	4515.2	996256	153780	153780	0.107593	42.2	27.8
939	102	3	BG341	BG	Бургас	4	2	1	BG341	13994	10206	446707	221	EU-446707	29.164	2204.64	291640	153780	153780	0.107593	42.2	27.8
940	102	3	BG341	BG	Бургас	4	2	1	BG341	14035	10234	446735	221	EU-446735	193.724	8225.51	1.93724e+06	154665	154665	-0.181409	42.3	27.2
941	102	3	BG341	BG	Бургас	4	2	1	BG341	14043	10240	446741	221	EU-446741	30.976	2512.34	309760	154664	154664	-0.19576	42.3	27.1
942	102	3	BG341	BG	Бургас	4	2	1	BG341	14066	10255	446756	221	EU-446756	26.6348	2379.01	266348	154668	154668	-0.0839275	42.3	27.5
943	102	3	BG341	BG	Бургас	4	2	1	BG341	14069	10258	446759	221	EU-446759	59.8665	3982.7	598665	154665	154665	-0.181409	42.3	27.2
944	102	3	BG341	BG	Бургас	4	2	1	BG341	14120	10298	446799	221	EU-446799	61.0906	3446.62	610906	154668	154668	-0.0839275	42.3	27.5
945	102	3	BG341	BG	Бургас	4	2	1	BG341	14126	10303	446804	221	EU-446804	35.016	2873.92	350160	154665	154665	-0.181409	42.3	27.2
946	102	3	BG341	BG	Бургас	4	2	1	BG341	14132	10309	446810	221	EU-446810	74.0317	3966.02	740317	155553	155553	-0.25868	42.4	26.9
947	102	3	BG341	BG	Бургас	4	2	1	BG341	14202	10360	446861	221	EU-446861	58.7414	4307.07	587414	154666	154666	-0.166883	42.3	27.3
948	102	3	BG341	BG	Бургас	4	2	1	BG341	14208	10364	446865	221	EU-446865	56.2066	3079.34	562066	154668	154668	-0.0839275	42.3	27.5
949	102	3	BG341	BG	Бургас	4	2	1	BG341	14298	10437	446938	221	EU-446938	45.9333	2960.32	459333	155558	155558	-0.150773	42.4	27.4
950	102	3	BG341	BG	Бургас	4	2	1	BG341	14322	10453	446954	221	EU-446954	115.078	5901.62	1.15078e+06	155558	155558	-0.150773	42.4	27.4
951	102	3	BG341	BG	Бургас	4	2	1	BG341	14357	10475	446976	221	EU-446976	110.909	5212.2	1.10909e+06	155558	155558	-0.150773	42.4	27.4
952	102	3	BG341	BG	Бургас	4	2	1	BG341	14405	10510	447011	221	EU-447011	34.2564	2694.63	342564	155558	155558	-0.150773	42.4	27.4
953	102	3	BG341	BG	Бургас	4	2	1	BG341	14509	10572	447073	221	EU-447073	152.555	7591.97	1.52555e+06	155559	155559	-0.0776464	42.4	27.5
954	102	3	BG341	BG	Бургас	4	2	1	BG341	14524	10584	447085	221	EU-447085	93.3153	4533.34	933153	156445	156445	-0.251947	42.5	27
955	102	3	BG341	BG	Бургас	4	2	1	BG341	14525	10585	447086	221	EU-447086	75.2831	4512.83	752831	156444	156444	-0.253728	42.5	26.9
956	102	3	BG341	BG	Бургас	4	2	1	BG341	14576	10622	447123	221	EU-447123	47.817	3061.05	478170	156445	156445	-0.251947	42.5	27
957	102	3	BG341	BG	Бургас	4	2	1	BG341	14615	10650	447151	221	EU-447151	29.4549	2306.95	294549	156446	156446	-0.232185	42.5	27.1
958	102	3	BG341	BG	Бургас	4	2	1	BG341	14622	10656	447157	221	EU-447157	69.0796	3742.95	690796	156446	156446	-0.232185	42.5	27.1
959	102	3	BG341	BG	Бургас	4	2	1	BG341	14635	10666	447167	221	EU-447167	139.132	7843.36	1.39132e+06	155560	155560	0.00357562	42.4	27.6
960	102	3	BG341	BG	Бургас	4	2	1	BG341	14636	10666	447167	221	EU-447167	1.05123	513.514	10512.3	155561	155561	0.0508569	42.4	27.7
961	102	3	BG341	BG	Бургас	4	2	1	BG341	14665	10686	447187	221	EU-447187	173.125	6474.3	1.73125e+06	155560	155560	0.00357562	42.4	27.6
962	102	3	BG341	BG	Бургас	4	2	1	BG341	14695	10708	447209	221	EU-447209	122.617	5918.57	1.22617e+06	156449	156449	-0.156746	42.5	27.4
963	102	3	BG341	BG	Бургас	4	2	1	BG341	14700	10712	447213	221	EU-447213	113.067	6051.59	1.13067e+06	156447	156447	-0.198479	42.5	27.2
964	102	3	BG341	BG	Бургас	4	2	1	BG341	14722	10726	447227	221	EU-447227	75.3815	4181.2	753815	156447	156447	-0.198479	42.5	27.2
965	102	3	BG341	BG	Бургас	4	2	1	BG341	14727	10728	447229	221	EU-447229	35.2643	2691.85	352643	156446	156446	-0.232185	42.5	27.1
966	102	3	BG341	BG	Бургас	4	2	1	BG341	14738	10737	447238	221	EU-447238	63.0963	4520.45	630963	156447	156447	-0.198479	42.5	27.2
967	102	3	BG341	BG	Бургас	4	2	1	BG341	14782	10769	447270	221	EU-447270	194.68	10971.8	1.9468e+06	157335	157335	-0.25639	42.6	26.9
968	102	3	BG341	BG	Бургас	4	2	1	BG341	14802	10783	447284	221	EU-447284	141.461	6536.29	1.41461e+06	156447	156447	-0.198479	42.5	27.2
969	102	3	BG341	BG	Бургас	4	2	1	BG341	14854	10817	447318	221	EU-447318	31.7268	2383.52	317268	157336	157336	-0.257308	42.6	27
970	102	3	BG341	BG	Бургас	4	2	1	BG341	14855	10818	447319	221	EU-447319	84.6375	4141.9	846375	157336	157336	-0.257308	42.6	27
971	102	3	BG341	BG	Бургас	4	2	1	BG341	14863	10824	447325	221	EU-447325	1.67867	543.357	16786.7	157333	157333	-0.260492	42.6	26.7
972	102	3	BG341	BG	Бургас	4	2	1	BG341	14864	10824	447325	221	EU-447325	300.126	10033.2	3.00126e+06	157334	157334	-0.268881	42.6	26.8
973	102	3	BG341	BG	Бургас	4	2	1	BG341	14865	10824	447325	221	EU-447325	10.2235	1477.71	102235	158224	158224	-0.269971	42.7	26.7
974	102	3	BG341	BG	Бургас	4	2	1	BG341	14866	10824	447325	221	EU-447325	45.3001	3968.75	453001	158225	158225	-0.260639	42.7	26.8
975	102	3	BG341	BG	Бургас	4	2	1	BG341	14867	10825	447326	221	EU-447326	26.2059	1985.85	262059	157334	157334	-0.268881	42.6	26.8
976	102	3	BG341	BG	Бургас	4	2	1	BG341	14883	10838	447339	221	EU-447339	54.5716	3220.36	545716	157339	157339	-0.208224	42.6	27.3
977	102	3	BG341	BG	Бургас	4	2	1	BG341	14891	10844	447345	221	EU-447345	124.633	8102.42	1.24633e+06	157334	157334	-0.268881	42.6	26.8
978	102	3	BG341	BG	Бургас	4	2	1	BG341	14892	10844	447345	221	EU-447345	13.1479	1594.41	131479	157335	157335	-0.25639	42.6	26.9
979	102	3	BG341	BG	Бургас	4	2	1	BG341	14893	10844	447345	221	EU-447345	7.12217	2673.72	71221.7	158225	158225	-0.260639	42.7	26.8
980	102	3	BG341	BG	Бургас	4	2	1	BG341	14894	10844	447345	221	EU-447345	7.01541	1373.89	70154.1	158226	158226	-0.288385	42.7	26.9
981	102	3	BG341	BG	Бургас	4	2	1	BG341	14909	10854	447355	221	EU-447355	8.01441	2133.06	80144.1	157335	157335	-0.25639	42.6	26.9
982	102	3	BG341	BG	Бургас	4	2	1	BG341	14910	10854	447355	221	EU-447355	62.9792	4081.7	629792	158226	158226	-0.288385	42.7	26.9
983	102	3	BG341	BG	Бургас	4	2	1	BG341	14913	10856	447357	221	EU-447357	40.6094	3782.8	406094	157340	157340	-0.160669	42.6	27.4
984	102	3	BG341	BG	Бургас	4	2	1	BG341	14921	10860	447361	221	EU-447361	98.1011	4723.43	981011	157335	157335	-0.25639	42.6	26.9
985	102	3	BG341	BG	Бургас	4	2	1	BG341	14922	10860	447361	221	EU-447361	42.6796	4011.83	426796	158226	158226	-0.288385	42.7	26.9
986	102	3	BG341	BG	Бургас	4	2	1	BG341	14923	10861	447362	221	EU-447362	110.334	4587.92	1.10334e+06	156449	156449	-0.156746	42.5	27.4
987	102	3	BG341	BG	Бургас	4	2	1	BG341	14924	10861	447362	221	EU-447362	225.747	9844.54	2.25747e+06	157340	157340	-0.160669	42.6	27.4
988	102	3	BG341	BG	Бургас	4	2	1	BG341	14938	10865	447366	221	EU-447366	41.0734	3397.45	410734	158225	158225	-0.260639	42.7	26.8
989	102	3	BG341	BG	Бургас	4	2	1	BG341	14947	10869	447370	221	EU-447370	165.974	11088.1	1.65974e+06	157339	157339	-0.208224	42.6	27.3
990	102	3	BG341	BG	Бургас	4	2	1	BG341	14956	10876	447377	221	EU-447377	40.8046	2885.17	408046	157340	157340	-0.160669	42.6	27.4
991	102	3	BG341	BG	Бургас	4	2	1	BG341	14960	10880	447381	221	EU-447381	41.9824	2672.59	419824	157338	157338	-0.221384	42.6	27.2
992	102	3	BG341	BG	Бургас	4	2	1	BG341	14964	10884	447385	221	EU-447385	30.9303	2707.43	309303	157336	157336	-0.257308	42.6	27
993	102	3	BG341	BG	Бургас	4	2	1	BG341	14965	10884	447385	221	EU-447385	7.90557	1206.88	79055.7	158227	158227	-0.295295	42.7	27
994	102	3	BG341	BG	Бургас	4	2	1	BG341	14971	10889	447390	221	EU-447390	77.2091	4949.94	772091	157342	157342	-0.0572127	42.6	27.6
995	102	3	BG341	BG	Бургас	4	2	1	BG341	14975	10892	447393	221	EU-447393	437.612	13945	4.37612e+06	158225	158225	-0.260639	42.7	26.8
996	102	3	BG341	BG	Бургас	4	2	1	BG341	14980	10896	447397	221	EU-447397	3.59975	791.736	35997.5	158225	158225	-0.260639	42.7	26.8
997	102	3	BG341	BG	Бургас	4	2	1	BG341	14981	10896	447397	221	EU-447397	37.8087	2593.68	378087	158226	158226	-0.288385	42.7	26.9
998	102	3	BG341	BG	Бургас	4	2	1	BG341	14983	10898	447399	221	EU-447399	27.7097	2743.2	277097	157339	157339	-0.208224	42.6	27.3
999	102	3	BG341	BG	Бургас	4	2	1	BG341	14986	10901	447402	221	EU-447402	39.8831	3747.5	398831	158224	158224	-0.269971	42.7	26.7
1000	102	3	BG341	BG	Бургас	4	2	1	BG341	14991	10906	447407	221	EU-447407	28.938	2336.18	289380	157341	157341	-0.1088	42.6	27.5
1001	102	3	BG341	BG	Бургас	4	2	1	BG341	15004	10916	447417	221	EU-447417	6.95472	2557.25	69547.2	158224	158224	-0.269971	42.7	26.7
1002	102	3	BG341	BG	Бургас	4	2	1	BG341	15005	10917	447418	221	EU-447418	105.939	4973.66	1.05939e+06	157340	157340	-0.160669	42.6	27.4
1003	102	3	BG341	BG	Бургас	4	2	1	BG341	15018	10928	447429	221	EU-447429	37.9919	2887.38	379919	158227	158227	-0.295295	42.7	27
1004	102	3	BG341	BG	Бургас	4	2	1	BG341	15027	10934	447435	221	EU-447435	4.05355	858.481	40535.5	158227	158227	-0.295295	42.7	27
1005	102	3	BG341	BG	Бургас	4	2	1	BG341	15028	10934	447435	221	EU-447435	62.5949	3406.81	625949	158228	158228	-0.282195	42.7	27.1
1006	102	3	BG341	BG	Бургас	4	2	1	BG341	15033	10939	447440	221	EU-447440	25.6418	2271.83	256418	158226	158226	-0.288385	42.7	26.9
1007	102	3	BG341	BG	Бургас	4	2	1	BG341	15041	10946	447447	221	EU-447447	41.9912	2736.04	419912	157338	157338	-0.221384	42.6	27.2
1008	102	3	BG341	BG	Бургас	4	2	1	BG341	15042	10946	447447	221	EU-447447	13.6001	1701.2	136001	158229	158229	-0.282683	42.7	27.2
[truncated: 27,829 more rows]
